# Supplementary material for: Mechanistic Insights into Lactobacillus harbinensis and Other Probiotics Regulating Lipid Metabolism in T2DM Mice via the PPARγ-LXRα-NPC1L1 Signaling Pathway Based on Multi-Omics Analysis
Source: Metabolites. 2026 Feb 27;16(3):157. doi: 10.3390/metabo16030157 (PMC13027407; doi:10.3390/metabo16030157)
Supplement: Supplementary file 1 [file metabolites-16-00157-s001.zip]

Archive with 6 entries (5 files):
- Supplementary File(s)/
- Supplementary File(s)/S1.xlsx
- Supplementary File(s)/S2.xlsx
- Supplementary File(s)/S3.xlsx
- Supplementary File(s)/S4.xlsx
- Supplementary File(s)/S5.xlsx
