# Supplementary material for: Mechanistic Insights into Lactobacillus harbinensis and Other Probiotics Regulating Lipid Metabolism in T2DM Mice via the PPARγ-LXRα-NPC1L1 Signaling Pathway Based on Multi-Omics Analysis
Source: Metabolites. 2026 Feb 27;16(3):157. doi: 10.3390/metabo16030157 (PMC13027407; doi:10.3390/metabo16030157)
Supplement: Supplementary file 1 [file metabolites-16-00157-s001.zip › Supplementary File(s)/S1.xlsx]

## Sheet: S1
Table S1. The primer sequences of the target genes.
Primer Name	Sequence (5'–3')	Length (nt)	nmol/OD
NPC1L1-F	TATGGTCGCCCGAAGCA	17	5.46
NPC1L2-R	TGCGGTTGTTCTGGAAATACTG	22	4.24
LXRα-F	AGCCCCCTTCAGAACCCACAG	21	4.58
LXRα-R	AGGACACACTCCTCCCGCATG	21	4.63
PPARγ-F	TCTCCAGCATTTCTACTCCAC	21	4.98
PPARγ-R	GCCAACAGCTTCTCCTTCTCG	21	5
GAPDH-F	CATGAGAAGTATGACAACAGCCT	23	3.72
GAPDH-R	AGTCCTTCCACGATACCAAAGT	22	4.2
Note:-F(forward primer); -R (reverse primer)
