# Supplementary material for: Mechanistic Insights into Lactobacillus harbinensis and Other Probiotics Regulating Lipid Metabolism in T2DM Mice via the PPARγ-LXRα-NPC1L1 Signaling Pathway Based on Multi-Omics Analysis
Source: Metabolites. 2026 Feb 27;16(3):157. doi: 10.3390/metabo16030157 (PMC13027407; doi:10.3390/metabo16030157)
Supplement: Supplementary file 1 [file metabolites-16-00157-s001.zip › Supplementary File(s)/S2.xlsx]

## Sheet: Sheet1
Table S2. Impact of CPCM on body weight in db/db mice.
Week	Control (g)	Model (g)	Metformin (g)	Low dose (g)	High dose (g)
0	20.15 ±1.93	34.94 ±1.54***	33.38 ±2.13	34.48 ±1.93	35.05 ±1.41
1	20.64 ±1.49	41.38 ±3.44***	41.11 ±2.40	42.39 ±2.17	42.21 ±1.99
2	21.94 ±1.69	45.75 ±3.61***	45.09 ±2.22	46.08 ±2.04	45.01 ±1.68
3	22.50 ±1.59	50.71 ±3.63***	51.04 ±3.33	50.99 ±1.74	50.95 ±2.55
4	23.06 ±2.23	54.76 ±3.53***	54.20 ±3.10	54.98 ±2.76	53.75 ±2.26
5	23.54 ±2.30	57.58 ±3.13***	56.39 ±3.47	57.14 ±3.97	56.74 ±2.96
6	24.13 ±2.05	60.81 ±2.28***	57.53 ±3.00#	58.18 ±3.00#	58.91 ±2.20
7	24.43 ±1.67	59.58 ±2.67***	56.46 ±3.08#	57.48 ±3.68	58.66 ±2.34
8	25.38 ±1.44	59.61 ±2.67***	55.06 ±2.75##	55.41 ±3.72##	56.29 ±3.48#
Data are presented as mean ± standard deviation (SD) (n = 8). ***p < 0.001 vs. Control group; #p < 0.05, ##p < 0.01 vs. Model group. These statistical comparisons highlight the significant differences between the groups in the study.
