# Supplementary material for: Mechanistic Insights into Lactobacillus harbinensis and Other Probiotics Regulating Lipid Metabolism in T2DM Mice via the PPARγ-LXRα-NPC1L1 Signaling Pathway Based on Multi-Omics Analysis
Source: Metabolites. 2026 Feb 27;16(3):157. doi: 10.3390/metabo16030157 (PMC13027407; doi:10.3390/metabo16030157)
Supplement: Supplementary file 1 [file metabolites-16-00157-s001.zip › Supplementary File(s)/S3.xlsx]

## Sheet: S3-NR species annotation result
Table S3. The relative abundance of identified microbial taxa.
Domain	Kingdom	Phylum	Class	Order	Family	Genus	Species	Total_reads	Percent	Prevalence	Gene_Count
d__Archaea	k__unclassified_d__Archaea	p__Candidatus_Aenigmarchaeota	c__unclassified_p__Candidatus_Aenigmarchaeota	o__unclassified_p__Candidatus_Aenigmarchaeota	f__unclassified_p__Candidatus_Aenigmarchaeota	g__unclassified_p__Candidatus_Aenigmarchaeota	s__Candidatus_Aenigmarchaeota_archaeon	1138	1.94286e-06	0.88571428571429	32
d__Archaea	k__unclassified_d__Archaea	p__Candidatus_Altiarchaeota	c__unclassified_p__Candidatus_Altiarchaeota	o__Candidatus_Altiarchaeales	f__unclassified_o__Candidatus_Altiarchaeales	g__unclassified_o__Candidatus_Altiarchaeales	s__Candidatus_Altiarchaeales_archaeon	120	2.0487111604186E-5%	0.22857142857143	3
d__Archaea	k__unclassified_d__Archaea	p__Candidatus_Altiarchaeota	c__unclassified_p__Candidatus_Altiarchaeota	o__Candidatus_Altiarchaeales	f__unclassified_o__Candidatus_Altiarchaeales	g__unclassified_o__Candidatus_Altiarchaeales	s__Candidatus_Altiarchaeales_archaeon_A3	34	5.804681621186E-6%	0.028571428571429	1
d__Archaea	k__unclassified_d__Archaea	p__Candidatus_Altiarchaeota	c__unclassified_p__Candidatus_Altiarchaeota	o__Candidatus_Altiarchaeales	f__unclassified_o__Candidatus_Altiarchaeales	g__unclassified_o__Candidatus_Altiarchaeales	s__Candidatus_Altiarchaeales_archaeon_HGW-Altiarchaeales-1	220	3.7559704607674E-5%	0.2	2
d__Archaea	k__unclassified_d__Archaea	p__Candidatus_Altiarchaeota	c__unclassified_p__Candidatus_Altiarchaeota	o__Candidatus_Altiarchaeales	f__unclassified_o__Candidatus_Altiarchaeales	g__unclassified_o__Candidatus_Altiarchaeales	s__Candidatus_Altiarchaeales_archaeon_HGW-Altiarchaeales-2	98	1.6731141143418E-5%	0.22857142857143	3
d__Archaea	k__unclassified_d__Archaea	p__Candidatus_Bathyarchaeota	c__Candidatus_Bathyarchaeia	o__Candidatus_Bathyarchaeales	f__Candidatus_Bathyarchaeaceae	g__Candidatus_Bathyarchaeum	s__Candidatus_Bathyarchaeum_sp.	78	1.3316622542721E-5%	0.17142857142857	1
d__Archaea	k__unclassified_d__Archaea	p__Candidatus_Bathyarchaeota	c__unclassified_p__Candidatus_Bathyarchaeota	o__unclassified_p__Candidatus_Bathyarchaeota	f__unclassified_p__Candidatus_Bathyarchaeota	g__unclassified_p__Candidatus_Bathyarchaeota	s__Candidatus_Bathyarchaeota_archaeon	24334	4.15444e-05	1	182
d__Archaea	k__unclassified_d__Archaea	p__Candidatus_Bathyarchaeota	c__unclassified_p__Candidatus_Bathyarchaeota	o__unclassified_p__Candidatus_Bathyarchaeota	f__unclassified_p__Candidatus_Bathyarchaeota	g__unclassified_p__Candidatus_Bathyarchaeota	s__Candidatus_Bathyarchaeota_archaeon_A05DMB-4	10	1.7072593003488E-6%	0.028571428571429	1
d__Archaea	k__unclassified_d__Archaea	p__Candidatus_Borrarchaeota	c__Candidatus_Borrarchaeia	o__Candidatus_Borrarchaeales	f__Candidatus_Borrarchaeaceae	g__Candidatus_Borrarchaeum	s__Candidatus_Borrarchaeum_sp.	10	1.7072593003488E-6%	0.085714285714286	1
d__Archaea	k__unclassified_d__Archaea	p__Candidatus_Brockarchaeota	c__unclassified_p__Candidatus_Brockarchaeota	o__unclassified_p__Candidatus_Brockarchaeota	f__unclassified_p__Candidatus_Brockarchaeota	g__unclassified_p__Candidatus_Brockarchaeota	s__Candidatus_Brockarchaeota_archaeon	34	5.804681621186E-6%	0.22857142857143	1
d__Archaea	k__unclassified_d__Archaea	p__Candidatus_Culexarchaeota	c__Candidatus_Culexarchaeia	o__Candidatus_Culexarchaeles	f__Candidatus_Culexmicrobiaceae	g__Candidatus_Culexmicrobium	s__Candidatus_Culexmicrobium_cathedralense	4	6.8290372013953E-7%	0.028571428571429	1
d__Archaea	k__unclassified_d__Archaea	p__Candidatus_Culexarchaeota	c__Candidatus_Culexarchaeia	o__Candidatus_Culexarchaeles	f__Candidatus_Culexmicrobiaceae	g__Candidatus_Culexmicrobium	s__Candidatus_Culexmicrobium_profundum	12	2.0487111604186E-6%	0.028571428571429	1
d__Archaea	k__unclassified_d__Archaea	p__Candidatus_Diapherotrites	c__unclassified_p__Candidatus_Diapherotrites	o__unclassified_p__Candidatus_Diapherotrites	f__unclassified_p__Candidatus_Diapherotrites	g__Candidatus_Iainarchaeum	s__Candidatus_ainarchaeum_sp.	1122	1.91554e-06	0.65714285714286	11
d__Archaea	k__unclassified_d__Archaea	p__Candidatus_Diapherotrites	c__unclassified_p__Candidatus_Diapherotrites	o__unclassified_p__Candidatus_Diapherotrites	f__unclassified_p__Candidatus_Diapherotrites	g__unclassified_p__Candidatus_Diapherotrites	s__Candidatus_Diapherotrites_archaeon	686	1.17118e-06	0.45714285714286	10
d__Archaea	k__unclassified_d__Archaea	p__Candidatus_Diapherotrites	c__unclassified_p__Candidatus_Diapherotrites	o__unclassified_p__Candidatus_Diapherotrites	f__unclassified_p__Candidatus_Diapherotrites	g__unclassified_p__Candidatus_Diapherotrites	s__Candidatus_Diapherotrites_archaeon_ADurb.Bin253	10	1.7072593003488E-6%	0.11428571428571	1
d__Archaea	k__unclassified_d__Archaea	p__Candidatus_Freyarchaeota	c__unclassified_p__Candidatus_Freyarchaeota	o__unclassified_p__Candidatus_Freyarchaeota	f__unclassified_p__Candidatus_Freyarchaeota	g__unclassified_p__Candidatus_Freyarchaeota	s__Candidatus_Freyarchaeota_archaeon	90	1.5365333703139E-5%	0.31428571428571	2
d__Archaea	k__unclassified_d__Archaea	p__Candidatus_Hadarchaeota	c__Candidatus_Hadarchaeia	o__unclassified_c__Candidatus_Hadarchaeia	f__unclassified_c__Candidatus_Hadarchaeia	g__unclassified_c__Candidatus_Hadarchaeia	s__Hadesarchaea_archaeon	42	7.170489061465E-6%	0.28571428571429	1
d__Archaea	k__unclassified_d__Archaea	p__Candidatus_Heimdallarchaeota	c__unclassified_p__Candidatus_Heimdallarchaeota	o__unclassified_p__Candidatus_Heimdallarchaeota	f__unclassified_p__Candidatus_Heimdallarchaeota	g__Candidatus_Heimdallarchaeum	s__Candidatus_Heimdallarchaeum_aukensis	1284	2.19212e-06	0.45714285714286	2
d__Archaea	k__unclassified_d__Archaea	p__Candidatus_Heimdallarchaeota	c__unclassified_p__Candidatus_Heimdallarchaeota	o__unclassified_p__Candidatus_Heimdallarchaeota	f__unclassified_p__Candidatus_Heimdallarchaeota	g__Candidatus_Heimdallarchaeum	s__Candidatus_Heimdallarchaeum_endolithica	64	1.0926459522232E-5%	0.17142857142857	1
d__Archaea	k__unclassified_d__Archaea	p__Candidatus_Heimdallarchaeota	c__unclassified_p__Candidatus_Heimdallarchaeota	o__unclassified_p__Candidatus_Heimdallarchaeota	f__unclassified_p__Candidatus_Heimdallarchaeota	g__unclassified_p__Candidatus_Heimdallarchaeota	s__Candidatus_Heimdallarchaeota_archaeon	750	1.28044e-06	0.68571428571429	11
d__Archaea	k__unclassified_d__Archaea	p__Candidatus_Helarchaeota	c__unclassified_p__Candidatus_Helarchaeota	o__unclassified_p__Candidatus_Helarchaeota	f__unclassified_p__Candidatus_Helarchaeota	g__unclassified_p__Candidatus_Helarchaeota	s__Candidatus_Helarchaeota_archaeon	238	4.0632771348302E-5%	0.62857142857143	3
d__Archaea	k__unclassified_d__Archaea	p__Candidatus_Hydrothermarchaeota	c__unclassified_p__Candidatus_Hydrothermarchaeota	o__unclassified_p__Candidatus_Hydrothermarchaeota	f__unclassified_p__Candidatus_Hydrothermarchaeota	g__unclassified_p__Candidatus_Hydrothermarchaeota	s__Candidatus_Hydrothermarchaeota_archaeon	12	2.0487111604186E-6%	0.11428571428571	1
d__Archaea	k__unclassified_d__Archaea	p__Candidatus_Korarchaeota	c__unclassified_p__Candidatus_Korarchaeota	o__unclassified_p__Candidatus_Korarchaeota	f__unclassified_p__Candidatus_Korarchaeota	g__Candidatus_Methanodesulfokores	s__Candidatus_Methanodesulfokores_washburnensis	382	6.5217305273325E-5%	0.48571428571429	2
d__Archaea	k__unclassified_d__Archaea	p__Candidatus_Korarchaeota	c__unclassified_p__Candidatus_Korarchaeota	o__unclassified_p__Candidatus_Korarchaeota	f__unclassified_p__Candidatus_Korarchaeota	g__unclassified_p__Candidatus_Korarchaeota	s__Candidatus_Korarchaeota_archaeon	68	1.1609363242372E-5%	0.4	4
d__Archaea	k__unclassified_d__Archaea	p__Candidatus_Lokiarchaeota	c__Candidatus_Lokiarchaeia	o__Candidatus_Prometheoarchaeales	f__Candidatus_Prometheoarchaeaceae	g__Candidatus_Prometheoarchaeum	s__Candidatus_Prometheoarchaeum_syntrophicum	24	4.0974223208372E-6%	0.22857142857143	1
d__Archaea	k__unclassified_d__Archaea	p__Candidatus_Lokiarchaeota	c__Candidatus_Lokiarchaeia	o__unclassified_c__Candidatus_Lokiarchaeia	f__unclassified_c__Candidatus_Lokiarchaeia	g__unclassified_c__Candidatus_Lokiarchaeia	s__Candidatus_Lokiarchaeia_archaeon	10	1.7072593003488E-6%	0.028571428571429	1
d__Archaea	k__unclassified_d__Archaea	p__Candidatus_Lokiarchaeota	c__unclassified_p__Candidatus_Lokiarchaeota	o__unclassified_p__Candidatus_Lokiarchaeota	f__unclassified_p__Candidatus_Lokiarchaeota	g__Candidatus_Lokiarchaeum	s__Candidatus_Lokiarchaeum_sp._B-35	36	6.1461334812557E-6%	0.14285714285714	1
d__Archaea	k__unclassified_d__Archaea	p__Candidatus_Lokiarchaeota	c__unclassified_p__Candidatus_Lokiarchaeota	o__unclassified_p__Candidatus_Lokiarchaeota	f__unclassified_p__Candidatus_Lokiarchaeota	g__unclassified_p__Candidatus_Lokiarchaeota	s__Candidatus_Lokiarchaeota_archaeon	1290	2.20236e-06	0.88571428571429	17
d__Archaea	k__unclassified_d__Archaea	p__Candidatus_Lokiarchaeota	c__unclassified_p__Candidatus_Lokiarchaeota	o__unclassified_p__Candidatus_Lokiarchaeota	f__unclassified_p__Candidatus_Lokiarchaeota	g__unclassified_p__Candidatus_Lokiarchaeota	s__Candidatus_Lokiarchaeota_archaeon_Loki_b32	14	2.3901630204883E-6%	0.057142857142857	1
d__Archaea	k__unclassified_d__Archaea	p__Candidatus_Marsarchaeota	c__unclassified_p__Candidatus_Marsarchaeota	o__unclassified_p__Candidatus_Marsarchaeota	f__unclassified_p__Candidatus_Marsarchaeota	g__unclassified_p__Candidatus_Marsarchaeota	s__Candidatus_Marsarchaeota_archaeon	130	2.2194370904535E-5%	0.4	1
d__Archaea	k__unclassified_d__Archaea	p__Candidatus_Micrarchaeota	c__Candidatus_Micrarchaeia	o__Candidatus_Micrarchaeales	f__unclassified_o__Candidatus_Micrarchaeales	g__unclassified_o__Candidatus_Micrarchaeales	s__Candidatus_Micrarchaeales_archaeon	26	4.4388741809069E-6%	0.14285714285714	1
d__Archaea	k__unclassified_d__Archaea	p__Candidatus_Micrarchaeota	c__unclassified_p__Candidatus_Micrarchaeota	o__unclassified_p__Candidatus_Micrarchaeota	f__unclassified_p__Candidatus_Micrarchaeota	g__unclassified_p__Candidatus_Micrarchaeota	s__Candidatus_Micrarchaeota_archaeon	944	1.61165e-06	0.97142857142857	16
d__Archaea	k__unclassified_d__Archaea	p__Candidatus_Micrarchaeota	c__unclassified_p__Candidatus_Micrarchaeota	o__unclassified_p__Candidatus_Micrarchaeota	f__unclassified_p__Candidatus_Micrarchaeota	g__unclassified_p__Candidatus_Micrarchaeota	s__Candidatus_Micrarchaeota_archaeon_RBG_16_36_9	36	6.1461334812557E-6%	0.057142857142857	1
d__Archaea	k__unclassified_d__Archaea	p__Candidatus_Nanohaloarchaeota	c__unclassified_p__Candidatus_Nanohaloarchaeota	o__unclassified_p__Candidatus_Nanohaloarchaeota	f__unclassified_p__Candidatus_Nanohaloarchaeota	g__unclassified_p__Candidatus_Nanohaloarchaeota	s__Candidatus_Nanohaloarchaeota_archaeon	1660	2.83405e-06	0.2	1
d__Archaea	k__unclassified_d__Archaea	p__Candidatus_Nezhaarchaeota	c__unclassified_p__Candidatus_Nezhaarchaeota	o__unclassified_p__Candidatus_Nezhaarchaeota	f__unclassified_p__Candidatus_Nezhaarchaeota	g__unclassified_p__Candidatus_Nezhaarchaeota	s__Candidatus_Nezhaarchaeota_archaeon	36	6.1461334812557E-6%	0.14285714285714	1
d__Archaea	k__unclassified_d__Archaea	p__Candidatus_Parvarchaeota	c__unclassified_p__Candidatus_Parvarchaeota	o__unclassified_p__Candidatus_Parvarchaeota	f__unclassified_p__Candidatus_Parvarchaeota	g__unclassified_p__Candidatus_Parvarchaeota	s__Candidatus_Parvarchaeota_archaeon	392	6.6924564573674E-5%	0.6	3
d__Archaea	k__unclassified_d__Archaea	p__Candidatus_Thermoplasmatota	c__Candidatus_Poseidoniia	o__Candidatus_Poseidoniales	f__unclassified_o__Candidatus_Poseidoniales	g__unclassified_o__Candidatus_Poseidoniales	s__Candidatus_Poseidoniales_archaeon	374	6.3851497833046E-5%	0.28571428571429	3
d__Archaea	k__unclassified_d__Archaea	p__Candidatus_Thermoplasmatota	c__Thermoplasmata	o__Methanomassiliicoccales	f__Candidatus_Methanomethylophilaceae	g__Candidatus_Methanomethylophilus	s__Candidatus_Methanomethylophilus_alvus	766	1.30776e-06	0.88571428571429	15
d__Archaea	k__unclassified_d__Archaea	p__Candidatus_Thermoplasmatota	c__Thermoplasmata	o__Methanomassiliicoccales	f__Candidatus_Methanomethylophilaceae	g__Candidatus_Methanomethylophilus	s__Candidatus_Methanomethylophilus_sp.	5800	9.9021e-06	0.88571428571429	8
d__Archaea	k__unclassified_d__Archaea	p__Candidatus_Thermoplasmatota	c__Thermoplasmata	o__Methanomassiliicoccales	f__Candidatus_Methanomethylophilaceae	g__unclassified_f__Candidatus_Methanomethylophilaceae	s__Candidatus_Methanomethylophilaceae_archaeon	10406	1.77657e-05	1	119
d__Archaea	k__unclassified_d__Archaea	p__Candidatus_Thermoplasmatota	c__Thermoplasmata	o__Methanomassiliicoccales	f__Methanomassiliicoccaceae	g__Candidatus_Methanogranum	s__Candidatus_Methanogranum_sp._U3.2.1	32	5.4632297611162E-6%	0.17142857142857	1
d__Archaea	k__unclassified_d__Archaea	p__Candidatus_Thermoplasmatota	c__Thermoplasmata	o__Methanomassiliicoccales	f__Methanomassiliicoccaceae	g__Methanomassiliicoccus	s__Candidatus_Methanomassiliicoccus_intestinalis	1962	3.34964e-06	0.97142857142857	22
d__Archaea	k__unclassified_d__Archaea	p__Candidatus_Thermoplasmatota	c__Thermoplasmata	o__Methanomassiliicoccales	f__Methanomassiliicoccaceae	g__Methanomassiliicoccus	s__Methanomassiliicoccus_sp.	16	2.7316148805581E-6%	0.14285714285714	1
d__Archaea	k__unclassified_d__Archaea	p__Candidatus_Thermoplasmatota	c__Thermoplasmata	o__Methanomassiliicoccales	f__Methanomassiliicoccaceae	g__unclassified_f__Methanomassiliicoccaceae	s__Methanomassiliicoccaceae_archaeon	518	8.8436031758069E-5%	0.94285714285714	19
d__Archaea	k__unclassified_d__Archaea	p__Candidatus_Thermoplasmatota	c__Thermoplasmata	o__Methanomassiliicoccales	f__Methanomassiliicoccaceae	g__unclassified_f__Methanomassiliicoccaceae	s__Methanomassiliicoccaceae_archaeon_DOK	24	4.0974223208372E-6%	0.17142857142857	1
d__Archaea	k__unclassified_d__Archaea	p__Candidatus_Thermoplasmatota	c__Thermoplasmata	o__Methanomassiliicoccales	f__unclassified_o__Methanomassiliicoccales	g__Candidatus_Methanarcanum	s__Candidatus_Methanarcanum_hacksteinii	6	1.0243555802093E-6%	0.057142857142857	1
d__Archaea	k__unclassified_d__Archaea	p__Candidatus_Thermoplasmatota	c__Thermoplasmata	o__Methanomassiliicoccales	f__unclassified_o__Methanomassiliicoccales	g__unclassified_o__Methanomassiliicoccales	s__Methanomassiliicoccales_archaeon	318	5.4290845751092E-5%	0.8	9
d__Archaea	k__unclassified_d__Archaea	p__Candidatus_Thermoplasmatota	c__Thermoplasmata	o__Methanomassiliicoccales	f__unclassified_o__Methanomassiliicoccales	g__unclassified_o__Methanomassiliicoccales	s__Methanomassiliicoccales_archaeon_LGM-DZ1	78	1.3316622542721E-5%	0.057142857142857	1
d__Archaea	k__unclassified_d__Archaea	p__Candidatus_Thermoplasmatota	c__Thermoplasmata	o__Methanomassiliicoccales	f__unclassified_o__Methanomassiliicoccales	g__unclassified_o__Methanomassiliicoccales	s__Methanomassiliicoccales_archaeon_LGM-RCC1	88	1.502388184307E-5%	0.25714285714286	3
d__Archaea	k__unclassified_d__Archaea	p__Candidatus_Thermoplasmatota	c__Thermoplasmata	o__Methanomassiliicoccales	f__unclassified_o__Methanomassiliicoccales	g__unclassified_o__Methanomassiliicoccales	s__Methanomassiliicoccales_archaeon_Mx-06	214	3.6535349027465E-5%	0.54285714285714	1
d__Archaea	k__unclassified_d__Archaea	p__Candidatus_Thermoplasmatota	c__Thermoplasmata	o__Methanomassiliicoccales	f__unclassified_o__Methanomassiliicoccales	g__unclassified_o__Methanomassiliicoccales	s__Methanomassiliicoccales_archaeon_RumEn_M1	2846	4.85886e-06	0.97142857142857	47
d__Archaea	k__unclassified_d__Archaea	p__Candidatus_Thermoplasmatota	c__Thermoplasmata	o__Methanomassiliicoccales	f__unclassified_o__Methanomassiliicoccales	g__unclassified_o__Methanomassiliicoccales	s__Methanomassiliicoccales_archaeon_RumEn_M2	238	4.0632771348302E-5%	0.45714285714286	8
d__Archaea	k__unclassified_d__Archaea	p__Candidatus_Thermoplasmatota	c__Thermoplasmata	o__Thermoplasmatales	f__unclassified_o__Thermoplasmatales	g__unclassified_o__Thermoplasmatales	s__Thermoplasmatales_archaeon	1592	2.71796e-06	0.97142857142857	17
d__Archaea	k__unclassified_d__Archaea	p__Candidatus_Thermoplasmatota	c__Thermoplasmata	o__Thermoplasmatales	f__unclassified_o__Thermoplasmatales	g__unclassified_o__Thermoplasmatales	s__Thermoplasmatales_archaeon_BRNA1	172	2.9364859966E-5%	0.085714285714286	1
d__Archaea	k__unclassified_d__Archaea	p__Candidatus_Thermoplasmatota	c__Thermoplasmata	o__Thermoplasmatales	f__unclassified_o__Thermoplasmatales	g__unclassified_o__Thermoplasmatales	s__Thermoplasmatales_archaeon_SG8-52-1	8	1.3658074402791E-6%	0.11428571428571	1
d__Archaea	k__unclassified_d__Archaea	p__Candidatus_Thermoplasmatota	c__Thermoplasmata	o__unclassified_c__Thermoplasmata	f__unclassified_c__Thermoplasmata	g__unclassified_c__Thermoplasmata	s__Thermoplasmata_archaeon	8216	1.40268e-05	1	45
d__Archaea	k__unclassified_d__Archaea	p__Candidatus_Thermoplasmatota	c__Thermoplasmata	o__unclassified_c__Thermoplasmata	f__unclassified_c__Thermoplasmata	g__unclassified_c__Thermoplasmata	s__methanogenic_archaeon_ISO4-H5	136	2.3218726484744E-5%	0.51428571428571	4
d__Archaea	k__unclassified_d__Archaea	p__Candidatus_Thermoplasmatota	c__unclassified_p__Candidatus_Thermoplasmatota	o__unclassified_p__Candidatus_Thermoplasmatota	f__unclassified_p__Candidatus_Thermoplasmatota	g__unclassified_p__Candidatus_Thermoplasmatota	s__Candidatus_Thermoplasmatota_archaeon	1036	1.76872e-06	0.94285714285714	14
d__Archaea	k__unclassified_d__Archaea	p__Candidatus_Thorarchaeota	c__unclassified_p__Candidatus_Thorarchaeota	o__unclassified_p__Candidatus_Thorarchaeota	f__unclassified_p__Candidatus_Thorarchaeota	g__unclassified_p__Candidatus_Thorarchaeota	s__Candidatus_Thorarchaeota_archaeon	1978	3.37696e-06	0.88571428571429	10
d__Archaea	k__unclassified_d__Archaea	p__Candidatus_Thorarchaeota	c__unclassified_p__Candidatus_Thorarchaeota	o__unclassified_p__Candidatus_Thorarchaeota	f__unclassified_p__Candidatus_Thorarchaeota	g__unclassified_p__Candidatus_Thorarchaeota	s__Candidatus_Thorarchaeota_archaeon_SMTZ-45	2410	4.11449e-06	0.37142857142857	1
d__Archaea	k__unclassified_d__Archaea	p__Candidatus_Verstraetearchaeota	c__Candidatus_Methanomethylicia	o__Candidatus_Methanomethylicales	f__Candidatus_Methanomethylicaceae	g__Candidatus_Methanosuratincola	s__Candidatus_Methanosuratincola_sp.	20	3.4145186006976E-6%	0.085714285714286	1
d__Archaea	k__unclassified_d__Archaea	p__Candidatus_Verstraetearchaeota	c__unclassified_p__Candidatus_Verstraetearchaeota	o__unclassified_p__Candidatus_Verstraetearchaeota	f__unclassified_p__Candidatus_Verstraetearchaeota	g__unclassified_p__Candidatus_Verstraetearchaeota	s__Candidatus_Verstraetearchaeota_archaeon	24	4.0974223208372E-6%	0.17142857142857	1
d__Archaea	k__unclassified_d__Archaea	p__Candidatus_Woesearchaeota	c__unclassified_p__Candidatus_Woesearchaeota	o__unclassified_p__Candidatus_Woesearchaeota	f__unclassified_p__Candidatus_Woesearchaeota	g__unclassified_p__Candidatus_Woesearchaeota	s__Candidatus_Woesearchaeota_archaeon	42208	7.206e-05	1	85
d__Archaea	k__unclassified_d__Archaea	p__Candidatus_Woesearchaeota	c__unclassified_p__Candidatus_Woesearchaeota	o__unclassified_p__Candidatus_Woesearchaeota	f__unclassified_p__Candidatus_Woesearchaeota	g__unclassified_p__Candidatus_Woesearchaeota	s__Candidatus_Woesearchaeota_archaeon_CG10_big_fil_rev_8_21_14_0_10_44_13	12	2.0487111604186E-6%	0.085714285714286	1
d__Archaea	k__unclassified_d__Archaea	p__Candidatus_Woesearchaeota	c__unclassified_p__Candidatus_Woesearchaeota	o__unclassified_p__Candidatus_Woesearchaeota	f__unclassified_p__Candidatus_Woesearchaeota	g__unclassified_p__Candidatus_Woesearchaeota	s__Candidatus_Woesearchaeota_archaeon_CG10_big_fil_rev_8_21_14_0_10_45_16	12	2.0487111604186E-6%	0.028571428571429	1
d__Archaea	k__unclassified_d__Archaea	p__Candidatus_Woesearchaeota	c__unclassified_p__Candidatus_Woesearchaeota	o__unclassified_p__Candidatus_Woesearchaeota	f__unclassified_p__Candidatus_Woesearchaeota	g__unclassified_p__Candidatus_Woesearchaeota	s__Candidatus_Woesearchaeota_archaeon_CG_4_10_14_0_2_um_filter_33_10	52	8.8777483618138E-6%	0.28571428571429	1
d__Archaea	k__unclassified_d__Archaea	p__Candidatus_Woesearchaeota	c__unclassified_p__Candidatus_Woesearchaeota	o__unclassified_p__Candidatus_Woesearchaeota	f__unclassified_p__Candidatus_Woesearchaeota	g__unclassified_p__Candidatus_Woesearchaeota	s__Candidatus_Woesearchaeota_archaeon_CG_4_10_14_0_2_um_filter_33_13	12	2.0487111604186E-6%	0.085714285714286	1
d__Archaea	k__unclassified_d__Archaea	p__Euryarchaeota	c__Archaeoglobi	o__Archaeoglobales	f__Archaeoglobaceae	g__Archaeoglobus	s__Archaeoglobus_sp.	24	4.0974223208372E-6%	0.17142857142857	2
d__Archaea	k__unclassified_d__Archaea	p__Euryarchaeota	c__Archaeoglobi	o__Archaeoglobales	f__Archaeoglobaceae	g__unclassified_f__Archaeoglobaceae	s__Archaeoglobaceae_archaeon	12	2.0487111604186E-6%	0.085714285714286	1
d__Archaea	k__unclassified_d__Archaea	p__Euryarchaeota	c__Archaeoglobi	o__Archaeoglobales	f__unclassified_o__Archaeoglobales	g__unclassified_o__Archaeoglobales	s__Archaeoglobales_archaeon	62	1.0585007662163E-5%	0.25714285714286	1
d__Archaea	k__unclassified_d__Archaea	p__Euryarchaeota	c__Candidatus_Methanofastidiosa	o__unclassified_c__Candidatus_Methanofastidiosa	f__unclassified_c__Candidatus_Methanofastidiosa	g__Candidatus_Methanofastidiosum	s__Candidatus_Methanofastidiosum_sp.	1922	3.28135e-06	0.97142857142857	8
d__Archaea	k__unclassified_d__Archaea	p__Euryarchaeota	c__Candidatus_Methanofastidiosa	o__unclassified_c__Candidatus_Methanofastidiosa	f__unclassified_c__Candidatus_Methanofastidiosa	g__unclassified_c__Candidatus_Methanofastidiosa	s__Candidatus_Methanofastidiosa_archaeon	7274	1.24186e-05	1	28
d__Archaea	k__unclassified_d__Archaea	p__Euryarchaeota	c__Halobacteria	o__Halobacteriales	f__Haloarculaceae	g__Haloarcula	s__Haloarcula_taiwanensis	8	1.3658074402791E-6%	0.057142857142857	1
d__Archaea	k__unclassified_d__Archaea	p__Euryarchaeota	c__Halobacteria	o__Halobacteriales	f__Haloarculaceae	g__Halomarina	s__Halomarina_sp._BCD28	108	1.8438400443767E-5%	0.25714285714286	1
d__Archaea	k__unclassified_d__Archaea	p__Euryarchaeota	c__Halobacteria	o__Halobacteriales	f__Haloarculaceae	g__Halomicroarcula	s__Halomicroarcula_sp._SYNS111	32	5.4632297611162E-6%	0.25714285714286	1
d__Archaea	k__unclassified_d__Archaea	p__Euryarchaeota	c__Halobacteria	o__Halobacteriales	f__Haloarculaceae	g__Halomicrobium	s__Halomicrobium_sp._LC1Hm	652	1.11313e-06	0.28571428571429	1
d__Archaea	k__unclassified_d__Archaea	p__Euryarchaeota	c__Halobacteria	o__Halobacteriales	f__Haloarculaceae	g__Halorientalis	s__Halorientalis_brevis	42	7.170489061465E-6%	0.14285714285714	1
d__Archaea	k__unclassified_d__Archaea	p__Euryarchaeota	c__Halobacteria	o__Halobacteriales	f__Haloarculaceae	g__Halosegnis	s__Halosegnis_longus	70	1.1950815102442E-5%	0.2	1
d__Archaea	k__unclassified_d__Archaea	p__Euryarchaeota	c__Halobacteria	o__Halobacteriales	f__Haloarculaceae	g__Natronomonas	s__Natronomonas_gomsonensis	136	2.3218726484744E-5%	0.22857142857143	1
d__Archaea	k__unclassified_d__Archaea	p__Euryarchaeota	c__Halobacteria	o__Halobacteriales	f__Halobacteriaceae	g__Halobacterium	s__Halobacterium_litoreum	76	1.2975170682651E-5%	0.25714285714286	1
d__Archaea	k__unclassified_d__Archaea	p__Euryarchaeota	c__Halobacteria	o__Halobacteriales	f__Halococcaceae	g__Halalkalicoccus	s__Halalkalicoccus_jeotgali	36	6.1461334812557E-6%	0.2	1
d__Archaea	k__unclassified_d__Archaea	p__Euryarchaeota	c__Halobacteria	o__Halobacteriales	f__Halococcaceae	g__Halalkalicoccus	s__Halalkalicoccus_sp.	246	4.1998578788581E-5%	0.68571428571429	1
d__Archaea	k__unclassified_d__Archaea	p__Euryarchaeota	c__Halobacteria	o__Halobacteriales	f__Halococcaceae	g__Halalkalicoccus	s__Halalkalicoccus_sp._NIPERK01	4	6.8290372013953E-7%	0.057142857142857	1
d__Archaea	k__unclassified_d__Archaea	p__Euryarchaeota	c__Halobacteria	o__Halobacteriales	f__unclassified_o__Halobacteriales	g__unclassified_o__Halobacteriales	s__Halobacteriales_archaeon_QS_9_68_17	6	1.0243555802093E-6%	0.085714285714286	1
d__Archaea	k__unclassified_d__Archaea	p__Euryarchaeota	c__Halobacteria	o__Haloferacales	f__Haloferacaceae	g__Candidatus_Halobonum	s__Candidatus_Halobonum_tyrrellensis	12	2.0487111604186E-6%	0.057142857142857	1
d__Archaea	k__unclassified_d__Archaea	p__Euryarchaeota	c__Halobacteria	o__Haloferacales	f__Haloferacaceae	g__Halobaculum	s__Halobaculum_sp._DT31	38	6.4875853413255E-6%	0.31428571428571	1
d__Archaea	k__unclassified_d__Archaea	p__Euryarchaeota	c__Halobacteria	o__Haloferacales	f__Haloferacaceae	g__Halobellus	s__Halobellus_ruber	4	6.8290372013953E-7%	0.028571428571429	1
d__Archaea	k__unclassified_d__Archaea	p__Euryarchaeota	c__Halobacteria	o__Haloferacales	f__Haloferacaceae	g__Halobium	s__Halobium_salinum	2	3.4145186006976E-7%	0.028571428571429	1
d__Archaea	k__unclassified_d__Archaea	p__Euryarchaeota	c__Halobacteria	o__Haloferacales	f__Haloferacaceae	g__Haloferax	s__Haloferax_sp.	22	3.7559704607674E-6%	0.11428571428571	1
d__Archaea	k__unclassified_d__Archaea	p__Euryarchaeota	c__Halobacteria	o__Haloferacales	f__Haloferacaceae	g__Halogranum	s__Halogranum_amylolyticum	18	3.0730667406279E-6%	0.11428571428571	1
d__Archaea	k__unclassified_d__Archaea	p__Euryarchaeota	c__Halobacteria	o__Haloferacales	f__Haloferacaceae	g__Halonotius	s__Halonotius_pteroides	112	1.9121304163907E-5%	0.42857142857143	1
d__Archaea	k__unclassified_d__Archaea	p__Euryarchaeota	c__Halobacteria	o__Haloferacales	f__Haloferacaceae	g__Halonotius	s__Halonotius_sp._J07HN4	62	1.0585007662163E-5%	0.28571428571429	1
d__Archaea	k__unclassified_d__Archaea	p__Euryarchaeota	c__Halobacteria	o__Haloferacales	f__Haloferacaceae	g__Halopenitus	s__Halopenitus_sp._POP-27	196	3.3462282286837E-5%	0.45714285714286	3
d__Archaea	k__unclassified_d__Archaea	p__Euryarchaeota	c__Halobacteria	o__Haloferacales	f__Haloferacaceae	g__Haloprofundus	s__Haloprofundus_halophilus	6	1.0243555802093E-6%	0.085714285714286	1
d__Archaea	k__unclassified_d__Archaea	p__Euryarchaeota	c__Halobacteria	o__Haloferacales	f__Haloferacaceae	g__Halorubrum	s__Halorubrum_alkaliphilum	2	3.4145186006976E-7%	0.028571428571429	1
d__Archaea	k__unclassified_d__Archaea	p__Euryarchaeota	c__Halobacteria	o__Haloferacales	f__Haloferacaceae	g__Halorubrum	s__Halorubrum_distributum	348	5.9412623652139E-5%	0.51428571428571	1
d__Archaea	k__unclassified_d__Archaea	p__Euryarchaeota	c__Halobacteria	o__Haloferacales	f__Haloferacaceae	g__Halorubrum	s__Halorubrum_sp._ASP121	12	2.0487111604186E-6%	0.057142857142857	1
d__Archaea	k__unclassified_d__Archaea	p__Euryarchaeota	c__Halobacteria	o__Natrialbales	f__Natrialbaceae	g__Natronolimnobius	s__Natronolimnobius_sp._AArcel1	24	4.0974223208372E-6%	0.14285714285714	1
d__Archaea	k__unclassified_d__Archaea	p__Euryarchaeota	c__Methanobacteria	o__Methanobacteriales	f__Methanobacteriaceae	g__Methanobacterium	s__Methanobacterium_aggregans	58	9.9021039420231E-6%	0.45714285714286	1
d__Archaea	k__unclassified_d__Archaea	p__Euryarchaeota	c__Methanobacteria	o__Methanobacteriales	f__Methanobacteriaceae	g__Methanobacterium	s__Methanobacterium_congolense	104	1.7755496723628E-5%	0.48571428571429	2
d__Archaea	k__unclassified_d__Archaea	p__Euryarchaeota	c__Methanobacteria	o__Methanobacteriales	f__Methanobacteriaceae	g__Methanobacterium	s__Methanobacterium_formicicum	98	1.6731141143418E-5%	0.45714285714286	2
d__Archaea	k__unclassified_d__Archaea	p__Euryarchaeota	c__Methanobacteria	o__Methanobacteriales	f__Methanobacteriaceae	g__Methanobacterium	s__Methanobacterium_paludis	118	2.0145659744116E-5%	0.37142857142857	2
d__Archaea	k__unclassified_d__Archaea	p__Euryarchaeota	c__Methanobacteria	o__Methanobacteriales	f__Methanobacteriaceae	g__Methanobacterium	s__Methanobacterium_petrolearium	10	1.7072593003488E-6%	0.057142857142857	1
d__Archaea	k__unclassified_d__Archaea	p__Euryarchaeota	c__Methanobacteria	o__Methanobacteriales	f__Methanobacteriaceae	g__Methanobacterium	s__Methanobacterium_sp.	3274	5.58957e-06	0.85714285714286	10
d__Archaea	k__unclassified_d__Archaea	p__Euryarchaeota	c__Methanobacteria	o__Methanobacteriales	f__Methanobacteriaceae	g__Methanobacterium	s__Methanobacterium_sp._BRmetb2	88	1.502388184307E-5%	0.4	1
d__Archaea	k__unclassified_d__Archaea	p__Euryarchaeota	c__Methanobacteria	o__Methanobacteriales	f__Methanobacteriaceae	g__Methanobacterium	s__Methanobacterium_sp._PtaB.Bin024	40	6.8290372013953E-6%	0.14285714285714	1
d__Archaea	k__unclassified_d__Archaea	p__Euryarchaeota	c__Methanobacteria	o__Methanobacteriales	f__Methanobacteriaceae	g__Methanobacterium	s__Methanobacterium_sp._PtaU1.Bin097	118	2.0145659744116E-5%	0.31428571428571	1
d__Archaea	k__unclassified_d__Archaea	p__Euryarchaeota	c__Methanobacteria	o__Methanobacteriales	f__Methanobacteriaceae	g__Methanobacterium	s__Methanobacterium_sp._SMA-27	148	2.5267437645162E-5%	0.14285714285714	2
d__Archaea	k__unclassified_d__Archaea	p__Euryarchaeota	c__Methanobacteria	o__Methanobacteriales	f__Methanobacteriaceae	g__Methanobacterium	s__Methanobacterium_sp._YSL	60	1.0243555802093E-5%	0.11428571428571	3
d__Archaea	k__unclassified_d__Archaea	p__Euryarchaeota	c__Methanobacteria	o__Methanobacteriales	f__Methanobacteriaceae	g__Methanobacterium	s__Methanobacterium_spitsbergense	38	6.4875853413255E-6%	0.34285714285714	1
d__Archaea	k__unclassified_d__Archaea	p__Euryarchaeota	c__Methanobacteria	o__Methanobacteriales	f__Methanobacteriaceae	g__Methanobrevibacter	s__Methanobrevibacter_arboriphilus	3508	5.98907e-06	1	12
d__Archaea	k__unclassified_d__Archaea	p__Euryarchaeota	c__Methanobacteria	o__Methanobacteriales	f__Methanobacteriaceae	g__Methanobrevibacter	s__Methanobrevibacter_boviskoreani	1946	3.32233e-06	0.94285714285714	8
d__Archaea	k__unclassified_d__Archaea	p__Euryarchaeota	c__Methanobacteria	o__Methanobacteriales	f__Methanobacteriaceae	g__Methanobrevibacter	s__Methanobrevibacter_cuticularis	434	7.4095053635139E-5%	0.45714285714286	3
d__Archaea	k__unclassified_d__Archaea	p__Euryarchaeota	c__Methanobacteria	o__Methanobacteriales	f__Methanobacteriaceae	g__Methanobrevibacter	s__Methanobrevibacter_millerae	172	2.9364859966E-5%	0.28571428571429	4
d__Archaea	k__unclassified_d__Archaea	p__Euryarchaeota	c__Methanobacteria	o__Methanobacteriales	f__Methanobacteriaceae	g__Methanobrevibacter	s__Methanobrevibacter_olleyae	7972	1.36103e-05	0.4	4
d__Archaea	k__unclassified_d__Archaea	p__Euryarchaeota	c__Methanobacteria	o__Methanobacteriales	f__Methanobacteriaceae	g__Methanobrevibacter	s__Methanobrevibacter_oralis	16	2.7316148805581E-6%	0.11428571428571	1
d__Archaea	k__unclassified_d__Archaea	p__Euryarchaeota	c__Methanobacteria	o__Methanobacteriales	f__Methanobacteriaceae	g__Methanobrevibacter	s__Methanobrevibacter_ruminantium	444	7.5802312935487E-5%	0.4	3
d__Archaea	k__unclassified_d__Archaea	p__Euryarchaeota	c__Methanobacteria	o__Methanobacteriales	f__Methanobacteriaceae	g__Methanobrevibacter	s__Methanobrevibacter_smithii	110	1.8779852303837E-5%	0.51428571428571	5
d__Archaea	k__unclassified_d__Archaea	p__Euryarchaeota	c__Methanobacteria	o__Methanobacteriales	f__Methanobacteriaceae	g__Methanobrevibacter	s__Methanobrevibacter_sp.	117038	0.000199814	1	553
d__Archaea	k__unclassified_d__Archaea	p__Euryarchaeota	c__Methanobacteria	o__Methanobacteriales	f__Methanobacteriaceae	g__Methanobrevibacter	s__Methanobrevibacter_sp._87.7	2	3.4145186006976E-7%	0.028571428571429	1
d__Archaea	k__unclassified_d__Archaea	p__Euryarchaeota	c__Methanobacteria	o__Methanobacteriales	f__Methanobacteriaceae	g__Methanobrevibacter	s__Methanobrevibacter_sp._UBA188	20	3.4145186006976E-6%	0.028571428571429	1
d__Archaea	k__unclassified_d__Archaea	p__Euryarchaeota	c__Methanobacteria	o__Methanobacteriales	f__Methanobacteriaceae	g__Methanobrevibacter	s__Methanobrevibacter_sp._UBA212	52	8.8777483618138E-6%	0.2	2
d__Archaea	k__unclassified_d__Archaea	p__Euryarchaeota	c__Methanobacteria	o__Methanobacteriales	f__Methanobacteriaceae	g__Methanobrevibacter	s__Methanobrevibacter_sp._YE315	198	3.3803734146907E-5%	0.57142857142857	3
d__Archaea	k__unclassified_d__Archaea	p__Euryarchaeota	c__Methanobacteria	o__Methanobacteriales	f__Methanobacteriaceae	g__Methanobrevibacter	s__Methanobrevibacter_thaueri	578	9.8679587560162E-5%	0.62857142857143	6
d__Archaea	k__unclassified_d__Archaea	p__Euryarchaeota	c__Methanobacteria	o__Methanobacteriales	f__Methanobacteriaceae	g__Methanobrevibacter	s__Methanobrevibacter_woesei	2966	5.06373e-06	0.94285714285714	45
d__Archaea	k__unclassified_d__Archaea	p__Euryarchaeota	c__Methanobacteria	o__Methanobacteriales	f__Methanobacteriaceae	g__Methanosphaera	s__Methanosphaera_sp.	3778	6.45003e-06	0.97142857142857	59
d__Archaea	k__unclassified_d__Archaea	p__Euryarchaeota	c__Methanobacteria	o__Methanobacteriales	f__Methanobacteriaceae	g__Methanosphaera	s__Methanosphaera_sp._Vir-13MRS	402	6.8631823874022E-5%	0.2	1
d__Archaea	k__unclassified_d__Archaea	p__Euryarchaeota	c__Methanobacteria	o__Methanobacteriales	f__Methanobacteriaceae	g__Methanosphaera	s__Methanosphaera_sp._WGK6	4	6.8290372013953E-7%	0.028571428571429	1
d__Archaea	k__unclassified_d__Archaea	p__Euryarchaeota	c__Methanobacteria	o__Methanobacteriales	f__Methanobacteriaceae	g__Methanosphaera	s__Methanosphaera_sp._rholeuAM130	450	7.6826668515697E-5%	0.22857142857143	1
d__Archaea	k__unclassified_d__Archaea	p__Euryarchaeota	c__Methanobacteria	o__Methanobacteriales	f__Methanobacteriaceae	g__Methanosphaera	s__Methanosphaera_sp._rholeuAM270	1568	2.67698e-06	0.51428571428571	26
d__Archaea	k__unclassified_d__Archaea	p__Euryarchaeota	c__Methanobacteria	o__Methanobacteriales	f__Methanobacteriaceae	g__Methanosphaera	s__Methanosphaera_sp._rholeuAM6	546	9.3216357799045E-5%	0.25714285714286	2
d__Archaea	k__unclassified_d__Archaea	p__Euryarchaeota	c__Methanobacteria	o__Methanobacteriales	f__Methanobacteriaceae	g__Methanosphaera	s__Methanosphaera_stadtmanae	140	2.3901630204883E-5%	0.51428571428571	4
d__Archaea	k__unclassified_d__Archaea	p__Euryarchaeota	c__Methanobacteria	o__Methanobacteriales	f__Methanobacteriaceae	g__Methanothermobacter	s__Methanothermobacter_sp.	10	1.7072593003488E-6%	0.028571428571429	1
d__Archaea	k__unclassified_d__Archaea	p__Euryarchaeota	c__Methanobacteria	o__Methanobacteriales	f__Methanobacteriaceae	g__unclassified_f__Methanobacteriaceae	s__Methanobacteriaceae_archaeon	302	5.1559230870534E-5%	0.65714285714286	14
d__Archaea	k__unclassified_d__Archaea	p__Euryarchaeota	c__Methanococci	o__Methanococcales	f__Methanocaldococcaceae	g__Methanocaldococcus	s__Methanocaldococcus_lauensis	1696	2.89551e-06	0.25714285714286	1
d__Archaea	k__unclassified_d__Archaea	p__Euryarchaeota	c__Methanococci	o__Methanococcales	f__Methanocaldococcaceae	g__Methanocaldococcus	s__Methanocaldococcus_villosus	6	1.0243555802093E-6%	0.085714285714286	1
d__Archaea	k__unclassified_d__Archaea	p__Euryarchaeota	c__Methanococci	o__Methanococcales	f__Methanocaldococcaceae	g__Methanocaldococcus	s__Methanocaldococcus_vulcanius	20	3.4145186006976E-6%	0.17142857142857	1
d__Archaea	k__unclassified_d__Archaea	p__Euryarchaeota	c__Methanococci	o__Methanococcales	f__Methanococcaceae	g__Methanococcus	s__Methanococcus_aeolicus	8	1.3658074402791E-6%	0.057142857142857	1
d__Archaea	k__unclassified_d__Archaea	p__Euryarchaeota	c__Methanococci	o__Methanococcales	f__Methanococcaceae	g__Methanococcus	s__Methanococcus_maripaludis	3142	5.36421e-06	0.97142857142857	8
d__Archaea	k__unclassified_d__Archaea	p__Euryarchaeota	c__Methanococci	o__Methanococcales	f__Methanococcaceae	g__Methanococcus	s__Methanococcus_vannielii	48	8.1948446416743E-6%	0.17142857142857	2
d__Archaea	k__unclassified_d__Archaea	p__Euryarchaeota	c__Methanococci	o__Methanococcales	f__Methanococcaceae	g__Methanococcus	s__Methanococcus_voltae	672	1.14728e-06	0.31428571428571	1
d__Archaea	k__unclassified_d__Archaea	p__Euryarchaeota	c__Methanococci	o__Methanococcales	f__Methanococcaceae	g__Methanothermococcus	s__Methanothermococcus_okinawensis	16	2.7316148805581E-6%	0.11428571428571	1
d__Archaea	k__unclassified_d__Archaea	p__Euryarchaeota	c__Methanococci	o__Methanococcales	f__Methanococcaceae	g__Methanothermococcus	s__Methanothermococcus_sp._SCGC_AD-155-K20	28	4.7803260409767E-6%	0.22857142857143	1
d__Archaea	k__unclassified_d__Archaea	p__Euryarchaeota	c__Methanomicrobia	o__Methanocellales	f__Methanocellaceae	g__Methanocella	s__Methanocella_arvoryzae	28	4.7803260409767E-6%	0.17142857142857	1
d__Archaea	k__unclassified_d__Archaea	p__Euryarchaeota	c__Methanomicrobia	o__Methanocellales	f__Methanocellaceae	g__Methanocella	s__Methanocella_conradii	42	7.170489061465E-6%	0.14285714285714	1
d__Archaea	k__unclassified_d__Archaea	p__Euryarchaeota	c__Methanomicrobia	o__Methanocellales	f__Methanocellaceae	g__Methanocella	s__Methanocella_sp._PtaU1.Bin125	98	1.6731141143418E-5%	0.34285714285714	2
d__Archaea	k__unclassified_d__Archaea	p__Euryarchaeota	c__Methanomicrobia	o__Methanocellales	f__unclassified_o__Methanocellales	g__unclassified_o__Methanocellales	s__Methanocellales_archaeon	120	2.0487111604186E-5%	0.17142857142857	2
d__Archaea	k__unclassified_d__Archaea	p__Euryarchaeota	c__Methanomicrobia	o__Methanomicrobiales	f__Methanocalculaceae	g__Methanocalculus	s__Methanocalculus_taiwanensis	4558	7.78169e-06	0.91428571428571	2
d__Archaea	k__unclassified_d__Archaea	p__Euryarchaeota	c__Methanomicrobia	o__Methanomicrobiales	f__Methanocorpusculaceae	g__Methanocorpusculum	s__Methanocorpusculum_bavaricum	26	4.4388741809069E-6%	0.2	1
d__Archaea	k__unclassified_d__Archaea	p__Euryarchaeota	c__Methanomicrobia	o__Methanomicrobiales	f__Methanocorpusculaceae	g__Methanocorpusculum	s__Methanocorpusculum_labreanum	164	2.7999052525721E-5%	0.6	4
d__Archaea	k__unclassified_d__Archaea	p__Euryarchaeota	c__Methanomicrobia	o__Methanomicrobiales	f__Methanocorpusculaceae	g__Methanocorpusculum	s__Methanocorpusculum_parvum	316	5.3949393891023E-5%	0.71428571428571	9
d__Archaea	k__unclassified_d__Archaea	p__Euryarchaeota	c__Methanomicrobia	o__Methanomicrobiales	f__Methanocorpusculaceae	g__Methanocorpusculum	s__Methanocorpusculum_petauri	838	1.43068e-06	0.88571428571429	6
d__Archaea	k__unclassified_d__Archaea	p__Euryarchaeota	c__Methanomicrobia	o__Methanomicrobiales	f__Methanocorpusculaceae	g__Methanocorpusculum	s__Methanocorpusculum_sp.	111482	0.000190329	1	296
d__Archaea	k__unclassified_d__Archaea	p__Euryarchaeota	c__Methanomicrobia	o__Methanomicrobiales	f__Methanocorpusculaceae	g__Methanocorpusculum	s__Methanocorpusculum_sp._GPch4	82	1.399952626286E-5%	0.37142857142857	3
d__Archaea	k__unclassified_d__Archaea	p__Euryarchaeota	c__Methanomicrobia	o__Methanomicrobiales	f__Methanocorpusculaceae	g__Methanocorpusculum	s__Methanocorpusculum_sp._MCE	62	1.0585007662163E-5%	0.4	1
d__Archaea	k__unclassified_d__Archaea	p__Euryarchaeota	c__Methanomicrobia	o__Methanomicrobiales	f__Methanocorpusculaceae	g__unclassified_f__Methanocorpusculaceae	s__Methanocorpusculaceae_archaeon	2590	4.4218e-06	1	10
d__Archaea	k__unclassified_d__Archaea	p__Euryarchaeota	c__Methanomicrobia	o__Methanomicrobiales	f__Methanomicrobiaceae	g__Methanoculleus	s__Methanoculleus_bourgensis	2358	4.02572e-06	0.57142857142857	1
d__Archaea	k__unclassified_d__Archaea	p__Euryarchaeota	c__Methanomicrobia	o__Methanomicrobiales	f__Methanomicrobiaceae	g__Methanoculleus	s__Methanoculleus_marisnigri	288	4.9169067850046E-5%	0.45714285714286	2
d__Archaea	k__unclassified_d__Archaea	p__Euryarchaeota	c__Methanomicrobia	o__Methanomicrobiales	f__Methanomicrobiaceae	g__Methanoculleus	s__Methanoculleus_sp.	352	6.0095527372278E-5%	0.71428571428571	4
d__Archaea	k__unclassified_d__Archaea	p__Euryarchaeota	c__Methanomicrobia	o__Methanomicrobiales	f__Methanomicrobiaceae	g__Methanoculleus	s__Methanoculleus_sp._Afa-1	564	9.6289424539673E-5%	0.14285714285714	1
d__Archaea	k__unclassified_d__Archaea	p__Euryarchaeota	c__Methanomicrobia	o__Methanomicrobiales	f__Methanomicrobiaceae	g__Methanoculleus	s__Methanoculleus_sp._CAG:1088	28	4.7803260409767E-6%	0.17142857142857	1
d__Archaea	k__unclassified_d__Archaea	p__Euryarchaeota	c__Methanomicrobia	o__Methanomicrobiales	f__Methanomicrobiaceae	g__Methanoculleus	s__Methanoculleus_sp._MH98A	118	2.0145659744116E-5%	0.42857142857143	1
d__Archaea	k__unclassified_d__Archaea	p__Euryarchaeota	c__Methanomicrobia	o__Methanomicrobiales	f__Methanomicrobiaceae	g__Methanoculleus	s__Methanoculleus_sp._SDB	42	7.170489061465E-6%	0.22857142857143	2
d__Archaea	k__unclassified_d__Archaea	p__Euryarchaeota	c__Methanomicrobia	o__Methanomicrobiales	f__Methanomicrobiaceae	g__Methanofollis	s__Methanofollis_aquaemaris	246	4.1998578788581E-5%	0.82857142857143	3
d__Archaea	k__unclassified_d__Archaea	p__Euryarchaeota	c__Methanomicrobia	o__Methanomicrobiales	f__Methanomicrobiaceae	g__Methanofollis	s__Methanofollis_ethanolicus	16	2.7316148805581E-6%	0.11428571428571	1
d__Archaea	k__unclassified_d__Archaea	p__Euryarchaeota	c__Methanomicrobia	o__Methanomicrobiales	f__Methanomicrobiaceae	g__Methanofollis	s__Methanofollis_fontis	12	2.0487111604186E-6%	0.11428571428571	1
d__Archaea	k__unclassified_d__Archaea	p__Euryarchaeota	c__Methanomicrobia	o__Methanomicrobiales	f__Methanomicrobiaceae	g__Methanofollis	s__Methanofollis_liminatans	192	3.2779378566697E-5%	0.62857142857143	3
d__Archaea	k__unclassified_d__Archaea	p__Euryarchaeota	c__Methanomicrobia	o__Methanomicrobiales	f__Methanomicrobiaceae	g__Methanofollis	s__Methanofollis_sp.	322	5.4973749471232E-5%	0.6	4
d__Archaea	k__unclassified_d__Archaea	p__Euryarchaeota	c__Methanomicrobia	o__Methanomicrobiales	f__Methanomicrobiaceae	g__Methanofollis	s__Methanofollis_sp._W23	92	1.5706785563209E-5%	0.11428571428571	1
d__Archaea	k__unclassified_d__Archaea	p__Euryarchaeota	c__Methanomicrobia	o__Methanomicrobiales	f__Methanomicrobiaceae	g__Methanolacinia	s__Methanolacinia_paynteri	46	7.8533927816046E-6%	0.17142857142857	1
d__Archaea	k__unclassified_d__Archaea	p__Euryarchaeota	c__Methanomicrobia	o__Methanomicrobiales	f__Methanomicrobiaceae	g__Methanomicrobium	s__Methanomicrobium_mobile	656	1.11996e-06	0.8	6
d__Archaea	k__unclassified_d__Archaea	p__Euryarchaeota	c__Methanomicrobia	o__Methanomicrobiales	f__Methanomicrobiaceae	g__Methanomicrobium	s__Methanomicrobium_sp.	908	1.55019e-06	0.97142857142857	13
d__Archaea	k__unclassified_d__Archaea	p__Euryarchaeota	c__Methanomicrobia	o__Methanomicrobiales	f__Methanomicrobiaceae	g__unclassified_f__Methanomicrobiaceae	s__Methanomicrobiaceae_archaeon	100	1.7072593003488E-5%	0.34285714285714	3
d__Archaea	k__unclassified_d__Archaea	p__Euryarchaeota	c__Methanomicrobia	o__Methanomicrobiales	f__Methanomicrobiaceae	g__unclassified_f__Methanomicrobiaceae	s__Methanomicrobiaceae_archaeon_CYW5	54	9.2192002218836E-6%	0.28571428571429	1
d__Archaea	k__unclassified_d__Archaea	p__Euryarchaeota	c__Methanomicrobia	o__Methanomicrobiales	f__Methanoregulaceae	g__Methanolinea	s__Methanolinea_sp.	12	2.0487111604186E-6%	0.14285714285714	1
d__Archaea	k__unclassified_d__Archaea	p__Euryarchaeota	c__Methanomicrobia	o__Methanomicrobiales	f__Methanoregulaceae	g__Methanolinea	s__Methanolinea_sp._SDB	18	3.0730667406279E-6%	0.11428571428571	1
d__Archaea	k__unclassified_d__Archaea	p__Euryarchaeota	c__Methanomicrobia	o__Methanomicrobiales	f__Methanoregulaceae	g__Methanoregula	s__Methanoregula_sp.	390	6.6583112713604E-5%	0.62857142857143	6
d__Archaea	k__unclassified_d__Archaea	p__Euryarchaeota	c__Methanomicrobia	o__Methanomicrobiales	f__Methanoregulaceae	g__unclassified_f__Methanoregulaceae	s__Methanoregulaceae_archaeon	26	4.4388741809069E-6%	0.14285714285714	2
d__Archaea	k__unclassified_d__Archaea	p__Euryarchaeota	c__Methanomicrobia	o__Methanomicrobiales	f__Methanospirillaceae	g__Methanospirillum	s__Methanospirillum_hungatei	20	3.4145186006976E-6%	0.17142857142857	1
d__Archaea	k__unclassified_d__Archaea	p__Euryarchaeota	c__Methanomicrobia	o__Methanomicrobiales	f__Methanospirillaceae	g__Methanospirillum	s__Methanospirillum_lacunae	1892	3.23013e-06	0.22857142857143	1
d__Archaea	k__unclassified_d__Archaea	p__Euryarchaeota	c__Methanomicrobia	o__Methanomicrobiales	f__Methanospirillaceae	g__Methanospirillum	s__Methanospirillum_sp.	70	1.1950815102442E-5%	0.37142857142857	3
d__Archaea	k__unclassified_d__Archaea	p__Euryarchaeota	c__Methanomicrobia	o__Methanomicrobiales	f__Methanospirillaceae	g__Methanospirillum	s__Methanospirillum_stamsii	146	2.4925985785093E-5%	0.62857142857143	3
d__Archaea	k__unclassified_d__Archaea	p__Euryarchaeota	c__Methanomicrobia	o__Methanomicrobiales	f__Methanospirillaceae	g__unclassified_f__Methanospirillaceae	s__Methanospirillaceae_archaeon	468	7.9899735256325E-5%	0.48571428571429	2
d__Archaea	k__unclassified_d__Archaea	p__Euryarchaeota	c__Methanomicrobia	o__Methanomicrobiales	f__unclassified_o__Methanomicrobiales	g__unclassified_o__Methanomicrobiales	s__Methanomicrobiales_archaeon	4520	7.71681e-06	0.8	6
d__Archaea	k__unclassified_d__Archaea	p__Euryarchaeota	c__Methanomicrobia	o__Methanophagales	f__Candidatus_Methanospirareceae	g__Candidatus_Methanospirare	s__Candidatus_Methanospirare_jalkutatii	14	2.3901630204883E-6%	0.085714285714286	1
d__Archaea	k__unclassified_d__Archaea	p__Euryarchaeota	c__Methanomicrobia	o__Methanophagales	f__unclassified_o__Methanophagales	g__unclassified_o__Methanophagales	s__ANME-1_cluster_archaeon_AG-394-G21	72	1.2292266962511E-5%	0.2	1
d__Archaea	k__unclassified_d__Archaea	p__Euryarchaeota	c__Methanomicrobia	o__Methanophagales	f__unclassified_o__Methanophagales	g__unclassified_o__Methanophagales	s__ANME-1_cluster_archaeon_GoMg1	86	1.4682429983E-5%	0.28571428571429	2
d__Archaea	k__unclassified_d__Archaea	p__Euryarchaeota	c__Methanomicrobia	o__Methanophagales	f__unclassified_o__Methanophagales	g__unclassified_o__Methanophagales	s__ANME-1_cluster_archaeon_GoMg2	550	9.3899261519185E-5%	0.42857142857143	3
d__Archaea	k__unclassified_d__Archaea	p__Euryarchaeota	c__Methanomicrobia	o__Methanophagales	f__unclassified_o__Methanophagales	g__unclassified_o__Methanophagales	s__ANME-1_cluster_archaeon_GoMg3.2	648	1.1063e-06	0.37142857142857	2
d__Archaea	k__unclassified_d__Archaea	p__Euryarchaeota	c__Methanomicrobia	o__Methanophagales	f__unclassified_o__Methanophagales	g__unclassified_o__Methanophagales	s__ANME-1_cluster_archaeon_GoMg4	10	1.7072593003488E-6%	0.028571428571429	1
d__Archaea	k__unclassified_d__Archaea	p__Euryarchaeota	c__Methanomicrobia	o__Methanophagales	f__unclassified_o__Methanophagales	g__unclassified_o__Methanophagales	s__Methanophagales_archaeon	960	1.63897e-06	0.91428571428571	8
d__Archaea	k__unclassified_d__Archaea	p__Euryarchaeota	c__Methanomicrobia	o__Methanosarcinales	f__Candidatus_Methanoperedenaceae	g__Candidatus_Methanoperedens	s__Candidatus_Methanoperedens_nitroreducens	72	1.2292266962511E-5%	0.11428571428571	1
d__Archaea	k__unclassified_d__Archaea	p__Euryarchaeota	c__Methanomicrobia	o__Methanosarcinales	f__Candidatus_Methanoperedenaceae	g__Candidatus_Methanoperedens	s__Candidatus_Methanoperedens_sp.	1290	2.20236e-06	0.94285714285714	11
d__Archaea	k__unclassified_d__Archaea	p__Euryarchaeota	c__Methanomicrobia	o__Methanosarcinales	f__Methanosarcinaceae	g__Methanimicrococcus	s__Methanimicrococcus_blatticola	120	2.0487111604186E-5%	0.57142857142857	5
d__Archaea	k__unclassified_d__Archaea	p__Euryarchaeota	c__Methanomicrobia	o__Methanosarcinales	f__Methanosarcinaceae	g__Methanimicrococcus	s__Methanimicrococcus_sp.	166	2.834050438579E-5%	0.62857142857143	3
d__Archaea	k__unclassified_d__Archaea	p__Euryarchaeota	c__Methanomicrobia	o__Methanosarcinales	f__Methanosarcinaceae	g__Methanimicrococcus	s__Methanimicrococcus_sp._OttesenSCG-928-J09	82	1.399952626286E-5%	0.37142857142857	4
d__Archaea	k__unclassified_d__Archaea	p__Euryarchaeota	c__Methanomicrobia	o__Methanosarcinales	f__Methanosarcinaceae	g__Methanococcoides	s__Methanococcoides_sp._SA1	82	1.399952626286E-5%	0.37142857142857	2
d__Archaea	k__unclassified_d__Archaea	p__Euryarchaeota	c__Methanomicrobia	o__Methanosarcinales	f__Methanosarcinaceae	g__Methanohalophilus	s__Methanohalophilus_mahii	8	1.3658074402791E-6%	0.085714285714286	1
d__Archaea	k__unclassified_d__Archaea	p__Euryarchaeota	c__Methanomicrobia	o__Methanosarcinales	f__Methanosarcinaceae	g__Methanohalophilus	s__Methanohalophilus_portucalensis	8	1.3658074402791E-6%	0.085714285714286	1
d__Archaea	k__unclassified_d__Archaea	p__Euryarchaeota	c__Methanomicrobia	o__Methanosarcinales	f__Methanosarcinaceae	g__Methanohalophilus	s__Methanohalophilus_sp.	20	3.4145186006976E-6%	0.17142857142857	1
d__Archaea	k__unclassified_d__Archaea	p__Euryarchaeota	c__Methanomicrobia	o__Methanosarcinales	f__Methanosarcinaceae	g__Methanolobus	s__Methanolobus_chelungpuianus	12	2.0487111604186E-6%	0.11428571428571	2
d__Archaea	k__unclassified_d__Archaea	p__Euryarchaeota	c__Methanomicrobia	o__Methanosarcinales	f__Methanosarcinaceae	g__Methanolobus	s__Methanolobus_profundi	306	5.2242134590674E-5%	0.62857142857143	2
d__Archaea	k__unclassified_d__Archaea	p__Euryarchaeota	c__Methanomicrobia	o__Methanosarcinales	f__Methanosarcinaceae	g__Methanolobus	s__Methanolobus_psychrotolerans	48	8.1948446416743E-6%	0.17142857142857	1
d__Archaea	k__unclassified_d__Archaea	p__Euryarchaeota	c__Methanomicrobia	o__Methanosarcinales	f__Methanosarcinaceae	g__Methanolobus	s__Methanolobus_sp.	126	2.1511467184395E-5%	0.48571428571429	3
d__Archaea	k__unclassified_d__Archaea	p__Euryarchaeota	c__Methanomicrobia	o__Methanosarcinales	f__Methanosarcinaceae	g__Methanolobus	s__Methanolobus_sp._T82-4	4	6.8290372013953E-7%	0.057142857142857	1
d__Archaea	k__unclassified_d__Archaea	p__Euryarchaeota	c__Methanomicrobia	o__Methanosarcinales	f__Methanosarcinaceae	g__Methanolobus	s__Methanolobus_tindarius	32	5.4632297611162E-6%	0.28571428571429	1
d__Archaea	k__unclassified_d__Archaea	p__Euryarchaeota	c__Methanomicrobia	o__Methanosarcinales	f__Methanosarcinaceae	g__Methanomethylovorans	s__Methanomethylovorans_sp.	338	5.770536435179E-5%	0.4	2
d__Archaea	k__unclassified_d__Archaea	p__Euryarchaeota	c__Methanomicrobia	o__Methanosarcinales	f__Methanosarcinaceae	g__Methanosalsum	s__Methanosalsum_natronophilum	180	3.0730667406279E-5%	0.057142857142857	1
d__Archaea	k__unclassified_d__Archaea	p__Euryarchaeota	c__Methanomicrobia	o__Methanosarcinales	f__Methanosarcinaceae	g__Methanosalsum	s__Methanosalsum_zhilinae	6	1.0243555802093E-6%	0.028571428571429	1
d__Archaea	k__unclassified_d__Archaea	p__Euryarchaeota	c__Methanomicrobia	o__Methanosarcinales	f__Methanosarcinaceae	g__Methanosarcina	s__Methanosarcina_acetivorans	376	6.4192949693116E-5%	0.62857142857143	2
d__Archaea	k__unclassified_d__Archaea	p__Euryarchaeota	c__Methanomicrobia	o__Methanosarcinales	f__Methanosarcinaceae	g__Methanosarcina	s__Methanosarcina_barkeri	176	3.0047763686139E-5%	0.31428571428571	3
d__Archaea	k__unclassified_d__Archaea	p__Euryarchaeota	c__Methanomicrobia	o__Methanosarcinales	f__Methanosarcinaceae	g__Methanosarcina	s__Methanosarcina_lacustris	124	2.1170015324325E-5%	0.37142857142857	4
d__Archaea	k__unclassified_d__Archaea	p__Euryarchaeota	c__Methanomicrobia	o__Methanosarcinales	f__Methanosarcinaceae	g__Methanosarcina	s__Methanosarcina_mazei	1116	1.9053e-06	0.88571428571429	12
d__Archaea	k__unclassified_d__Archaea	p__Euryarchaeota	c__Methanomicrobia	o__Methanosarcinales	f__Methanosarcinaceae	g__Methanosarcina	s__Methanosarcina_siciliae	250	4.268148250872E-5%	0.54285714285714	4
d__Archaea	k__unclassified_d__Archaea	p__Euryarchaeota	c__Methanomicrobia	o__Methanosarcinales	f__Methanosarcinaceae	g__Methanosarcina	s__Methanosarcina_sp.	300	5.1217779010465E-5%	0.71428571428571	11
d__Archaea	k__unclassified_d__Archaea	p__Euryarchaeota	c__Methanomicrobia	o__Methanosarcinales	f__Methanosarcinaceae	g__Methanosarcina	s__Methanosarcina_sp._1.H.A.2.2	304	5.1900682730604E-5%	0.17142857142857	1
d__Archaea	k__unclassified_d__Archaea	p__Euryarchaeota	c__Methanomicrobia	o__Methanosarcinales	f__Methanosarcinaceae	g__Methanosarcina	s__Methanosarcina_sp._MTP4	112	1.9121304163907E-5%	0.25714285714286	1
d__Archaea	k__unclassified_d__Archaea	p__Euryarchaeota	c__Methanomicrobia	o__Methanosarcinales	f__Methanosarcinaceae	g__Methanosarcina	s__Methanosarcina_sp._UBA411	14	2.3901630204883E-6%	0.085714285714286	1
d__Archaea	k__unclassified_d__Archaea	p__Euryarchaeota	c__Methanomicrobia	o__Methanosarcinales	f__Methanosarcinaceae	g__Methanosarcina	s__Methanosarcina_sp._UBA5	1054	1.79945e-06	0.31428571428571	1
d__Archaea	k__unclassified_d__Archaea	p__Euryarchaeota	c__Methanomicrobia	o__Methanosarcinales	f__Methanosarcinaceae	g__Methanosarcina	s__Methanosarcina_thermophila	46	7.8533927816046E-6%	0.14285714285714	1
d__Archaea	k__unclassified_d__Archaea	p__Euryarchaeota	c__Methanomicrobia	o__Methanosarcinales	f__Methanosarcinaceae	g__Methanosarcina	s__Methanosarcina_vacuolata	182	3.1072119266348E-5%	0.51428571428571	2
d__Archaea	k__unclassified_d__Archaea	p__Euryarchaeota	c__Methanomicrobia	o__Methanosarcinales	f__Methanosarcinaceae	g__unclassified_f__Methanosarcinaceae	s__Methanosarcinaceae_archaeon	742	1.26679e-06	0.85714285714286	5
d__Archaea	k__unclassified_d__Archaea	p__Euryarchaeota	c__Methanomicrobia	o__Methanosarcinales	f__Methermicoccaceae	g__Methermicoccus	s__Methermicoccus_shengliensis	184	3.1413571126418E-5%	0.6	2
d__Archaea	k__unclassified_d__Archaea	p__Euryarchaeota	c__Methanomicrobia	o__Methanosarcinales	f__Methermicoccaceae	g__Methermicoccus	s__Methermicoccus_sp.	82	1.399952626286E-5%	0.34285714285714	2
d__Archaea	k__unclassified_d__Archaea	p__Euryarchaeota	c__Methanomicrobia	o__Methanosarcinales	f__unclassified_o__Methanosarcinales	g__Candidatus_Argoarchaeum	s__Candidatus_Argoarchaeum_ethanivorans	2458	4.19644e-06	0.62857142857143	4
d__Archaea	k__unclassified_d__Archaea	p__Euryarchaeota	c__Methanomicrobia	o__Methanosarcinales	f__unclassified_o__Methanosarcinales	g__unclassified_o__Methanosarcinales	s__ANME-2_cluster_archaeon	642	1.09606e-06	0.68571428571429	5
d__Archaea	k__unclassified_d__Archaea	p__Euryarchaeota	c__Methanomicrobia	o__Methanosarcinales	f__unclassified_o__Methanosarcinales	g__unclassified_o__Methanosarcinales	s__Methanosarcinales_archaeon	320	5.4632297611162E-5%	0.45714285714286	4
d__Archaea	k__unclassified_d__Archaea	p__Euryarchaeota	c__Methanomicrobia	o__Methanosarcinales	f__unclassified_o__Methanosarcinales	g__unclassified_o__Methanosarcinales	s__Methanosarcinales_archaeon_ANME-1_ERB7	16	2.7316148805581E-6%	0.11428571428571	1
d__Archaea	k__unclassified_d__Archaea	p__Euryarchaeota	c__Methanomicrobia	o__Methanotrichales	f__Methanotrichaceae	g__Methanothrix	s__Methanosaeta_sp._PtaB.Bin039	126	2.1511467184395E-5%	0.17142857142857	1
d__Archaea	k__unclassified_d__Archaea	p__Euryarchaeota	c__Methanomicrobia	o__Methanotrichales	f__Methanotrichaceae	g__Methanothrix	s__Methanosaeta_sp._PtaU1.Bin055	58	9.9021039420231E-6%	0.17142857142857	1
d__Archaea	k__unclassified_d__Archaea	p__Euryarchaeota	c__Methanomicrobia	o__Methanotrichales	f__Methanotrichaceae	g__Methanothrix	s__Methanosaeta_sp._PtaU1.Bin060	184	3.1413571126418E-5%	0.4	1
d__Archaea	k__unclassified_d__Archaea	p__Euryarchaeota	c__Methanomicrobia	o__Methanotrichales	f__Methanotrichaceae	g__Methanothrix	s__Methanothrix_soehngenii	282	4.8144712269837E-5%	0.37142857142857	2
d__Archaea	k__unclassified_d__Archaea	p__Euryarchaeota	c__Methanomicrobia	o__Methanotrichales	f__Methanotrichaceae	g__Methanothrix	s__Methanothrix_sp.	400	6.8290372013953E-5%	0.82857142857143	7
d__Archaea	k__unclassified_d__Archaea	p__Euryarchaeota	c__Methanomicrobia	o__Methanotrichales	f__Methanotrichaceae	g__unclassified_f__Methanotrichaceae	s__Methanotrichaceae_archaeon	26	4.4388741809069E-6%	0.085714285714286	1
d__Archaea	k__unclassified_d__Archaea	p__Euryarchaeota	c__Methanomicrobia	o__unclassified_c__Methanomicrobia	f__unclassified_c__Methanomicrobia	g__unclassified_c__Methanomicrobia	s__Methanomicrobia_archaeon	1788	3.05258e-06	0.85714285714286	8
d__Archaea	k__unclassified_d__Archaea	p__Euryarchaeota	c__Methanonatronarchaeia	o__Methanonatronarchaeales	f__Methanonatronarchaeaceae	g__Methanonatronarchaeum	s__Methanonatronarchaeum_sp._AMET-Sl	226	3.8584060187883E-5%	0.25714285714286	1
d__Archaea	k__unclassified_d__Archaea	p__Euryarchaeota	c__Methanopyri	o__unclassified_c__Methanopyri	f__unclassified_c__Methanopyri	g__unclassified_c__Methanopyri	s__Methanopyri_archaeon	8	1.3658074402791E-6%	0.028571428571429	1
d__Archaea	k__unclassified_d__Archaea	p__Euryarchaeota	c__Theionarchaea	o__unclassified_c__Theionarchaea	f__unclassified_c__Theionarchaea	g__unclassified_c__Theionarchaea	s__Theionarchaea_archaeon	758	1.2941e-06	0.65714285714286	11
d__Archaea	k__unclassified_d__Archaea	p__Euryarchaeota	c__Theionarchaea	o__unclassified_c__Theionarchaea	f__unclassified_c__Theionarchaea	g__unclassified_c__Theionarchaea	s__Theionarchaea_archaeon_DG-70-1	2254	3.84816e-06	0.22857142857143	1
d__Archaea	k__unclassified_d__Archaea	p__Euryarchaeota	c__Thermococci	o__Thermococcales	f__Thermococcaceae	g__Pyrococcus	s__Pyrococcus_sp.	50	8.5362965017441E-6%	0.14285714285714	1
d__Archaea	k__unclassified_d__Archaea	p__Euryarchaeota	c__Thermococci	o__Thermococcales	f__Thermococcaceae	g__Thermococcus	s__Thermococcus_camini	14	2.3901630204883E-6%	0.057142857142857	1
d__Archaea	k__unclassified_d__Archaea	p__Euryarchaeota	c__Thermococci	o__Thermococcales	f__Thermococcaceae	g__Thermococcus	s__Thermococcus_guaymasensis	86	1.4682429983E-5%	0.4	1
d__Archaea	k__unclassified_d__Archaea	p__Euryarchaeota	c__Thermococci	o__Thermococcales	f__Thermococcaceae	g__Thermococcus	s__Thermococcus_litoralis	102	1.7414044863558E-5%	0.37142857142857	2
d__Archaea	k__unclassified_d__Archaea	p__Euryarchaeota	c__Thermococci	o__Thermococcales	f__Thermococcaceae	g__Thermococcus	s__Thermococcus_pacificus	82	1.399952626286E-5%	0.11428571428571	1
d__Archaea	k__unclassified_d__Archaea	p__Euryarchaeota	c__Thermococci	o__Thermococcales	f__Thermococcaceae	g__Thermococcus	s__Thermococcus_sibiricus	22	3.7559704607674E-6%	0.085714285714286	1
d__Archaea	k__unclassified_d__Archaea	p__Euryarchaeota	c__Thermococci	o__Thermococcales	f__Thermococcaceae	g__Thermococcus	s__Thermococcus_sp.	14	2.3901630204883E-6%	0.11428571428571	1
d__Archaea	k__unclassified_d__Archaea	p__Euryarchaeota	c__Thermococci	o__Thermococcales	f__Thermococcaceae	g__Thermococcus	s__Thermococcus_sp._M36	34	5.804681621186E-6%	0.25714285714286	1
d__Archaea	k__unclassified_d__Archaea	p__Euryarchaeota	c__unclassified_p__Euryarchaeota	o__unclassified_p__Euryarchaeota	f__unclassified_p__Euryarchaeota	g__unclassified_p__Euryarchaeota	s__Euryarchaeota_archaeon	1268	2.1648e-06	1	17
d__Archaea	k__unclassified_d__Archaea	p__Euryarchaeota	c__unclassified_p__Euryarchaeota	o__unclassified_p__Euryarchaeota	f__unclassified_p__Euryarchaeota	g__unclassified_p__Euryarchaeota	s__Euryarchaeota_archaeon_SM23-78	32	5.4632297611162E-6%	0.085714285714286	1
d__Archaea	k__unclassified_d__Archaea	p__Euryarchaeota	c__unclassified_p__Euryarchaeota	o__unclassified_p__Euryarchaeota	f__unclassified_p__Euryarchaeota	g__unclassified_p__Euryarchaeota	s__candidate_division_MSBL1_archaeon_SCGC-AAA259A05	18	3.0730667406279E-6%	0.14285714285714	1
d__Archaea	k__unclassified_d__Archaea	p__Nanoarchaeota	c__Candidatus_Nanoarchaeia	o__unclassified_c__Candidatus_Nanoarchaeia	f__unclassified_c__Candidatus_Nanoarchaeia	g__unclassified_c__Candidatus_Nanoarchaeia	s__Candidatus_Nanoarchaeia_archaeon	1226	2.0931e-06	0.91428571428571	25
d__Archaea	k__unclassified_d__Archaea	p__Nanoarchaeota	c__unclassified_p__Nanoarchaeota	o__unclassified_p__Nanoarchaeota	f__unclassified_p__Nanoarchaeota	g__unclassified_p__Nanoarchaeota	s__Nanoarchaeota_archaeon	3626	6.19052e-06	0.85714285714286	34
d__Archaea	k__unclassified_d__Archaea	p__Nitrososphaerota	c__Nitrososphaeria	o__Nitrosopumilales	f__Nitrosopumilaceae	g__Nitrosarchaeum	s__Nitrosarchaeum_sp.	44	7.5119409215348E-6%	0.25714285714286	3
d__Archaea	k__unclassified_d__Archaea	p__Nitrososphaerota	c__Nitrososphaeria	o__Nitrosopumilales	f__Nitrosopumilaceae	g__Nitrosopumilus	s__Nitrosopumilus_maritimus	36	6.1461334812557E-6%	0.14285714285714	1
d__Archaea	k__unclassified_d__Archaea	p__Nitrososphaerota	c__Nitrososphaeria	o__Nitrosopumilales	f__Nitrosopumilaceae	g__Nitrosopumilus	s__Nitrosopumilus_sp.	168	2.868195624586E-5%	0.31428571428571	9
d__Archaea	k__unclassified_d__Archaea	p__Nitrososphaerota	c__Nitrososphaeria	o__Nitrosopumilales	f__unclassified_o__Nitrosopumilales	g__unclassified_o__Nitrosopumilales	s__Nitrosopumilales_archaeon	20	3.4145186006976E-6%	0.057142857142857	1
d__Archaea	k__unclassified_d__Archaea	p__Nitrososphaerota	c__Nitrososphaeria	o__Nitrososphaerales	f__Nitrososphaeraceae	g__Candidatus_Nitrosocosmicus	s__Candidatus_Nitrosocosmicus_sp.	30	5.1217779010465E-6%	0.22857142857143	1
d__Archaea	k__unclassified_d__Archaea	p__Nitrososphaerota	c__Nitrososphaeria	o__Nitrososphaerales	f__Nitrososphaeraceae	g__Nitrososphaera	s__Nitrososphaera_sp.	76	1.2975170682651E-5%	0.14285714285714	1
d__Archaea	k__unclassified_d__Archaea	p__Nitrososphaerota	c__Nitrososphaeria	o__Nitrososphaerales	f__Nitrososphaeraceae	g__unclassified_f__Nitrososphaeraceae	s__Nitrososphaeraceae_archaeon	2108	3.5989e-06	0.42857142857143	4
d__Archaea	k__unclassified_d__Archaea	p__Nitrososphaerota	c__Nitrososphaeria	o__Nitrososphaerales	f__unclassified_o__Nitrososphaerales	g__unclassified_o__Nitrososphaerales	s__Nitrososphaerales_archaeon	188	3.2096474846558E-5%	0.42857142857143	2
d__Archaea	k__unclassified_d__Archaea	p__Nitrososphaerota	c__Nitrososphaeria	o__unclassified_c__Nitrososphaeria	f__unclassified_c__Nitrososphaeria	g__unclassified_c__Nitrososphaeria	s__Nitrososphaeria_archaeon	16	2.7316148805581E-6%	0.17142857142857	1
d__Archaea	k__unclassified_d__Archaea	p__Nitrososphaerota	c__unclassified_p__Nitrososphaerota	o__Candidatus_Caldarchaeales	f__Candidatus_Calditenuaceae	g__unclassified_f__Candidatus_Calditenuaceae	s__Candidatus_Calditenuaceae_archaeon_HR02	44	7.5119409215348E-6%	0.2	2
d__Archaea	k__unclassified_d__Archaea	p__Nitrososphaerota	c__unclassified_p__Nitrososphaerota	o__unclassified_p__Nitrososphaerota	f__unclassified_p__Nitrososphaerota	g__unclassified_p__Nitrososphaerota	s__Aigarchaeota_archaeon	78	1.3316622542721E-5%	0.28571428571429	1
d__Archaea	k__unclassified_d__Archaea	p__Nitrososphaerota	c__unclassified_p__Nitrososphaerota	o__unclassified_p__Nitrososphaerota	f__unclassified_p__Nitrososphaerota	g__unclassified_p__Nitrososphaerota	s__Marine_Group_I_thaumarchaeote_SCGC_AAA799-O18	22	3.7559704607674E-6%	0.14285714285714	2
d__Archaea	k__unclassified_d__Archaea	p__Nitrososphaerota	c__unclassified_p__Nitrososphaerota	o__unclassified_p__Nitrososphaerota	f__unclassified_p__Nitrososphaerota	g__unclassified_p__Nitrososphaerota	s__Marine_Group_I_thaumarchaeote_SCGC_AAA799-P11	66	1.1267911382302E-5%	0.4	2
d__Archaea	k__unclassified_d__Archaea	p__Nitrososphaerota	c__unclassified_p__Nitrososphaerota	o__unclassified_p__Nitrososphaerota	f__unclassified_p__Nitrososphaerota	g__unclassified_p__Nitrososphaerota	s__Nitrososphaerota_archaeon	3668	6.26223e-06	1	24
d__Archaea	k__unclassified_d__Archaea	p__Nitrososphaerota	c__unclassified_p__Nitrososphaerota	o__unclassified_p__Nitrososphaerota	f__unclassified_p__Nitrososphaerota	g__unclassified_p__Nitrososphaerota	s__Thaumarchaeota_archaeon_RBG_16_49_8	10	1.7072593003488E-6%	0.14285714285714	1
d__Archaea	k__unclassified_d__Archaea	p__Thermoproteota	c__Thermoprotei	o__Acidilobales	f__Acidilobaceae	g__Acidilobus	s__Acidilobus_sp._SCGC_AC-742_E15	20	3.4145186006976E-6%	0.057142857142857	1
d__Archaea	k__unclassified_d__Archaea	p__Thermoproteota	c__Thermoprotei	o__Desulfurococcales	f__Desulfurococcaceae	g__Aeropyrum	s__Aeropyrum_sp.	216	3.6876800887534E-5%	0.14285714285714	1
d__Archaea	k__unclassified_d__Archaea	p__Thermoproteota	c__Thermoprotei	o__Desulfurococcales	f__Desulfurococcaceae	g__Ignicoccus	s__Ignicoccus_hospitalis	8	1.3658074402791E-6%	0.085714285714286	1
d__Archaea	k__unclassified_d__Archaea	p__Thermoproteota	c__Thermoprotei	o__Desulfurococcales	f__Desulfurococcaceae	g__Ignisphaera	s__Ignisphaera_sp.	1466	2.50284e-06	0.6	3
d__Archaea	k__unclassified_d__Archaea	p__Thermoproteota	c__Thermoprotei	o__Desulfurococcales	f__Pyrodictiaceae	g__Pyrodictium	s__Pyrodictium_delaneyi	40	6.8290372013953E-6%	0.057142857142857	1
d__Archaea	k__unclassified_d__Archaea	p__Thermoproteota	c__Thermoprotei	o__Desulfurococcales	f__Pyrodictiaceae	g__Pyrodictium	s__Pyrodictium_sp.	564	9.6289424539673E-5%	0.22857142857143	1
d__Archaea	k__unclassified_d__Archaea	p__Thermoproteota	c__Thermoprotei	o__Desulfurococcales	f__unclassified_o__Desulfurococcales	g__unclassified_o__Desulfurococcales	s__Desulfurococcales_archaeon	52	8.8777483618138E-6%	0.25714285714286	2
d__Archaea	k__unclassified_d__Archaea	p__Thermoproteota	c__Thermoprotei	o__Sulfolobales	f__unclassified_o__Sulfolobales	g__unclassified_o__Sulfolobales	s__Sulfolobales_archaeon	40	6.8290372013953E-6%	0.057142857142857	1
d__Archaea	k__unclassified_d__Archaea	p__Thermoproteota	c__Thermoprotei	o__Thermofilales	f__Thermofilaceae	g__Thermofilum	s__Thermofilum_sp.	166	2.834050438579E-5%	0.028571428571429	1
d__Archaea	k__unclassified_d__Archaea	p__Thermoproteota	c__Thermoprotei	o__Thermofilales	f__Thermofilaceae	g__unclassified_f__Thermofilaceae	s__Thermofilaceae_archaeon	118	2.0145659744116E-5%	0.14285714285714	1
d__Archaea	k__unclassified_d__Archaea	p__Thermoproteota	c__Thermoprotei	o__Thermoproteales	f__Thermoproteaceae	g__Thermoproteus	s__Thermoproteus_sp._CIS_19	6	1.0243555802093E-6%	0.057142857142857	1
d__Archaea	k__unclassified_d__Archaea	p__Thermoproteota	c__Thermoprotei	o__Thermoproteales	f__unclassified_o__Thermoproteales	g__unclassified_o__Thermoproteales	s__Thermoproteales_archaeon	292	4.9851971570185E-5%	0.48571428571429	2
d__Archaea	k__unclassified_d__Archaea	p__Thermoproteota	c__Thermoprotei	o__unclassified_c__Thermoprotei	f__unclassified_c__Thermoprotei	g__unclassified_c__Thermoprotei	s__Thermoprotei_archaeon	274	4.6778904829558E-5%	0.48571428571429	7
d__Archaea	k__unclassified_d__Archaea	p__Thermoproteota	c__unclassified_p__Thermoproteota	o__unclassified_p__Thermoproteota	f__unclassified_p__Thermoproteota	g__unclassified_p__Thermoproteota	s__Thermoproteota_archaeon	2282	3.89597e-06	1	42
d__Archaea	k__unclassified_d__Archaea	p__unclassified_d__Archaea	c__Candidatus_Asgardarchaeia	o__Candidatus_Asgardarchaeales	f__Candidatus_Asgardarchaceae	g__Candidatus_Asgardarchaeum	s__Candidatus_Asgardarchaeum_californiense	20	3.4145186006976E-6%	0.085714285714286	2
d__Archaea	k__unclassified_d__Archaea	p__unclassified_d__Archaea	c__unclassified_d__Archaea	o__unclassified_d__Archaea	f__unclassified_d__Archaea	g__unclassified_d__Archaea	s__Asgard_group_archaeon	992	1.6936e-06	0.31428571428571	2
d__Archaea	k__unclassified_d__Archaea	p__unclassified_d__Archaea	c__unclassified_d__Archaea	o__unclassified_d__Archaea	f__unclassified_d__Archaea	g__unclassified_d__Archaea	s__Candidatus_Pacearchaeota_archaeon	4964	8.47484e-06	1	36
d__Archaea	k__unclassified_d__Archaea	p__unclassified_d__Archaea	c__unclassified_d__Archaea	o__unclassified_d__Archaea	f__unclassified_d__Archaea	g__unclassified_d__Archaea	s__Candidatus_Pacearchaeota_archaeon_CG10_big_fil_rev_8_21_14_0_10_34_76	10	1.7072593003488E-6%	0.028571428571429	1
d__Archaea	k__unclassified_d__Archaea	p__unclassified_d__Archaea	c__unclassified_d__Archaea	o__unclassified_d__Archaea	f__unclassified_d__Archaea	g__unclassified_d__Archaea	s__Candidatus_Pacearchaeota_archaeon_CG1_02_39_14	28	4.7803260409767E-6%	0.14285714285714	1
d__Archaea	k__unclassified_d__Archaea	p__unclassified_d__Archaea	c__unclassified_d__Archaea	o__unclassified_d__Archaea	f__unclassified_d__Archaea	g__unclassified_d__Archaea	s__Candidatus_Pacearchaeota_archaeon_RBG_13_36_9	30	5.1217779010465E-6%	0.17142857142857	2
d__Archaea	k__unclassified_d__Archaea	p__unclassified_d__Archaea	c__unclassified_d__Archaea	o__unclassified_d__Archaea	f__unclassified_d__Archaea	g__unclassified_d__Archaea	s__Candidatus_Pacearchaeota_archaeon_ex4484_31	208	3.5510993447255E-5%	0.54285714285714	1
d__Archaea	k__unclassified_d__Archaea	p__unclassified_d__Archaea	c__unclassified_d__Archaea	o__unclassified_d__Archaea	f__unclassified_d__Archaea	g__unclassified_d__Archaea	s__DPANN_group_archaeon	102	1.7414044863558E-5%	0.14285714285714	1
d__Archaea	k__unclassified_d__Archaea	p__unclassified_d__Archaea	c__unclassified_d__Archaea	o__unclassified_d__Archaea	f__unclassified_d__Archaea	g__unclassified_d__Archaea	s__archaeon	27884	4.76052e-05	1	86
d__Archaea	k__unclassified_d__Archaea	p__unclassified_d__Archaea	c__unclassified_d__Archaea	o__unclassified_d__Archaea	f__unclassified_d__Archaea	g__unclassified_d__Archaea	s__archaeon_13_2_20CM_2_53_6	14	2.3901630204883E-6%	0.085714285714286	1
d__Archaea	k__unclassified_d__Archaea	p__unclassified_d__Archaea	c__unclassified_d__Archaea	o__unclassified_d__Archaea	f__unclassified_d__Archaea	g__unclassified_d__Archaea	s__archaeon_BMS3Bbin16	12042	2.05588e-05	0.2	2
d__Bacteria	k__unclassified_d__Bacteria	p__Abditibacteriota	c__Abditibacteriia	o__Abditibacteriales	f__Abditibacteriaceae	g__Abditibacterium	s__Abditibacterium_utsteinense	34	5.804681621186E-6%	0.17142857142857	1
d__Bacteria	k__unclassified_d__Bacteria	p__Acidobacteriota	c__Blastocatellia	o__unclassified_c__Blastocatellia	f__unclassified_c__Blastocatellia	g__Chloracidobacterium	s__Chloracidobacterium_sp.	142	2.4243082064953E-5%	0.68571428571429	3
d__Bacteria	k__unclassified_d__Bacteria	p__Acidobacteriota	c__Holophagae	o__Acanthopleuribacterales	f__Acanthopleuribacteraceae	g__Sulfidibacter	s__Sulfidibacter_corallicola	826	1.4102e-06	0.57142857142857	1
d__Bacteria	k__unclassified_d__Bacteria	p__Acidobacteriota	c__Holophagae	o__Holophagales	f__Holophagaceae	g__Geothrix	s__Geothrix_sp.	52	8.8777483618138E-6%	0.22857142857143	1
d__Bacteria	k__unclassified_d__Bacteria	p__Acidobacteriota	c__Holophagae	o__Holophagales	f__Holophagaceae	g__Holophaga	s__Holophaga_foetida	38	6.4875853413255E-6%	0.25714285714286	2
d__Bacteria	k__unclassified_d__Bacteria	p__Acidobacteriota	c__Holophagae	o__Thermotomaculales	f__Thermotomaculaceae	g__Thermotomaculum	s__Thermotomaculum_hydrothermale	164	2.7999052525721E-5%	0.45714285714286	6
d__Bacteria	k__unclassified_d__Bacteria	p__Acidobacteriota	c__Terriglobia	o__Bryobacterales	f__Bryobacteraceae	g__Bryobacter	s__Bryobacter_aggregatus	16	2.7316148805581E-6%	0.2	1
d__Bacteria	k__unclassified_d__Bacteria	p__Acidobacteriota	c__Terriglobia	o__Bryobacterales	f__Bryobacteraceae	g__Bryobacter	s__Bryobacter_sp.	74	1.2633718822581E-5%	0.17142857142857	3
d__Bacteria	k__unclassified_d__Bacteria	p__Acidobacteriota	c__Terriglobia	o__Bryobacterales	f__Bryobacteraceae	g__Paludibaculum	s__Paludibaculum_fermentans	58	9.9021039420231E-6%	0.11428571428571	1
d__Bacteria	k__unclassified_d__Bacteria	p__Acidobacteriota	c__Terriglobia	o__Bryobacterales	f__Solibacteraceae	g__Candidatus_Solibacter	s__Candidatus_Solibacter_sp.	38	6.4875853413255E-6%	0.2	2
d__Bacteria	k__unclassified_d__Bacteria	p__Acidobacteriota	c__Terriglobia	o__Bryobacterales	f__Solibacteraceae	g__Candidatus_Solibacter	s__Candidatus_Solibacter_usitatus	322	5.4973749471232E-5%	0.62857142857143	2
d__Bacteria	k__unclassified_d__Bacteria	p__Acidobacteriota	c__Terriglobia	o__Bryobacterales	f__Solibacteraceae	g__Candidatus_Sulfopaludibacter	s__Candidatus_Sulfopaludibacter_sp._SbA3	360	6.1461334812557E-5%	0.31428571428571	1
d__Bacteria	k__unclassified_d__Bacteria	p__Acidobacteriota	c__Terriglobia	o__Bryobacterales	f__Solibacteraceae	g__Candidatus_Sulfopaludibacter	s__Candidatus_Sulfopaludibacter_sp._SbA4	24	4.0974223208372E-6%	0.2	1
d__Bacteria	k__unclassified_d__Bacteria	p__Acidobacteriota	c__Terriglobia	o__Candidatus_Acidoferrales	f__unclassified_o__Candidatus_Acidoferrales	g__Candidatus_Acidoferrum	s__Candidatus_Acidoferrum_typicum	38	6.4875853413255E-6%	0.14285714285714	1
d__Bacteria	k__unclassified_d__Bacteria	p__Acidobacteriota	c__Terriglobia	o__Terriglobales	f__Acidobacteriaceae	g__Acidicapsa	s__Acidicapsa_acidisoli	108	1.8438400443767E-5%	0.34285714285714	1
d__Bacteria	k__unclassified_d__Bacteria	p__Acidobacteriota	c__Terriglobia	o__Terriglobales	f__Acidobacteriaceae	g__Acidicapsa	s__Acidicapsa_dinghuensis	68	1.1609363242372E-5%	0.42857142857143	2
d__Bacteria	k__unclassified_d__Bacteria	p__Acidobacteriota	c__Terriglobia	o__Terriglobales	f__Acidobacteriaceae	g__Acidicapsa	s__Acidicapsa_ligni	34	5.804681621186E-6%	0.11428571428571	2
d__Bacteria	k__unclassified_d__Bacteria	p__Acidobacteriota	c__Terriglobia	o__Terriglobales	f__Acidobacteriaceae	g__Alloacidobacterium	s__Alloacidobacterium_dinghuense	72	1.2292266962511E-5%	0.22857142857143	1
d__Bacteria	k__unclassified_d__Bacteria	p__Acidobacteriota	c__Terriglobia	o__Terriglobales	f__Acidobacteriaceae	g__Candidatus_Koribacter	s__Candidatus_Koribacter_versatilis	10	1.7072593003488E-6%	0.085714285714286	1
d__Bacteria	k__unclassified_d__Bacteria	p__Acidobacteriota	c__Terriglobia	o__Terriglobales	f__Acidobacteriaceae	g__Candidatus_Sulfotelmatobacter	s__Candidatus_Sulfotelmatobacter_kueseliae	192	3.2779378566697E-5%	0.28571428571429	1
d__Bacteria	k__unclassified_d__Bacteria	p__Acidobacteriota	c__Terriglobia	o__Terriglobales	f__Acidobacteriaceae	g__Candidatus_Sulfotelmatobacter	s__Candidatus_Sulfotelmatobacter_sp._SbA7	16	2.7316148805581E-6%	0.11428571428571	1
d__Bacteria	k__unclassified_d__Bacteria	p__Acidobacteriota	c__Terriglobia	o__Terriglobales	f__Acidobacteriaceae	g__Candidatus_Sulfotelmatomonas	s__Candidatus_Sulfotelmatomonas_gaucii	20	3.4145186006976E-6%	0.17142857142857	1
d__Bacteria	k__unclassified_d__Bacteria	p__Acidobacteriota	c__Terriglobia	o__Terriglobales	f__Acidobacteriaceae	g__Edaphobacter	s__Edaphobacter_aggregans	4	6.8290372013953E-7%	0.028571428571429	1
d__Bacteria	k__unclassified_d__Bacteria	p__Acidobacteriota	c__Terriglobia	o__Terriglobales	f__Acidobacteriaceae	g__Edaphobacter	s__Edaphobacter_bradus	24	4.0974223208372E-6%	0.085714285714286	1
d__Bacteria	k__unclassified_d__Bacteria	p__Acidobacteriota	c__Terriglobia	o__Terriglobales	f__Acidobacteriaceae	g__Edaphobacter	s__Edaphobacter_dinghuensis	80	1.3658074402791E-5%	0.31428571428571	1
d__Bacteria	k__unclassified_d__Bacteria	p__Acidobacteriota	c__Terriglobia	o__Terriglobales	f__Acidobacteriaceae	g__Edaphobacter	s__Edaphobacter_modestus	62	1.0585007662163E-5%	0.25714285714286	2
d__Bacteria	k__unclassified_d__Bacteria	p__Acidobacteriota	c__Terriglobia	o__Terriglobales	f__Acidobacteriaceae	g__Edaphobacter	s__Edaphobacter_sp.	42	7.170489061465E-6%	0.28571428571429	1
d__Bacteria	k__unclassified_d__Bacteria	p__Acidobacteriota	c__Terriglobia	o__Terriglobales	f__Acidobacteriaceae	g__Granulicella	s__Granulicella_paludicola	42	7.170489061465E-6%	0.14285714285714	1
d__Bacteria	k__unclassified_d__Bacteria	p__Acidobacteriota	c__Terriglobia	o__Terriglobales	f__Acidobacteriaceae	g__Granulicella	s__Granulicella_sp._S156	18	3.0730667406279E-6%	0.057142857142857	1
d__Bacteria	k__unclassified_d__Bacteria	p__Acidobacteriota	c__Terriglobia	o__Terriglobales	f__Acidobacteriaceae	g__Granulicella	s__Granulicella_tundricola	12	2.0487111604186E-6%	0.085714285714286	1
d__Bacteria	k__unclassified_d__Bacteria	p__Acidobacteriota	c__Terriglobia	o__Terriglobales	f__Acidobacteriaceae	g__Paracidobacterium	s__Paracidobacterium_acidisoli	1018	1.73799e-06	0.6	2
d__Bacteria	k__unclassified_d__Bacteria	p__Acidobacteriota	c__Terriglobia	o__unclassified_c__Terriglobia	f__unclassified_c__Terriglobia	g__Candidatus_Angelobacter	s__Candidatus_Angelobacter_sp.	64	1.0926459522232E-5%	0.48571428571429	2
d__Bacteria	k__unclassified_d__Bacteria	p__Acidobacteriota	c__Thermoanaerobaculia	o__Thermoanaerobaculales	f__Thermoanaerobaculaceae	g__Thermoanaerobaculum	s__Thermoanaerobaculum_aquaticum	272	4.6437452969488E-5%	0.2	2
d__Bacteria	k__unclassified_d__Bacteria	p__Acidobacteriota	c__Vicinamibacteria	o__Vicinamibacterales	f__Vicinamibacteraceae	g__Luteitalea	s__Luteitalea_pratensis	10	1.7072593003488E-6%	0.057142857142857	1
d__Bacteria	k__unclassified_d__Bacteria	p__Acidobacteriota	c__Vicinamibacteria	o__Vicinamibacterales	f__Vicinamibacteraceae	g__Luteitalea	s__Luteitalea_sp.	26	4.4388741809069E-6%	0.17142857142857	1
d__Bacteria	k__unclassified_d__Bacteria	p__Acidobacteriota	c__Vicinamibacteria	o__Vicinamibacterales	f__Vicinamibacteraceae	g__Luteitalea	s__Luteitalea_sp._TBR-22	586	1.00045e-06	0.17142857142857	1
d__Bacteria	k__unclassified_d__Bacteria	p__Actinomycetota	c__Acidimicrobiia	o__Acidimicrobiales	f__Acidimicrobiaceae	g__Acidimicrobium	s__Acidimicrobium_sp.	202	3.4486637867046E-5%	0.6	1
d__Bacteria	k__unclassified_d__Bacteria	p__Actinomycetota	c__Acidimicrobiia	o__Acidimicrobiales	f__Acidimicrobiaceae	g__Acidithrix	s__Acidithrix_ferrooxidans	44	7.5119409215348E-6%	0.25714285714286	1
d__Bacteria	k__unclassified_d__Bacteria	p__Actinomycetota	c__Acidimicrobiia	o__Acidimicrobiales	f__Acidimicrobiaceae	g__Ferrimicrobium	s__Ferrimicrobium_acidiphilum	42	7.170489061465E-6%	0.11428571428571	1
d__Bacteria	k__unclassified_d__Bacteria	p__Actinomycetota	c__Acidimicrobiia	o__Acidimicrobiales	f__Ilumatobacteraceae	g__Ilumatobacter	s__Ilumatobacter_coccineus	32	5.4632297611162E-6%	0.14285714285714	1
d__Bacteria	k__unclassified_d__Bacteria	p__Actinomycetota	c__Acidimicrobiia	o__Acidimicrobiales	f__Ilumatobacteraceae	g__Ilumatobacter	s__Ilumatobacter_sp.	4	6.8290372013953E-7%	0.057142857142857	1
d__Bacteria	k__unclassified_d__Bacteria	p__Actinomycetota	c__Acidimicrobiia	o__Acidimicrobiales	f__Microthrixaceae	g__Candidatus_Microthrix	s__Candidatus_Microthrix_parvicella	112	1.9121304163907E-5%	0.54285714285714	1
d__Bacteria	k__unclassified_d__Bacteria	p__Actinomycetota	c__Actinomycetes	o__Actinomycetales	f__Actinomycetaceae	g__Actinobaculum	s__Actinobaculum_sp._352	8	1.3658074402791E-6%	0.057142857142857	2
d__Bacteria	k__unclassified_d__Bacteria	p__Actinomycetota	c__Actinomycetes	o__Actinomycetales	f__Actinomycetaceae	g__Actinomyces	s__Actinomyces_bovis	252	4.302293436879E-5%	0.6	4
d__Bacteria	k__unclassified_d__Bacteria	p__Actinomycetota	c__Actinomycetes	o__Actinomycetales	f__Actinomycetaceae	g__Actinomyces	s__Actinomyces_bowdenii	22	3.7559704607674E-6%	0.22857142857143	2
d__Bacteria	k__unclassified_d__Bacteria	p__Actinomycetota	c__Actinomycetes	o__Actinomycetales	f__Actinomycetaceae	g__Actinomyces	s__Actinomyces_culturomici	152	2.5950341365302E-5%	0.057142857142857	1
d__Bacteria	k__unclassified_d__Bacteria	p__Actinomycetota	c__Actinomycetes	o__Actinomycetales	f__Actinomycetaceae	g__Actinomyces	s__Actinomyces_dentalis	112	1.9121304163907E-5%	0.25714285714286	3
d__Bacteria	k__unclassified_d__Bacteria	p__Actinomycetota	c__Actinomycetes	o__Actinomycetales	f__Actinomycetaceae	g__Actinomyces	s__Actinomyces_glycerinitolerans	94	1.6048237423279E-5%	0.14285714285714	1
d__Bacteria	k__unclassified_d__Bacteria	p__Actinomycetota	c__Actinomycetes	o__Actinomycetales	f__Actinomycetaceae	g__Actinomyces	s__Actinomyces_graevenitzii	368	6.2827142252836E-5%	0.65714285714286	4
d__Bacteria	k__unclassified_d__Bacteria	p__Actinomycetota	c__Actinomycetes	o__Actinomycetales	f__Actinomycetaceae	g__Actinomyces	s__Actinomyces_israelii	32	5.4632297611162E-6%	0.17142857142857	1
d__Bacteria	k__unclassified_d__Bacteria	p__Actinomycetota	c__Actinomycetes	o__Actinomycetales	f__Actinomycetaceae	g__Actinomyces	s__Actinomyces_mediterranea	12	2.0487111604186E-6%	0.11428571428571	1
d__Bacteria	k__unclassified_d__Bacteria	p__Actinomycetota	c__Actinomycetes	o__Actinomycetales	f__Actinomycetaceae	g__Actinomyces	s__Actinomyces_minihominis	12	2.0487111604186E-6%	0.085714285714286	1
d__Bacteria	k__unclassified_d__Bacteria	p__Actinomycetota	c__Actinomycetes	o__Actinomycetales	f__Actinomycetaceae	g__Actinomyces	s__Actinomyces_oricola	408	6.9656179454232E-5%	0.45714285714286	3
d__Bacteria	k__unclassified_d__Bacteria	p__Actinomycetota	c__Actinomycetes	o__Actinomycetales	f__Actinomycetaceae	g__Actinomyces	s__Actinomyces_oris	120	2.0487111604186E-5%	0.25714285714286	1
d__Bacteria	k__unclassified_d__Bacteria	p__Actinomycetota	c__Actinomycetes	o__Actinomycetales	f__Actinomycetaceae	g__Actinomyces	s__Actinomyces_procaprae	20	3.4145186006976E-6%	0.057142857142857	1
d__Bacteria	k__unclassified_d__Bacteria	p__Actinomycetota	c__Actinomycetes	o__Actinomycetales	f__Actinomycetaceae	g__Actinomyces	s__Actinomyces_ruminicola	1106	1.88823e-06	0.62857142857143	1
d__Bacteria	k__unclassified_d__Bacteria	p__Actinomycetota	c__Actinomycetes	o__Actinomycetales	f__Actinomycetaceae	g__Actinomyces	s__Actinomyces_ruminis	18	3.0730667406279E-6%	0.085714285714286	1
d__Bacteria	k__unclassified_d__Bacteria	p__Actinomycetota	c__Actinomycetes	o__Actinomycetales	f__Actinomycetaceae	g__Actinomyces	s__Actinomyces_sp.	9216	1.57341e-05	1	20
d__Bacteria	k__unclassified_d__Bacteria	p__Actinomycetota	c__Actinomycetes	o__Actinomycetales	f__Actinomycetaceae	g__Actinomyces	s__Actinomyces_sp._594	20	3.4145186006976E-6%	0.14285714285714	1
d__Bacteria	k__unclassified_d__Bacteria	p__Actinomycetota	c__Actinomycetes	o__Actinomycetales	f__Actinomycetaceae	g__Actinomyces	s__Actinomyces_sp._HMSC062G12	68	1.1609363242372E-5%	0.14285714285714	1
d__Bacteria	k__unclassified_d__Bacteria	p__Actinomycetota	c__Actinomycetes	o__Actinomycetales	f__Actinomycetaceae	g__Actinomyces	s__Actinomyces_sp._ICM58	22	3.7559704607674E-6%	0.17142857142857	1
d__Bacteria	k__unclassified_d__Bacteria	p__Actinomycetota	c__Actinomycetes	o__Actinomycetales	f__Actinomycetaceae	g__Actinomyces	s__Actinomyces_sp._Z3	68	1.1609363242372E-5%	0.14285714285714	1
d__Bacteria	k__unclassified_d__Bacteria	p__Actinomycetota	c__Actinomycetes	o__Actinomycetales	f__Actinomycetaceae	g__Actinomyces	s__Actinomyces_sp._oral_taxon_171	156	2.6633245085442E-5%	0.22857142857143	2
d__Bacteria	k__unclassified_d__Bacteria	p__Actinomycetota	c__Actinomycetes	o__Actinomycetales	f__Actinomycetaceae	g__Actinomyces	s__Actinomyces_sp._oral_taxon_172	96	1.6389689283349E-5%	0.48571428571429	2
d__Bacteria	k__unclassified_d__Bacteria	p__Actinomycetota	c__Actinomycetes	o__Actinomycetales	f__Actinomycetaceae	g__Actinomyces	s__Actinomyces_sp._oral_taxon_877	14	2.3901630204883E-6%	0.11428571428571	1
d__Bacteria	k__unclassified_d__Bacteria	p__Actinomycetota	c__Actinomycetes	o__Actinomycetales	f__Actinomycetaceae	g__Actinomyces	s__Actinomyces_sp._zg-332	2	3.4145186006976E-7%	0.028571428571429	1
d__Bacteria	k__unclassified_d__Bacteria	p__Actinomycetota	c__Actinomycetes	o__Actinomycetales	f__Actinomycetaceae	g__Actinomyces	s__Actinomyces_succiniciruminis	96	1.6389689283349E-5%	0.77142857142857	2
d__Bacteria	k__unclassified_d__Bacteria	p__Actinomycetota	c__Actinomycetes	o__Actinomycetales	f__Actinomycetaceae	g__Actinomyces	s__Actinomyces_timonensis	30	5.1217779010465E-6%	0.2	1
d__Bacteria	k__unclassified_d__Bacteria	p__Actinomycetota	c__Actinomycetes	o__Actinomycetales	f__Actinomycetaceae	g__Actinomyces	s__Actinomyces_urogenitalis	18	3.0730667406279E-6%	0.11428571428571	1
d__Bacteria	k__unclassified_d__Bacteria	p__Actinomycetota	c__Actinomycetes	o__Actinomycetales	f__Actinomycetaceae	g__Actinomyces	s__Actinomyces_viscosus	260	4.4388741809069E-5%	0.48571428571429	1
d__Bacteria	k__unclassified_d__Bacteria	p__Actinomycetota	c__Actinomycetes	o__Actinomycetales	f__Actinomycetaceae	g__Actinomyces	s__Actinomyces_weissii	28	4.7803260409767E-6%	0.085714285714286	1
d__Bacteria	k__unclassified_d__Bacteria	p__Actinomycetota	c__Actinomycetes	o__Actinomycetales	f__Actinomycetaceae	g__Ancrocorticia	s__Ancrocorticia_populi	30	5.1217779010465E-6%	0.11428571428571	1
d__Bacteria	k__unclassified_d__Bacteria	p__Actinomycetota	c__Actinomycetes	o__Actinomycetales	f__Actinomycetaceae	g__Ancrocorticia	s__Ancrocorticia_sp.	356	6.0778431092418E-5%	0.71428571428571	6
d__Bacteria	k__unclassified_d__Bacteria	p__Actinomycetota	c__Actinomycetes	o__Actinomycetales	f__Actinomycetaceae	g__Arcanobacterium	s__Arcanobacterium_canis	2848	4.86227e-06	1	1
d__Bacteria	k__unclassified_d__Bacteria	p__Actinomycetota	c__Actinomycetes	o__Actinomycetales	f__Actinomycetaceae	g__Arcanobacterium	s__Arcanobacterium_phocae	12	2.0487111604186E-6%	0.11428571428571	1
d__Bacteria	k__unclassified_d__Bacteria	p__Actinomycetota	c__Actinomycetes	o__Actinomycetales	f__Actinomycetaceae	g__Arcanobacterium	s__Arcanobacterium_pluranimalium	764	1.30435e-06	0.74285714285714	1
d__Bacteria	k__unclassified_d__Bacteria	p__Actinomycetota	c__Actinomycetes	o__Actinomycetales	f__Actinomycetaceae	g__Arcanobacterium	s__Arcanobacterium_sp.	128	2.1852919044465E-5%	0.2	3
d__Bacteria	k__unclassified_d__Bacteria	p__Actinomycetota	c__Actinomycetes	o__Actinomycetales	f__Actinomycetaceae	g__Boudabousia	s__Boudabousia_liubingyangii	28	4.7803260409767E-6%	0.14285714285714	1
d__Bacteria	k__unclassified_d__Bacteria	p__Actinomycetota	c__Actinomycetes	o__Actinomycetales	f__Actinomycetaceae	g__Fannyhessea	s__Fannyhessea_vaginae	1036	1.76872e-06	0.91428571428571	12
d__Bacteria	k__unclassified_d__Bacteria	p__Actinomycetota	c__Actinomycetes	o__Actinomycetales	f__Actinomycetaceae	g__Flaviflexus	s__Flaviflexus_massiliensis	160	2.7316148805581E-5%	0.31428571428571	2
d__Bacteria	k__unclassified_d__Bacteria	p__Actinomycetota	c__Actinomycetes	o__Actinomycetales	f__Actinomycetaceae	g__Gleimia	s__Gleimia_europaea	1182	2.01798e-06	0.28571428571429	2
d__Bacteria	k__unclassified_d__Bacteria	p__Actinomycetota	c__Actinomycetes	o__Actinomycetales	f__Actinomycetaceae	g__Gleimia	s__Gleimia_hominis	194	3.3120830426767E-5%	0.37142857142857	4
d__Bacteria	k__unclassified_d__Bacteria	p__Actinomycetota	c__Actinomycetes	o__Actinomycetales	f__Actinomycetaceae	g__Mobiluncus	s__Mobiluncus_curtisii	640	1.09265e-06	0.91428571428571	3
d__Bacteria	k__unclassified_d__Bacteria	p__Actinomycetota	c__Actinomycetes	o__Actinomycetales	f__Actinomycetaceae	g__Mobiluncus	s__Mobiluncus_holmesii	54	9.2192002218836E-6%	0.14285714285714	2
d__Bacteria	k__unclassified_d__Bacteria	p__Actinomycetota	c__Actinomycetes	o__Actinomycetales	f__Actinomycetaceae	g__Mobiluncus	s__Mobiluncus_mulieris	20	3.4145186006976E-6%	0.057142857142857	1
d__Bacteria	k__unclassified_d__Bacteria	p__Actinomycetota	c__Actinomycetes	o__Actinomycetales	f__Actinomycetaceae	g__Mobiluncus	s__Mobiluncus_porci	58	9.9021039420231E-6%	0.2	2
d__Bacteria	k__unclassified_d__Bacteria	p__Actinomycetota	c__Actinomycetes	o__Actinomycetales	f__Actinomycetaceae	g__Mobiluncus	s__Mobiluncus_sp.	52	8.8777483618138E-6%	0.17142857142857	1
d__Bacteria	k__unclassified_d__Bacteria	p__Actinomycetota	c__Actinomycetes	o__Actinomycetales	f__Actinomycetaceae	g__Schaalia	s__Schaalia_canis	28	4.7803260409767E-6%	0.14285714285714	1
d__Bacteria	k__unclassified_d__Bacteria	p__Actinomycetota	c__Actinomycetes	o__Actinomycetales	f__Actinomycetaceae	g__Schaalia	s__Schaalia_cardiffensis	38	6.4875853413255E-6%	0.2	2
d__Bacteria	k__unclassified_d__Bacteria	p__Actinomycetota	c__Actinomycetes	o__Actinomycetales	f__Actinomycetaceae	g__Schaalia	s__Schaalia_hyovaginalis	628	1.07216e-06	0.97142857142857	3
d__Bacteria	k__unclassified_d__Bacteria	p__Actinomycetota	c__Actinomycetes	o__Actinomycetales	f__Actinomycetaceae	g__Schaalia	s__Schaalia_meyeri	744	1.2702e-06	0.65714285714286	1
d__Bacteria	k__unclassified_d__Bacteria	p__Actinomycetota	c__Actinomycetes	o__Actinomycetales	f__Actinomycetaceae	g__Schaalia	s__Schaalia_odontolytica	162	2.7657600665651E-5%	0.62857142857143	2
d__Bacteria	k__unclassified_d__Bacteria	p__Actinomycetota	c__Actinomycetes	o__Actinomycetales	f__Actinomycetaceae	g__Schaalia	s__Schaalia_sp.	538	9.1850550358766E-5%	0.57142857142857	4
d__Bacteria	k__unclassified_d__Bacteria	p__Actinomycetota	c__Actinomycetes	o__Actinomycetales	f__Actinomycetaceae	g__Schaalia	s__Schaalia_sp._Marseille-Q2122	36	6.1461334812557E-6%	0.085714285714286	1
d__Bacteria	k__unclassified_d__Bacteria	p__Actinomycetota	c__Actinomycetes	o__Actinomycetales	f__Actinomycetaceae	g__Schaalia	s__Schaalia_turicensis	120	2.0487111604186E-5%	0.22857142857143	1
d__Bacteria	k__unclassified_d__Bacteria	p__Actinomycetota	c__Actinomycetes	o__Actinomycetales	f__Actinomycetaceae	g__Trueperella	s__Trueperella_pecoris	3232	5.51786e-06	0.68571428571429	3
d__Bacteria	k__unclassified_d__Bacteria	p__Actinomycetota	c__Actinomycetes	o__Actinomycetales	f__Actinomycetaceae	g__Trueperella	s__Trueperella_pyogenes	1156	1.97359e-06	0.82857142857143	10
d__Bacteria	k__unclassified_d__Bacteria	p__Actinomycetota	c__Actinomycetes	o__Actinomycetales	f__Actinomycetaceae	g__Trueperella	s__Trueperella_sp.	378	6.4534401553185E-5%	0.37142857142857	4
d__Bacteria	k__unclassified_d__Bacteria	p__Actinomycetota	c__Actinomycetes	o__Actinomycetales	f__Actinomycetaceae	g__Trueperella	s__Trueperella_sp._zg.1013	14	2.3901630204883E-6%	0.11428571428571	1
d__Bacteria	k__unclassified_d__Bacteria	p__Actinomycetota	c__Actinomycetes	o__Actinomycetales	f__Actinomycetaceae	g__Varibaculum	s__Varibaculum_cambriense	466	7.9558283396255E-5%	0.85714285714286	13
d__Bacteria	k__unclassified_d__Bacteria	p__Actinomycetota	c__Actinomycetes	o__Actinomycetales	f__Actinomycetaceae	g__Varibaculum	s__Varibaculum_sp.	1338	2.28431e-06	1	4
d__Bacteria	k__unclassified_d__Bacteria	p__Actinomycetota	c__Actinomycetes	o__Actinomycetales	f__Actinomycetaceae	g__Varibaculum	s__Varibaculum_timonense	272	4.6437452969488E-5%	0.22857142857143	4
d__Bacteria	k__unclassified_d__Bacteria	p__Actinomycetota	c__Actinomycetes	o__Actinomycetales	f__Actinomycetaceae	g__Varibaculum	s__Varibaculum_vaginae	28	4.7803260409767E-6%	0.31428571428571	1
d__Bacteria	k__unclassified_d__Bacteria	p__Actinomycetota	c__Actinomycetes	o__Actinomycetales	f__Actinomycetaceae	g__Winkia	s__Winkia_neuii	606	1.0346e-06	0.65714285714286	2
d__Bacteria	k__unclassified_d__Bacteria	p__Actinomycetota	c__Actinomycetes	o__Bifidobacteriales	f__Bifidobacteriaceae	g__Aeriscardovia	s__Aeriscardovia_aeriphila	180	3.0730667406279E-5%	0.2	1
d__Bacteria	k__unclassified_d__Bacteria	p__Actinomycetota	c__Actinomycetes	o__Bifidobacteriales	f__Bifidobacteriaceae	g__Aeriscardovia	s__Aeriscardovia_sp.	46152	7.87934e-05	1	146
d__Bacteria	k__unclassified_d__Bacteria	p__Actinomycetota	c__Actinomycetes	o__Bifidobacteriales	f__Bifidobacteriaceae	g__Alloscardovia	s__Alloscardovia_macacae	16	2.7316148805581E-6%	0.085714285714286	2
d__Bacteria	k__unclassified_d__Bacteria	p__Actinomycetota	c__Actinomycetes	o__Bifidobacteriales	f__Bifidobacteriaceae	g__Alloscardovia	s__Alloscardovia_omnicolens	1300	2.21944e-06	0.97142857142857	4
d__Bacteria	k__unclassified_d__Bacteria	p__Actinomycetota	c__Actinomycetes	o__Bifidobacteriales	f__Bifidobacteriaceae	g__Alloscardovia	s__Alloscardovia_sp._HMSC034E08	22	3.7559704607674E-6%	0.22857142857143	2
d__Bacteria	k__unclassified_d__Bacteria	p__Actinomycetota	c__Actinomycetes	o__Bifidobacteriales	f__Bifidobacteriaceae	g__Alloscardovia	s__Alloscardovia_theropitheci	70	1.1950815102442E-5%	0.25714285714286	1
d__Bacteria	k__unclassified_d__Bacteria	p__Actinomycetota	c__Actinomycetes	o__Bifidobacteriales	f__Bifidobacteriaceae	g__Bifidobacterium	s__Bifidobacterium_actinocoloniiforme	60	1.0243555802093E-5%	0.085714285714286	1
d__Bacteria	k__unclassified_d__Bacteria	p__Actinomycetota	c__Actinomycetes	o__Bifidobacteriales	f__Bifidobacteriaceae	g__Bifidobacterium	s__Bifidobacterium_adolescentis	21326	3.6409e-05	1	60
d__Bacteria	k__unclassified_d__Bacteria	p__Actinomycetota	c__Actinomycetes	o__Bifidobacteriales	f__Bifidobacteriaceae	g__Bifidobacterium	s__Bifidobacterium_aemilianum	116	1.9804207884046E-5%	0.2	1
d__Bacteria	k__unclassified_d__Bacteria	p__Actinomycetota	c__Actinomycetes	o__Bifidobacteriales	f__Bifidobacteriaceae	g__Bifidobacterium	s__Bifidobacterium_aerophilum	566	9.6630876399743E-5%	0.28571428571429	3
d__Bacteria	k__unclassified_d__Bacteria	p__Actinomycetota	c__Actinomycetes	o__Bifidobacteriales	f__Bifidobacteriaceae	g__Bifidobacterium	s__Bifidobacterium_aesculapii	12	2.0487111604186E-6%	0.085714285714286	1
d__Bacteria	k__unclassified_d__Bacteria	p__Actinomycetota	c__Actinomycetes	o__Bifidobacteriales	f__Bifidobacteriaceae	g__Bifidobacterium	s__Bifidobacterium_amazonense	20	3.4145186006976E-6%	0.057142857142857	1
d__Bacteria	k__unclassified_d__Bacteria	p__Actinomycetota	c__Actinomycetes	o__Bifidobacteriales	f__Bifidobacteriaceae	g__Bifidobacterium	s__Bifidobacterium_angulatum	784	1.33849e-06	0.51428571428571	4
d__Bacteria	k__unclassified_d__Bacteria	p__Actinomycetota	c__Actinomycetes	o__Bifidobacteriales	f__Bifidobacteriaceae	g__Bifidobacterium	s__Bifidobacterium_animalis	28202	4.81481e-05	1	55
d__Bacteria	k__unclassified_d__Bacteria	p__Actinomycetota	c__Actinomycetes	o__Bifidobacteriales	f__Bifidobacteriaceae	g__Bifidobacterium	s__Bifidobacterium_anseris	30	5.1217779010465E-6%	0.17142857142857	2
d__Bacteria	k__unclassified_d__Bacteria	p__Actinomycetota	c__Actinomycetes	o__Bifidobacteriales	f__Bifidobacteriaceae	g__Bifidobacterium	s__Bifidobacterium_apousia	34	5.804681621186E-6%	0.2	1
d__Bacteria	k__unclassified_d__Bacteria	p__Actinomycetota	c__Actinomycetes	o__Bifidobacteriales	f__Bifidobacteriaceae	g__Bifidobacterium	s__Bifidobacterium_aquikefiri	256	4.370583808893E-5%	0.65714285714286	3
d__Bacteria	k__unclassified_d__Bacteria	p__Actinomycetota	c__Actinomycetes	o__Bifidobacteriales	f__Bifidobacteriaceae	g__Bifidobacterium	s__Bifidobacterium_asteroides	164	2.7999052525721E-5%	0.42857142857143	3
d__Bacteria	k__unclassified_d__Bacteria	p__Actinomycetota	c__Actinomycetes	o__Bifidobacteriales	f__Bifidobacteriaceae	g__Bifidobacterium	s__Bifidobacterium_avesanii	1502	2.5643e-06	0.94285714285714	8
d__Bacteria	k__unclassified_d__Bacteria	p__Actinomycetota	c__Actinomycetes	o__Bifidobacteriales	f__Bifidobacteriaceae	g__Bifidobacterium	s__Bifidobacterium_biavatii	680	1.16094e-06	0.17142857142857	3
d__Bacteria	k__unclassified_d__Bacteria	p__Actinomycetota	c__Actinomycetes	o__Bifidobacteriales	f__Bifidobacteriaceae	g__Bifidobacterium	s__Bifidobacterium_bifidum	5632	9.61528e-06	1	29
d__Bacteria	k__unclassified_d__Bacteria	p__Actinomycetota	c__Actinomycetes	o__Bifidobacteriales	f__Bifidobacteriaceae	g__Bifidobacterium	s__Bifidobacterium_boum	304	5.1900682730604E-5%	0.62857142857143	6
d__Bacteria	k__unclassified_d__Bacteria	p__Actinomycetota	c__Actinomycetes	o__Bifidobacteriales	f__Bifidobacteriaceae	g__Bifidobacterium	s__Bifidobacterium_breve	14088	2.40519e-05	1	43
d__Bacteria	k__unclassified_d__Bacteria	p__Actinomycetota	c__Actinomycetes	o__Bifidobacteriales	f__Bifidobacteriaceae	g__Bifidobacterium	s__Bifidobacterium_callimiconis	112	1.9121304163907E-5%	0.17142857142857	2
d__Bacteria	k__unclassified_d__Bacteria	p__Actinomycetota	c__Actinomycetes	o__Bifidobacteriales	f__Bifidobacteriaceae	g__Bifidobacterium	s__Bifidobacterium_callitrichidarum	738	1.25996e-06	0.14285714285714	2
d__Bacteria	k__unclassified_d__Bacteria	p__Actinomycetota	c__Actinomycetes	o__Bifidobacteriales	f__Bifidobacteriaceae	g__Bifidobacterium	s__Bifidobacterium_callitrichos	1604	2.73844e-06	0.65714285714286	4
d__Bacteria	k__unclassified_d__Bacteria	p__Actinomycetota	c__Actinomycetes	o__Bifidobacteriales	f__Bifidobacteriaceae	g__Bifidobacterium	s__Bifidobacterium_canis	34318	5.85897e-05	0.94285714285714	26
d__Bacteria	k__unclassified_d__Bacteria	p__Actinomycetota	c__Actinomycetes	o__Bifidobacteriales	f__Bifidobacteriaceae	g__Bifidobacterium	s__Bifidobacterium_castoris	3214	5.48713e-06	1	6
d__Bacteria	k__unclassified_d__Bacteria	p__Actinomycetota	c__Actinomycetes	o__Bifidobacteriales	f__Bifidobacteriaceae	g__Bifidobacterium	s__Bifidobacterium_catenulatum	4416	7.53926e-06	1	15
d__Bacteria	k__unclassified_d__Bacteria	p__Actinomycetota	c__Actinomycetes	o__Bifidobacteriales	f__Bifidobacteriaceae	g__Bifidobacterium	s__Bifidobacterium_catulorum	186	3.1755022986488E-5%	0.51428571428571	2
d__Bacteria	k__unclassified_d__Bacteria	p__Actinomycetota	c__Actinomycetes	o__Bifidobacteriales	f__Bifidobacteriaceae	g__Bifidobacterium	s__Bifidobacterium_cebidarum	54	9.2192002218836E-6%	0.17142857142857	1
d__Bacteria	k__unclassified_d__Bacteria	p__Actinomycetota	c__Actinomycetes	o__Bifidobacteriales	f__Bifidobacteriaceae	g__Bifidobacterium	s__Bifidobacterium_choerinum	1850	3.15843e-06	0.82857142857143	4
d__Bacteria	k__unclassified_d__Bacteria	p__Actinomycetota	c__Actinomycetes	o__Bifidobacteriales	f__Bifidobacteriaceae	g__Bifidobacterium	s__Bifidobacterium_choladohabitans	16	2.7316148805581E-6%	0.11428571428571	1
d__Bacteria	k__unclassified_d__Bacteria	p__Actinomycetota	c__Actinomycetes	o__Bifidobacteriales	f__Bifidobacteriaceae	g__Bifidobacterium	s__Bifidobacterium_choloepi	3112	5.31299e-06	0.8	6
d__Bacteria	k__unclassified_d__Bacteria	p__Actinomycetota	c__Actinomycetes	o__Bifidobacteriales	f__Bifidobacteriaceae	g__Bifidobacterium	s__Bifidobacterium_criceti	2480	4.234e-06	0.91428571428571	4
d__Bacteria	k__unclassified_d__Bacteria	p__Actinomycetota	c__Actinomycetes	o__Bifidobacteriales	f__Bifidobacteriaceae	g__Bifidobacterium	s__Bifidobacterium_crudilactis	2550	4.35351e-06	0.74285714285714	3
d__Bacteria	k__unclassified_d__Bacteria	p__Actinomycetota	c__Actinomycetes	o__Bifidobacteriales	f__Bifidobacteriaceae	g__Bifidobacterium	s__Bifidobacterium_cuniculi	73428	0.000125361	0.94285714285714	54
d__Bacteria	k__unclassified_d__Bacteria	p__Actinomycetota	c__Actinomycetes	o__Bifidobacteriales	f__Bifidobacteriaceae	g__Bifidobacterium	s__Bifidobacterium_dentium	9044	1.54405e-05	1	14
d__Bacteria	k__unclassified_d__Bacteria	p__Actinomycetota	c__Actinomycetes	o__Bifidobacteriales	f__Bifidobacteriaceae	g__Bifidobacterium	s__Bifidobacterium_dolichotidis	9524	1.62599e-05	0.88571428571429	7
d__Bacteria	k__unclassified_d__Bacteria	p__Actinomycetota	c__Actinomycetes	o__Bifidobacteriales	f__Bifidobacteriaceae	g__Bifidobacterium	s__Bifidobacterium_eulemuris	348	5.9412623652139E-5%	0.71428571428571	3
d__Bacteria	k__unclassified_d__Bacteria	p__Actinomycetota	c__Actinomycetes	o__Bifidobacteriales	f__Bifidobacteriaceae	g__Bifidobacterium	s__Bifidobacterium_felsineum	126	2.1511467184395E-5%	0.6	4
d__Bacteria	k__unclassified_d__Bacteria	p__Actinomycetota	c__Actinomycetes	o__Bifidobacteriales	f__Bifidobacteriaceae	g__Bifidobacterium	s__Bifidobacterium_gallicum	4526	7.72706e-06	1	8
d__Bacteria	k__unclassified_d__Bacteria	p__Actinomycetota	c__Actinomycetes	o__Bifidobacteriales	f__Bifidobacteriaceae	g__Bifidobacterium	s__Bifidobacterium_goeldii	216	3.6876800887534E-5%	0.37142857142857	3
d__Bacteria	k__unclassified_d__Bacteria	p__Actinomycetota	c__Actinomycetes	o__Bifidobacteriales	f__Bifidobacteriaceae	g__Bifidobacterium	s__Bifidobacterium_hapali	4778	8.15728e-06	1	4
d__Bacteria	k__unclassified_d__Bacteria	p__Actinomycetota	c__Actinomycetes	o__Bifidobacteriales	f__Bifidobacteriaceae	g__Bifidobacterium	s__Bifidobacterium_imperatoris	208	3.5510993447255E-5%	0.42857142857143	3
d__Bacteria	k__unclassified_d__Bacteria	p__Actinomycetota	c__Actinomycetes	o__Bifidobacteriales	f__Bifidobacteriaceae	g__Bifidobacterium	s__Bifidobacterium_indicum	180	3.0730667406279E-5%	0.2	2
d__Bacteria	k__unclassified_d__Bacteria	p__Actinomycetota	c__Actinomycetes	o__Bifidobacteriales	f__Bifidobacteriaceae	g__Bifidobacterium	s__Bifidobacterium_italicum	2226	3.80036e-06	0.77142857142857	5
d__Bacteria	k__unclassified_d__Bacteria	p__Actinomycetota	c__Actinomycetes	o__Bifidobacteriales	f__Bifidobacteriaceae	g__Bifidobacterium	s__Bifidobacterium_jacchi	740	1.26337e-06	0.74285714285714	3
d__Bacteria	k__unclassified_d__Bacteria	p__Actinomycetota	c__Actinomycetes	o__Bifidobacteriales	f__Bifidobacteriaceae	g__Bifidobacterium	s__Bifidobacterium_lemurum	2082	3.55451e-06	0.65714285714286	4
d__Bacteria	k__unclassified_d__Bacteria	p__Actinomycetota	c__Actinomycetes	o__Bifidobacteriales	f__Bifidobacteriaceae	g__Bifidobacterium	s__Bifidobacterium_leontopitheci	362	6.1802786672627E-5%	0.8	8
d__Bacteria	k__unclassified_d__Bacteria	p__Actinomycetota	c__Actinomycetes	o__Bifidobacteriales	f__Bifidobacteriaceae	g__Bifidobacterium	s__Bifidobacterium_longum	30830	5.26348e-05	1	102
d__Bacteria	k__unclassified_d__Bacteria	p__Actinomycetota	c__Actinomycetes	o__Bifidobacteriales	f__Bifidobacteriaceae	g__Bifidobacterium	s__Bifidobacterium_magnum	1454	2.48236e-06	0.71428571428571	2
d__Bacteria	k__unclassified_d__Bacteria	p__Actinomycetota	c__Actinomycetes	o__Bifidobacteriales	f__Bifidobacteriaceae	g__Bifidobacterium	s__Bifidobacterium_merycicum	490	8.3655705717092E-5%	0.8	6
d__Bacteria	k__unclassified_d__Bacteria	p__Actinomycetota	c__Actinomycetes	o__Bifidobacteriales	f__Bifidobacteriaceae	g__Bifidobacterium	s__Bifidobacterium_miconis	30	5.1217779010465E-6%	0.11428571428571	1
d__Bacteria	k__unclassified_d__Bacteria	p__Actinomycetota	c__Actinomycetes	o__Bifidobacteriales	f__Bifidobacteriaceae	g__Bifidobacterium	s__Bifidobacterium_miconisargentati	22	3.7559704607674E-6%	0.085714285714286	1
d__Bacteria	k__unclassified_d__Bacteria	p__Actinomycetota	c__Actinomycetes	o__Bifidobacteriales	f__Bifidobacteriaceae	g__Bifidobacterium	s__Bifidobacterium_minimum	30	5.1217779010465E-6%	0.085714285714286	1
d__Bacteria	k__unclassified_d__Bacteria	p__Actinomycetota	c__Actinomycetes	o__Bifidobacteriales	f__Bifidobacteriaceae	g__Bifidobacterium	s__Bifidobacterium_mizhiense	8	1.3658074402791E-6%	0.028571428571429	1
d__Bacteria	k__unclassified_d__Bacteria	p__Actinomycetota	c__Actinomycetes	o__Bifidobacteriales	f__Bifidobacteriaceae	g__Bifidobacterium	s__Bifidobacterium_mongoliense	126	2.1511467184395E-5%	0.25714285714286	3
d__Bacteria	k__unclassified_d__Bacteria	p__Actinomycetota	c__Actinomycetes	o__Bifidobacteriales	f__Bifidobacteriaceae	g__Bifidobacterium	s__Bifidobacterium_moukalabense	318	5.4290845751092E-5%	0.8	6
d__Bacteria	k__unclassified_d__Bacteria	p__Actinomycetota	c__Actinomycetes	o__Bifidobacteriales	f__Bifidobacteriaceae	g__Bifidobacterium	s__Bifidobacterium_myosotis	92	1.5706785563209E-5%	0.28571428571429	4
d__Bacteria	k__unclassified_d__Bacteria	p__Actinomycetota	c__Actinomycetes	o__Bifidobacteriales	f__Bifidobacteriaceae	g__Bifidobacterium	s__Bifidobacterium_phasiani	440	7.5119409215348E-5%	0.42857142857143	5
d__Bacteria	k__unclassified_d__Bacteria	p__Actinomycetota	c__Actinomycetes	o__Bifidobacteriales	f__Bifidobacteriaceae	g__Bifidobacterium	s__Bifidobacterium_platyrrhinorum	30	5.1217779010465E-6%	0.11428571428571	1
d__Bacteria	k__unclassified_d__Bacteria	p__Actinomycetota	c__Actinomycetes	o__Bifidobacteriales	f__Bifidobacteriaceae	g__Bifidobacterium	s__Bifidobacterium_pluvialisilvae	882	1.5058e-06	0.6	3
d__Bacteria	k__unclassified_d__Bacteria	p__Actinomycetota	c__Actinomycetes	o__Bifidobacteriales	f__Bifidobacteriaceae	g__Bifidobacterium	s__Bifidobacterium_polysaccharolyticum	272	4.6437452969488E-5%	0.54285714285714	1
d__Bacteria	k__unclassified_d__Bacteria	p__Actinomycetota	c__Actinomycetes	o__Bifidobacteriales	f__Bifidobacteriaceae	g__Bifidobacterium	s__Bifidobacterium_pongonis	6948	1.1862e-05	0.28571428571429	2
d__Bacteria	k__unclassified_d__Bacteria	p__Actinomycetota	c__Actinomycetes	o__Bifidobacteriales	f__Bifidobacteriaceae	g__Bifidobacterium	s__Bifidobacterium_porcinum	482	8.2289898276813E-5%	0.2	1
d__Bacteria	k__unclassified_d__Bacteria	p__Actinomycetota	c__Actinomycetes	o__Bifidobacteriales	f__Bifidobacteriaceae	g__Bifidobacterium	s__Bifidobacterium_pseudocatenulatum	9682	1.65297e-05	1	48
d__Bacteria	k__unclassified_d__Bacteria	p__Actinomycetota	c__Actinomycetes	o__Bifidobacteriales	f__Bifidobacteriaceae	g__Bifidobacterium	s__Bifidobacterium_pseudolongum	2780818	0.00474758	1	2344
d__Bacteria	k__unclassified_d__Bacteria	p__Actinomycetota	c__Actinomycetes	o__Bifidobacteriales	f__Bifidobacteriaceae	g__Bifidobacterium	s__Bifidobacterium_psychraerophilum	38	6.4875853413255E-6%	0.11428571428571	2
d__Bacteria	k__unclassified_d__Bacteria	p__Actinomycetota	c__Actinomycetes	o__Bifidobacteriales	f__Bifidobacteriaceae	g__Bifidobacterium	s__Bifidobacterium_pullorum	6526	1.11416e-05	1	36
d__Bacteria	k__unclassified_d__Bacteria	p__Actinomycetota	c__Actinomycetes	o__Bifidobacteriales	f__Bifidobacteriaceae	g__Bifidobacterium	s__Bifidobacterium_ramosum	8	1.3658074402791E-6%	0.057142857142857	1
d__Bacteria	k__unclassified_d__Bacteria	p__Actinomycetota	c__Actinomycetes	o__Bifidobacteriales	f__Bifidobacteriaceae	g__Bifidobacterium	s__Bifidobacterium_reuteri	186	3.1755022986488E-5%	0.2	1
d__Bacteria	k__unclassified_d__Bacteria	p__Actinomycetota	c__Actinomycetes	o__Bifidobacteriales	f__Bifidobacteriaceae	g__Bifidobacterium	s__Bifidobacterium_rousetti	388	6.6241660853534E-5%	0.51428571428571	3
d__Bacteria	k__unclassified_d__Bacteria	p__Actinomycetota	c__Actinomycetes	o__Bifidobacteriales	f__Bifidobacteriaceae	g__Bifidobacterium	s__Bifidobacterium_ruminantium	806	1.37605e-06	0.74285714285714	6
d__Bacteria	k__unclassified_d__Bacteria	p__Actinomycetota	c__Actinomycetes	o__Bifidobacteriales	f__Bifidobacteriaceae	g__Bifidobacterium	s__Bifidobacterium_saguini	326	5.5656653191371E-5%	0.54285714285714	4
d__Bacteria	k__unclassified_d__Bacteria	p__Actinomycetota	c__Actinomycetes	o__Bifidobacteriales	f__Bifidobacteriaceae	g__Bifidobacterium	s__Bifidobacterium_saguinibicoloris	412	7.0339083174371E-5%	0.34285714285714	3
d__Bacteria	k__unclassified_d__Bacteria	p__Actinomycetota	c__Actinomycetes	o__Bifidobacteriales	f__Bifidobacteriaceae	g__Bifidobacterium	s__Bifidobacterium_samirii	112	1.9121304163907E-5%	0.37142857142857	1
d__Bacteria	k__unclassified_d__Bacteria	p__Actinomycetota	c__Actinomycetes	o__Bifidobacteriales	f__Bifidobacteriaceae	g__Bifidobacterium	s__Bifidobacterium_santillanense	402	6.8631823874022E-5%	0.6	2
d__Bacteria	k__unclassified_d__Bacteria	p__Actinomycetota	c__Actinomycetes	o__Bifidobacteriales	f__Bifidobacteriaceae	g__Bifidobacterium	s__Bifidobacterium_scaligerum	130	2.2194370904535E-5%	0.6	6
d__Bacteria	k__unclassified_d__Bacteria	p__Actinomycetota	c__Actinomycetes	o__Bifidobacteriales	f__Bifidobacteriaceae	g__Bifidobacterium	s__Bifidobacterium_scardovii	30	5.1217779010465E-6%	0.2	2
d__Bacteria	k__unclassified_d__Bacteria	p__Actinomycetota	c__Actinomycetes	o__Bifidobacteriales	f__Bifidobacteriaceae	g__Bifidobacterium	s__Bifidobacterium_simiarum	468	7.9899735256325E-5%	0.74285714285714	4
d__Bacteria	k__unclassified_d__Bacteria	p__Actinomycetota	c__Actinomycetes	o__Bifidobacteriales	f__Bifidobacteriaceae	g__Bifidobacterium	s__Bifidobacterium_simiiventris	536	9.1509098498697E-5%	0.65714285714286	2
d__Bacteria	k__unclassified_d__Bacteria	p__Actinomycetota	c__Actinomycetes	o__Bifidobacteriales	f__Bifidobacteriaceae	g__Bifidobacterium	s__Bifidobacterium_sp.	221246	0.000377724	1	264
d__Bacteria	k__unclassified_d__Bacteria	p__Actinomycetota	c__Actinomycetes	o__Bifidobacteriales	f__Bifidobacteriaceae	g__Bifidobacterium	s__Bifidobacterium_sp._56_9_plus	84	1.434097812293E-5%	0.2	2
d__Bacteria	k__unclassified_d__Bacteria	p__Actinomycetota	c__Actinomycetes	o__Bifidobacteriales	f__Bifidobacteriaceae	g__Bifidobacterium	s__Bifidobacterium_sp._A11	60	1.0243555802093E-5%	0.17142857142857	1
d__Bacteria	k__unclassified_d__Bacteria	p__Actinomycetota	c__Actinomycetes	o__Bifidobacteriales	f__Bifidobacteriaceae	g__Bifidobacterium	s__Bifidobacterium_sp._CP2	2754	4.70179e-06	0.85714285714286	8
d__Bacteria	k__unclassified_d__Bacteria	p__Actinomycetota	c__Actinomycetes	o__Bifidobacteriales	f__Bifidobacteriaceae	g__Bifidobacterium	s__Bifidobacterium_sp._DSM_109957	60	1.0243555802093E-5%	0.17142857142857	2
d__Bacteria	k__unclassified_d__Bacteria	p__Actinomycetota	c__Actinomycetes	o__Bifidobacteriales	f__Bifidobacteriaceae	g__Bifidobacterium	s__Bifidobacterium_sp._DSM_109958	26	4.4388741809069E-6%	0.22857142857143	1
d__Bacteria	k__unclassified_d__Bacteria	p__Actinomycetota	c__Actinomycetes	o__Bifidobacteriales	f__Bifidobacteriaceae	g__Bifidobacterium	s__Bifidobacterium_sp._DSM_109959	56	9.5606520819534E-6%	0.31428571428571	3
d__Bacteria	k__unclassified_d__Bacteria	p__Actinomycetota	c__Actinomycetes	o__Bifidobacteriales	f__Bifidobacteriaceae	g__Bifidobacterium	s__Bifidobacterium_sp._DSM_109960	2350	4.01206e-06	0.45714285714286	3
d__Bacteria	k__unclassified_d__Bacteria	p__Actinomycetota	c__Actinomycetes	o__Bifidobacteriales	f__Bifidobacteriaceae	g__Bifidobacterium	s__Bifidobacterium_sp._DSM_109963	310	5.2925038310813E-5%	0.68571428571429	6
d__Bacteria	k__unclassified_d__Bacteria	p__Actinomycetota	c__Actinomycetes	o__Bifidobacteriales	f__Bifidobacteriaceae	g__Bifidobacterium	s__Bifidobacterium_sp._ESL0704	1092	1.86433e-06	0.57142857142857	3
d__Bacteria	k__unclassified_d__Bacteria	p__Actinomycetota	c__Actinomycetes	o__Bifidobacteriales	f__Bifidobacteriaceae	g__Bifidobacterium	s__Bifidobacterium_sp._ESL0728	724	1.23606e-06	0.68571428571429	6
d__Bacteria	k__unclassified_d__Bacteria	p__Actinomycetota	c__Actinomycetes	o__Bifidobacteriales	f__Bifidobacteriaceae	g__Bifidobacterium	s__Bifidobacterium_sp._ESL0732	86	1.4682429983E-5%	0.4	2
d__Bacteria	k__unclassified_d__Bacteria	p__Actinomycetota	c__Actinomycetes	o__Bifidobacteriales	f__Bifidobacteriaceae	g__Bifidobacterium	s__Bifidobacterium_sp._ESL0745	30	5.1217779010465E-6%	0.25714285714286	1
d__Bacteria	k__unclassified_d__Bacteria	p__Actinomycetota	c__Actinomycetes	o__Bifidobacteriales	f__Bifidobacteriaceae	g__Bifidobacterium	s__Bifidobacterium_sp._ESL0763	34	5.804681621186E-6%	0.11428571428571	1
d__Bacteria	k__unclassified_d__Bacteria	p__Actinomycetota	c__Actinomycetes	o__Bifidobacteriales	f__Bifidobacteriaceae	g__Bifidobacterium	s__Bifidobacterium_sp._ESL0764	66	1.1267911382302E-5%	0.085714285714286	1
d__Bacteria	k__unclassified_d__Bacteria	p__Actinomycetota	c__Actinomycetes	o__Bifidobacteriales	f__Bifidobacteriaceae	g__Bifidobacterium	s__Bifidobacterium_sp._ESL0790	20	3.4145186006976E-6%	0.11428571428571	1
d__Bacteria	k__unclassified_d__Bacteria	p__Actinomycetota	c__Actinomycetes	o__Bifidobacteriales	f__Bifidobacteriaceae	g__Bifidobacterium	s__Bifidobacterium_sp._KimH	50	8.5362965017441E-6%	0.17142857142857	2
d__Bacteria	k__unclassified_d__Bacteria	p__Actinomycetota	c__Actinomycetes	o__Bifidobacteriales	f__Bifidobacteriaceae	g__Bifidobacterium	s__Bifidobacterium_sp._M0353	24	4.0974223208372E-6%	0.17142857142857	1
d__Bacteria	k__unclassified_d__Bacteria	p__Actinomycetota	c__Actinomycetes	o__Bifidobacteriales	f__Bifidobacteriaceae	g__Bifidobacterium	s__Bifidobacterium_sp._MSK23_125	24	4.0974223208372E-6%	0.17142857142857	1
d__Bacteria	k__unclassified_d__Bacteria	p__Actinomycetota	c__Actinomycetes	o__Bifidobacteriales	f__Bifidobacteriaceae	g__Bifidobacterium	s__Bifidobacterium_sp._SO1	1024	1.74823e-06	0.57142857142857	6
d__Bacteria	k__unclassified_d__Bacteria	p__Actinomycetota	c__Actinomycetes	o__Bifidobacteriales	f__Bifidobacteriaceae	g__Bifidobacterium	s__Bifidobacterium_sp._SO4	368	6.2827142252836E-5%	0.28571428571429	2
d__Bacteria	k__unclassified_d__Bacteria	p__Actinomycetota	c__Actinomycetes	o__Bifidobacteriales	f__Bifidobacteriaceae	g__Bifidobacterium	s__Bifidobacterium_sp._UBA4282	996	1.70043e-06	0.88571428571429	4
d__Bacteria	k__unclassified_d__Bacteria	p__Actinomycetota	c__Actinomycetes	o__Bifidobacteriales	f__Bifidobacteriaceae	g__Bifidobacterium	s__Bifidobacterium_sp._UTBIF-68	1118	1.90872e-06	0.54285714285714	1
d__Bacteria	k__unclassified_d__Bacteria	p__Actinomycetota	c__Actinomycetes	o__Bifidobacteriales	f__Bifidobacteriaceae	g__Bifidobacterium	s__Bifidobacterium_sp._UTCIF-39	162	2.7657600665651E-5%	0.48571428571429	2
d__Bacteria	k__unclassified_d__Bacteria	p__Actinomycetota	c__Actinomycetes	o__Bifidobacteriales	f__Bifidobacteriaceae	g__Bifidobacterium	s__Bifidobacterium_subtile	560	9.5606520819534E-5%	0.51428571428571	4
d__Bacteria	k__unclassified_d__Bacteria	p__Actinomycetota	c__Actinomycetes	o__Bifidobacteriales	f__Bifidobacteriaceae	g__Bifidobacterium	s__Bifidobacterium_thermacidophilum	890	1.51946e-06	0.97142857142857	4
d__Bacteria	k__unclassified_d__Bacteria	p__Actinomycetota	c__Actinomycetes	o__Bifidobacteriales	f__Bifidobacteriaceae	g__Bifidobacterium	s__Bifidobacterium_thermophilum	6910	1.17972e-05	1	9
d__Bacteria	k__unclassified_d__Bacteria	p__Actinomycetota	c__Actinomycetes	o__Bifidobacteriales	f__Bifidobacteriaceae	g__Bifidobacterium	s__Bifidobacterium_tibiigranuli	4112	7.02025e-06	0.8	7
d__Bacteria	k__unclassified_d__Bacteria	p__Actinomycetota	c__Actinomycetes	o__Bifidobacteriales	f__Bifidobacteriaceae	g__Bifidobacterium	s__Bifidobacterium_tissieri	58	9.9021039420231E-6%	0.17142857142857	1
d__Bacteria	k__unclassified_d__Bacteria	p__Actinomycetota	c__Actinomycetes	o__Bifidobacteriales	f__Bifidobacteriaceae	g__Bifidobacterium	s__Bifidobacterium_tsurumiense	48	8.1948446416743E-6%	0.22857142857143	2
d__Bacteria	k__unclassified_d__Bacteria	p__Actinomycetota	c__Actinomycetes	o__Bifidobacteriales	f__Bifidobacteriaceae	g__Bifidobacterium	s__Bifidobacterium_vansinderenii	300	5.1217779010465E-5%	0.54285714285714	6
d__Bacteria	k__unclassified_d__Bacteria	p__Actinomycetota	c__Actinomycetes	o__Bifidobacteriales	f__Bifidobacteriaceae	g__Bifidobacterium	s__Bifidobacterium_vespertilionis	198	3.3803734146907E-5%	0.51428571428571	4
d__Bacteria	k__unclassified_d__Bacteria	p__Actinomycetota	c__Actinomycetes	o__Bifidobacteriales	f__Bifidobacteriaceae	g__Bifidobacterium	s__Bifidobacterium_xylocopae	6	1.0243555802093E-6%	0.085714285714286	1
d__Bacteria	k__unclassified_d__Bacteria	p__Actinomycetota	c__Actinomycetes	o__Bifidobacteriales	f__Bifidobacteriaceae	g__Bombiscardovia	s__Bombiscardovia_coagulans	166	2.834050438579E-5%	0.48571428571429	1
d__Bacteria	k__unclassified_d__Bacteria	p__Actinomycetota	c__Actinomycetes	o__Bifidobacteriales	f__Bifidobacteriaceae	g__Galliscardovia	s__Galliscardovia_ingluviei	8	1.3658074402791E-6%	0.11428571428571	2
d__Bacteria	k__unclassified_d__Bacteria	p__Actinomycetota	c__Actinomycetes	o__Bifidobacteriales	f__Bifidobacteriaceae	g__Gardnerella	s__Gardnerella_sp.	52	8.8777483618138E-6%	0.22857142857143	3
d__Bacteria	k__unclassified_d__Bacteria	p__Actinomycetota	c__Actinomycetes	o__Bifidobacteriales	f__Bifidobacteriaceae	g__Gardnerella	s__Gardnerella_swidsinskii	22	3.7559704607674E-6%	0.2	1
d__Bacteria	k__unclassified_d__Bacteria	p__Actinomycetota	c__Actinomycetes	o__Bifidobacteriales	f__Bifidobacteriaceae	g__Gardnerella	s__Gardnerella_vaginalis	118074	0.000201583	1	53
d__Bacteria	k__unclassified_d__Bacteria	p__Actinomycetota	c__Actinomycetes	o__Bifidobacteriales	f__Bifidobacteriaceae	g__Parascardovia	s__Parascardovia_denticolens	820	1.39995e-06	0.97142857142857	12
d__Bacteria	k__unclassified_d__Bacteria	p__Actinomycetota	c__Actinomycetes	o__Bifidobacteriales	f__Bifidobacteriaceae	g__Pseudoscardovia	s__Pseudoscardovia_radai	8	1.3658074402791E-6%	0.085714285714286	1
d__Bacteria	k__unclassified_d__Bacteria	p__Actinomycetota	c__Actinomycetes	o__Bifidobacteriales	f__Bifidobacteriaceae	g__Scardovia	s__Scardovia_inopinata	472	8.0582638976464E-5%	0.37142857142857	2
d__Bacteria	k__unclassified_d__Bacteria	p__Actinomycetota	c__Actinomycetes	o__Bifidobacteriales	f__Bifidobacteriaceae	g__Scardovia	s__Scardovia_wiggsiae	372	6.3510045972976E-5%	0.57142857142857	2
d__Bacteria	k__unclassified_d__Bacteria	p__Actinomycetota	c__Actinomycetes	o__Candidatus_Actinomarinales	f__Candidatus_Actinomarinaceae	g__Candidatus_Actinomarina	s__Candidatus_Actinomarina_minuta	6	1.0243555802093E-6%	0.057142857142857	1
d__Bacteria	k__unclassified_d__Bacteria	p__Actinomycetota	c__Actinomycetes	o__Candidatus_Actinomarinales	f__Candidatus_Actinomarinaceae	g__Candidatus_Actinomarina	s__Candidatus_Actinomarina_sp.	8	1.3658074402791E-6%	0.028571428571429	1
d__Bacteria	k__unclassified_d__Bacteria	p__Actinomycetota	c__Actinomycetes	o__Catenulisporales	f__Catenulisporaceae	g__Catenulispora	s__Catenulispora_pinistramenti	8	1.3658074402791E-6%	0.085714285714286	1
d__Bacteria	k__unclassified_d__Bacteria	p__Actinomycetota	c__Actinomycetes	o__Catenulisporales	f__Catenulisporaceae	g__Catenulispora	s__Catenulispora_sp.	78	1.3316622542721E-5%	0.28571428571429	2
d__Bacteria	k__unclassified_d__Bacteria	p__Actinomycetota	c__Actinomycetes	o__Cryptosporangiales	f__Cryptosporangiaceae	g__Cryptosporangium	s__Cryptosporangium_aurantiacum	568	9.6972328259813E-5%	0.6	2
d__Bacteria	k__unclassified_d__Bacteria	p__Actinomycetota	c__Actinomycetes	o__Frankiales	f__Frankiaceae	g__Frankia	s__Frankia_sp.	14	2.3901630204883E-6%	0.057142857142857	1
d__Bacteria	k__unclassified_d__Bacteria	p__Actinomycetota	c__Actinomycetes	o__Frankiales	f__Frankiaceae	g__Frankia	s__Frankia_sp._ACN1ag	2	3.4145186006976E-7%	0.028571428571429	1
d__Bacteria	k__unclassified_d__Bacteria	p__Actinomycetota	c__Actinomycetes	o__Frankiales	f__Frankiaceae	g__Frankia	s__Frankia_sp._B2	16	2.7316148805581E-6%	0.11428571428571	1
d__Bacteria	k__unclassified_d__Bacteria	p__Actinomycetota	c__Actinomycetes	o__Frankiales	f__Frankiaceae	g__Frankia	s__Frankia_sp._Cpl3	16	2.7316148805581E-6%	0.085714285714286	2
d__Bacteria	k__unclassified_d__Bacteria	p__Actinomycetota	c__Actinomycetes	o__Frankiales	f__Frankiaceae	g__Frankia	s__Frankia_umida	788	1.34532e-06	0.28571428571429	2
d__Bacteria	k__unclassified_d__Bacteria	p__Actinomycetota	c__Actinomycetes	o__Frankiales	f__Frankiaceae	g__Pseudofrankia	s__Pseudofrankia_sp._EUN1h	210	3.5852445307325E-5%	0.51428571428571	1
d__Bacteria	k__unclassified_d__Bacteria	p__Actinomycetota	c__Actinomycetes	o__Geodermatophilales	f__Geodermatophilaceae	g__Blastococcus	s__Blastococcus_fimeti	72	1.2292266962511E-5%	0.22857142857143	1
d__Bacteria	k__unclassified_d__Bacteria	p__Actinomycetota	c__Actinomycetes	o__Geodermatophilales	f__Geodermatophilaceae	g__Blastococcus	s__Blastococcus_sp.	12	2.0487111604186E-6%	0.085714285714286	1
d__Bacteria	k__unclassified_d__Bacteria	p__Actinomycetota	c__Actinomycetes	o__Geodermatophilales	f__Geodermatophilaceae	g__Blastococcus	s__Blastococcus_sp._TF02A-26	132	2.2535822764604E-5%	0.11428571428571	1
d__Bacteria	k__unclassified_d__Bacteria	p__Actinomycetota	c__Actinomycetes	o__Geodermatophilales	f__Geodermatophilaceae	g__Geodermatophilus	s__Geodermatophilus_obscurus	6	1.0243555802093E-6%	0.057142857142857	1
d__Bacteria	k__unclassified_d__Bacteria	p__Actinomycetota	c__Actinomycetes	o__Geodermatophilales	f__Geodermatophilaceae	g__Geodermatophilus	s__Geodermatophilus_poikilotrophus	142	2.4243082064953E-5%	0.14285714285714	1
d__Bacteria	k__unclassified_d__Bacteria	p__Actinomycetota	c__Actinomycetes	o__Geodermatophilales	f__Geodermatophilaceae	g__Geodermatophilus	s__Geodermatophilus_sp._DF01_2	56	9.5606520819534E-6%	0.11428571428571	1
d__Bacteria	k__unclassified_d__Bacteria	p__Actinomycetota	c__Actinomycetes	o__Geodermatophilales	f__Geodermatophilaceae	g__Modestobacter	s__Modestobacter_roseus	50	8.5362965017441E-6%	0.37142857142857	1
d__Bacteria	k__unclassified_d__Bacteria	p__Actinomycetota	c__Actinomycetes	o__Glycomycetales	f__Glycomycetaceae	g__Glycomyces	s__Glycomyces_buryatensis	36	6.1461334812557E-6%	0.14285714285714	1
d__Bacteria	k__unclassified_d__Bacteria	p__Actinomycetota	c__Actinomycetes	o__Glycomycetales	f__Glycomycetaceae	g__Glycomyces	s__Glycomyces_lechevalierae	370	6.3168594112906E-5%	0.51428571428571	1
d__Bacteria	k__unclassified_d__Bacteria	p__Actinomycetota	c__Actinomycetes	o__Glycomycetales	f__Glycomycetaceae	g__Glycomyces	s__Glycomyces_sambucus	18	3.0730667406279E-6%	0.085714285714286	1
d__Bacteria	k__unclassified_d__Bacteria	p__Actinomycetota	c__Actinomycetes	o__Glycomycetales	f__Glycomycetaceae	g__Glycomyces	s__Glycomyces_sp._NEAU-S30	42	7.170489061465E-6%	0.28571428571429	2
d__Bacteria	k__unclassified_d__Bacteria	p__Actinomycetota	c__Actinomycetes	o__Glycomycetales	f__Glycomycetaceae	g__Stackebrandtia	s__Candidatus_Stackebrandtia_excrementipullorum	12	2.0487111604186E-6%	0.085714285714286	1
d__Bacteria	k__unclassified_d__Bacteria	p__Actinomycetota	c__Actinomycetes	o__Jatrophihabitantales	f__Jatrophihabitantaceae	g__Jatrophihabitans	s__Jatrophihabitans_sp.	8	1.3658074402791E-6%	0.11428571428571	1
d__Bacteria	k__unclassified_d__Bacteria	p__Actinomycetota	c__Actinomycetes	o__Jatrophihabitantales	f__Jatrophihabitantaceae	g__Jatrophihabitans	s__Jatrophihabitans_sp._SB3-54	1188	2.02822e-06	0.62857142857143	2
d__Bacteria	k__unclassified_d__Bacteria	p__Actinomycetota	c__Actinomycetes	o__Jiangellales	f__Jiangellaceae	g__Jiangella	s__Jiangella_alba	18	3.0730667406279E-6%	0.14285714285714	1
d__Bacteria	k__unclassified_d__Bacteria	p__Actinomycetota	c__Actinomycetes	o__Jiangellales	f__Jiangellaceae	g__Jiangella	s__Jiangella_alkaliphila	320	5.4632297611162E-5%	0.51428571428571	1
d__Bacteria	k__unclassified_d__Bacteria	p__Actinomycetota	c__Actinomycetes	o__Jiangellales	f__Jiangellaceae	g__Jiangella	s__Jiangella_asiatica	6	1.0243555802093E-6%	0.057142857142857	1
d__Bacteria	k__unclassified_d__Bacteria	p__Actinomycetota	c__Actinomycetes	o__Jiangellales	f__Jiangellaceae	g__Jiangella	s__Jiangella_mangrovi	24	4.0974223208372E-6%	0.11428571428571	1
d__Bacteria	k__unclassified_d__Bacteria	p__Actinomycetota	c__Actinomycetes	o__Jiangellales	f__Jiangellaceae	g__Jiangella	s__Jiangella_rhizosphaerae	4	6.8290372013953E-7%	0.057142857142857	1
d__Bacteria	k__unclassified_d__Bacteria	p__Actinomycetota	c__Actinomycetes	o__Jiangellales	f__Jiangellaceae	g__Phytoactinopolyspora	s__Phytoactinopolyspora_alkaliphila	8	1.3658074402791E-6%	0.085714285714286	1
d__Bacteria	k__unclassified_d__Bacteria	p__Actinomycetota	c__Actinomycetes	o__Kineosporiales	f__Kineosporiaceae	g__Angustibacter	s__Angustibacter_aerolatus	98	1.6731141143418E-5%	0.48571428571429	1
d__Bacteria	k__unclassified_d__Bacteria	p__Actinomycetota	c__Actinomycetes	o__Kineosporiales	f__Kineosporiaceae	g__Kineosporia	s__Kineosporia_sp._A_224	376	6.4192949693116E-5%	0.65714285714286	1
d__Bacteria	k__unclassified_d__Bacteria	p__Actinomycetota	c__Actinomycetes	o__Kineosporiales	f__Kineosporiaceae	g__Quadrisphaera	s__Quadrisphaera_granulorum	4	6.8290372013953E-7%	0.057142857142857	1
d__Bacteria	k__unclassified_d__Bacteria	p__Actinomycetota	c__Actinomycetes	o__Kitasatosporales	f__Streptomycetaceae	g__Actinacidiphila	s__Actinacidiphila_cocklensis	292	4.9851971570185E-5%	0.45714285714286	1
d__Bacteria	k__unclassified_d__Bacteria	p__Actinomycetota	c__Actinomycetes	o__Kitasatosporales	f__Streptomycetaceae	g__Kitasatospora	s__Kitasatospora_acidiphila	4	6.8290372013953E-7%	0.028571428571429	1
d__Bacteria	k__unclassified_d__Bacteria	p__Actinomycetota	c__Actinomycetes	o__Kitasatosporales	f__Streptomycetaceae	g__Kitasatospora	s__Kitasatospora_viridis	46	7.8533927816046E-6%	0.11428571428571	2
d__Bacteria	k__unclassified_d__Bacteria	p__Actinomycetota	c__Actinomycetes	o__Kitasatosporales	f__Streptomycetaceae	g__Peterkaempfera	s__Peterkaempfera_griseoplana	384	6.5558757133395E-5%	0.57142857142857	2
d__Bacteria	k__unclassified_d__Bacteria	p__Actinomycetota	c__Actinomycetes	o__Kitasatosporales	f__Streptomycetaceae	g__Streptantibioticus	s__Streptantibioticus_parmotrematis	28	4.7803260409767E-6%	0.22857142857143	1
d__Bacteria	k__unclassified_d__Bacteria	p__Actinomycetota	c__Actinomycetes	o__Kitasatosporales	f__Streptomycetaceae	g__Streptomyces	s__Streptomyces_abyssomicinicus	12	2.0487111604186E-6%	0.11428571428571	1
d__Bacteria	k__unclassified_d__Bacteria	p__Actinomycetota	c__Actinomycetes	o__Kitasatosporales	f__Streptomycetaceae	g__Streptomyces	s__Streptomyces_adustus	76	1.2975170682651E-5%	0.31428571428571	1
d__Bacteria	k__unclassified_d__Bacteria	p__Actinomycetota	c__Actinomycetes	o__Kitasatosporales	f__Streptomycetaceae	g__Streptomyces	s__Streptomyces_albiflaviniger	58	9.9021039420231E-6%	0.4	2
d__Bacteria	k__unclassified_d__Bacteria	p__Actinomycetota	c__Actinomycetes	o__Kitasatosporales	f__Streptomycetaceae	g__Streptomyces	s__Streptomyces_bohaiensis	126	2.1511467184395E-5%	0.11428571428571	1
d__Bacteria	k__unclassified_d__Bacteria	p__Actinomycetota	c__Actinomycetes	o__Kitasatosporales	f__Streptomycetaceae	g__Streptomyces	s__Streptomyces_canus	56	9.5606520819534E-6%	0.085714285714286	1
d__Bacteria	k__unclassified_d__Bacteria	p__Actinomycetota	c__Actinomycetes	o__Kitasatosporales	f__Streptomycetaceae	g__Streptomyces	s__Streptomyces_carpinensis	2	3.4145186006976E-7%	0.028571428571429	1
d__Bacteria	k__unclassified_d__Bacteria	p__Actinomycetota	c__Actinomycetes	o__Kitasatosporales	f__Streptomycetaceae	g__Streptomyces	s__Streptomyces_cavernae	30	5.1217779010465E-6%	0.14285714285714	1
d__Bacteria	k__unclassified_d__Bacteria	p__Actinomycetota	c__Actinomycetes	o__Kitasatosporales	f__Streptomycetaceae	g__Streptomyces	s__Streptomyces_chryseus	6	1.0243555802093E-6%	0.028571428571429	1
d__Bacteria	k__unclassified_d__Bacteria	p__Actinomycetota	c__Actinomycetes	o__Kitasatosporales	f__Streptomycetaceae	g__Streptomyces	s__Streptomyces_clavuligerus	14	2.3901630204883E-6%	0.11428571428571	1
d__Bacteria	k__unclassified_d__Bacteria	p__Actinomycetota	c__Actinomycetes	o__Kitasatosporales	f__Streptomycetaceae	g__Streptomyces	s__Streptomyces_corallincola	60	1.0243555802093E-5%	0.37142857142857	1
d__Bacteria	k__unclassified_d__Bacteria	p__Actinomycetota	c__Actinomycetes	o__Kitasatosporales	f__Streptomycetaceae	g__Streptomyces	s__Streptomyces_djakartensis	8	1.3658074402791E-6%	0.057142857142857	1
d__Bacteria	k__unclassified_d__Bacteria	p__Actinomycetota	c__Actinomycetes	o__Kitasatosporales	f__Streptomycetaceae	g__Streptomyces	s__Streptomyces_endocoffeicus	304	5.1900682730604E-5%	0.2	1
d__Bacteria	k__unclassified_d__Bacteria	p__Actinomycetota	c__Actinomycetes	o__Kitasatosporales	f__Streptomycetaceae	g__Streptomyces	s__Streptomyces_filamentosus	148	2.5267437645162E-5%	0.6	3
d__Bacteria	k__unclassified_d__Bacteria	p__Actinomycetota	c__Actinomycetes	o__Kitasatosporales	f__Streptomycetaceae	g__Streptomyces	s__Streptomyces_fragilis	114	1.9462756023977E-5%	0.14285714285714	1
d__Bacteria	k__unclassified_d__Bacteria	p__Actinomycetota	c__Actinomycetes	o__Kitasatosporales	f__Streptomycetaceae	g__Streptomyces	s__Streptomyces_gancidicus	62	1.0585007662163E-5%	0.057142857142857	1
d__Bacteria	k__unclassified_d__Bacteria	p__Actinomycetota	c__Actinomycetes	o__Kitasatosporales	f__Streptomycetaceae	g__Streptomyces	s__Streptomyces_geranii	10	1.7072593003488E-6%	0.11428571428571	1
d__Bacteria	k__unclassified_d__Bacteria	p__Actinomycetota	c__Actinomycetes	o__Kitasatosporales	f__Streptomycetaceae	g__Streptomyces	s__Streptomyces_griseocarneus	22480	3.83792e-05	1	22
d__Bacteria	k__unclassified_d__Bacteria	p__Actinomycetota	c__Actinomycetes	o__Kitasatosporales	f__Streptomycetaceae	g__Streptomyces	s__Streptomyces_griseoloalbus	20	3.4145186006976E-6%	0.2	1
d__Bacteria	k__unclassified_d__Bacteria	p__Actinomycetota	c__Actinomycetes	o__Kitasatosporales	f__Streptomycetaceae	g__Streptomyces	s__Streptomyces_griseorubiginosus	32	5.4632297611162E-6%	0.11428571428571	1
d__Bacteria	k__unclassified_d__Bacteria	p__Actinomycetota	c__Actinomycetes	o__Kitasatosporales	f__Streptomycetaceae	g__Streptomyces	s__Streptomyces_griseus	834	1.42385e-06	0.68571428571429	1
d__Bacteria	k__unclassified_d__Bacteria	p__Actinomycetota	c__Actinomycetes	o__Kitasatosporales	f__Streptomycetaceae	g__Streptomyces	s__Streptomyces_hainanensis	14	2.3901630204883E-6%	0.11428571428571	2
d__Bacteria	k__unclassified_d__Bacteria	p__Actinomycetota	c__Actinomycetes	o__Kitasatosporales	f__Streptomycetaceae	g__Streptomyces	s__Streptomyces_halstedii	22	3.7559704607674E-6%	0.085714285714286	1
d__Bacteria	k__unclassified_d__Bacteria	p__Actinomycetota	c__Actinomycetes	o__Kitasatosporales	f__Streptomycetaceae	g__Streptomyces	s__Streptomyces_hayashii	30	5.1217779010465E-6%	0.28571428571429	1
d__Bacteria	k__unclassified_d__Bacteria	p__Actinomycetota	c__Actinomycetes	o__Kitasatosporales	f__Streptomycetaceae	g__Streptomyces	s__Streptomyces_humicola	1488	2.5404e-06	0.28571428571429	1
d__Bacteria	k__unclassified_d__Bacteria	p__Actinomycetota	c__Actinomycetes	o__Kitasatosporales	f__Streptomycetaceae	g__Streptomyces	s__Streptomyces_hygroscopicus	10	1.7072593003488E-6%	0.028571428571429	1
d__Bacteria	k__unclassified_d__Bacteria	p__Actinomycetota	c__Actinomycetes	o__Kitasatosporales	f__Streptomycetaceae	g__Streptomyces	s__Streptomyces_indicus	4	6.8290372013953E-7%	0.057142857142857	1
d__Bacteria	k__unclassified_d__Bacteria	p__Actinomycetota	c__Actinomycetes	o__Kitasatosporales	f__Streptomycetaceae	g__Streptomyces	s__Streptomyces_javensis	42	7.170489061465E-6%	0.25714285714286	3
d__Bacteria	k__unclassified_d__Bacteria	p__Actinomycetota	c__Actinomycetes	o__Kitasatosporales	f__Streptomycetaceae	g__Streptomyces	s__Streptomyces_kasugaensis	436	7.4436505495208E-5%	0.14285714285714	1
d__Bacteria	k__unclassified_d__Bacteria	p__Actinomycetota	c__Actinomycetes	o__Kitasatosporales	f__Streptomycetaceae	g__Streptomyces	s__Streptomyces_longisporoflavus	10912	1.86296e-05	1	5
d__Bacteria	k__unclassified_d__Bacteria	p__Actinomycetota	c__Actinomycetes	o__Kitasatosporales	f__Streptomycetaceae	g__Streptomyces	s__Streptomyces_lucensis	344	5.8729719931999E-5%	0.28571428571429	1
d__Bacteria	k__unclassified_d__Bacteria	p__Actinomycetota	c__Actinomycetes	o__Kitasatosporales	f__Streptomycetaceae	g__Streptomyces	s__Streptomyces_megasporus	4	6.8290372013953E-7%	0.028571428571429	1
d__Bacteria	k__unclassified_d__Bacteria	p__Actinomycetota	c__Actinomycetes	o__Kitasatosporales	f__Streptomycetaceae	g__Streptomyces	s__Streptomyces_olindensis	8	1.3658074402791E-6%	0.11428571428571	1
d__Bacteria	k__unclassified_d__Bacteria	p__Actinomycetota	c__Actinomycetes	o__Kitasatosporales	f__Streptomycetaceae	g__Streptomyces	s__Streptomyces_olivaceoviridis	10	1.7072593003488E-6%	0.085714285714286	1
d__Bacteria	k__unclassified_d__Bacteria	p__Actinomycetota	c__Actinomycetes	o__Kitasatosporales	f__Streptomycetaceae	g__Streptomyces	s__Streptomyces_paludis	48	8.1948446416743E-6%	0.17142857142857	1
d__Bacteria	k__unclassified_d__Bacteria	p__Actinomycetota	c__Actinomycetes	o__Kitasatosporales	f__Streptomycetaceae	g__Streptomyces	s__Streptomyces_peucetius	16	2.7316148805581E-6%	0.11428571428571	1
d__Bacteria	k__unclassified_d__Bacteria	p__Actinomycetota	c__Actinomycetes	o__Kitasatosporales	f__Streptomycetaceae	g__Streptomyces	s__Streptomyces_phyllanthi	16	2.7316148805581E-6%	0.14285714285714	1
d__Bacteria	k__unclassified_d__Bacteria	p__Actinomycetota	c__Actinomycetes	o__Kitasatosporales	f__Streptomycetaceae	g__Streptomyces	s__Streptomyces_plicatus	168	2.868195624586E-5%	0.14285714285714	1
d__Bacteria	k__unclassified_d__Bacteria	p__Actinomycetota	c__Actinomycetes	o__Kitasatosporales	f__Streptomycetaceae	g__Streptomyces	s__Streptomyces_poonensis	28	4.7803260409767E-6%	0.22857142857143	1
d__Bacteria	k__unclassified_d__Bacteria	p__Actinomycetota	c__Actinomycetes	o__Kitasatosporales	f__Streptomycetaceae	g__Streptomyces	s__Streptomyces_pratensis	84	1.434097812293E-5%	0.4	1
d__Bacteria	k__unclassified_d__Bacteria	p__Actinomycetota	c__Actinomycetes	o__Kitasatosporales	f__Streptomycetaceae	g__Streptomyces	s__Streptomyces_radiopugnans	8	1.3658074402791E-6%	0.085714285714286	1
d__Bacteria	k__unclassified_d__Bacteria	p__Actinomycetota	c__Actinomycetes	o__Kitasatosporales	f__Streptomycetaceae	g__Streptomyces	s__Streptomyces_rhizosphaerihabitans	8	1.3658074402791E-6%	0.057142857142857	1
d__Bacteria	k__unclassified_d__Bacteria	p__Actinomycetota	c__Actinomycetes	o__Kitasatosporales	f__Streptomycetaceae	g__Streptomyces	s__Streptomyces_roseifaciens	48	8.1948446416743E-6%	0.2	1
d__Bacteria	k__unclassified_d__Bacteria	p__Actinomycetota	c__Actinomycetes	o__Kitasatosporales	f__Streptomycetaceae	g__Streptomyces	s__Streptomyces_seoulensis	20	3.4145186006976E-6%	0.085714285714286	1
d__Bacteria	k__unclassified_d__Bacteria	p__Actinomycetota	c__Actinomycetes	o__Kitasatosporales	f__Streptomycetaceae	g__Streptomyces	s__Streptomyces_sp.	212	3.6193897167395E-5%	0.51428571428571	7
d__Bacteria	k__unclassified_d__Bacteria	p__Actinomycetota	c__Actinomycetes	o__Kitasatosporales	f__Streptomycetaceae	g__Streptomyces	s__Streptomyces_sp._130	8	1.3658074402791E-6%	0.057142857142857	1
d__Bacteria	k__unclassified_d__Bacteria	p__Actinomycetota	c__Actinomycetes	o__Kitasatosporales	f__Streptomycetaceae	g__Streptomyces	s__Streptomyces_sp._150FB	308	5.2583586450744E-5%	0.37142857142857	1
d__Bacteria	k__unclassified_d__Bacteria	p__Actinomycetota	c__Actinomycetes	o__Kitasatosporales	f__Streptomycetaceae	g__Streptomyces	s__Streptomyces_sp._378	102	1.7414044863558E-5%	0.17142857142857	1
d__Bacteria	k__unclassified_d__Bacteria	p__Actinomycetota	c__Actinomycetes	o__Kitasatosporales	f__Streptomycetaceae	g__Streptomyces	s__Streptomyces_sp._8P21H-1	12	2.0487111604186E-6%	0.17142857142857	1
d__Bacteria	k__unclassified_d__Bacteria	p__Actinomycetota	c__Actinomycetes	o__Kitasatosporales	f__Streptomycetaceae	g__Streptomyces	s__Streptomyces_sp._AA4	854	1.458e-06	0.71428571428571	2
d__Bacteria	k__unclassified_d__Bacteria	p__Actinomycetota	c__Actinomycetes	o__Kitasatosporales	f__Streptomycetaceae	g__Streptomyces	s__Streptomyces_sp._AcH_505	10	1.7072593003488E-6%	0.057142857142857	1
d__Bacteria	k__unclassified_d__Bacteria	p__Actinomycetota	c__Actinomycetes	o__Kitasatosporales	f__Streptomycetaceae	g__Streptomyces	s__Streptomyces_sp._ActVer	24	4.0974223208372E-6%	0.14285714285714	1
d__Bacteria	k__unclassified_d__Bacteria	p__Actinomycetota	c__Actinomycetes	o__Kitasatosporales	f__Streptomycetaceae	g__Streptomyces	s__Streptomyces_sp._C	302	5.1559230870534E-5%	0.71428571428571	2
d__Bacteria	k__unclassified_d__Bacteria	p__Actinomycetota	c__Actinomycetes	o__Kitasatosporales	f__Streptomycetaceae	g__Streptomyces	s__Streptomyces_sp._CB02980	18	3.0730667406279E-6%	0.14285714285714	1
d__Bacteria	k__unclassified_d__Bacteria	p__Actinomycetota	c__Actinomycetes	o__Kitasatosporales	f__Streptomycetaceae	g__Streptomyces	s__Streptomyces_sp._CBMA123	20	3.4145186006976E-6%	0.17142857142857	1
d__Bacteria	k__unclassified_d__Bacteria	p__Actinomycetota	c__Actinomycetes	o__Kitasatosporales	f__Streptomycetaceae	g__Streptomyces	s__Streptomyces_sp._CWNU-1	252	4.302293436879E-5%	0.17142857142857	1
d__Bacteria	k__unclassified_d__Bacteria	p__Actinomycetota	c__Actinomycetes	o__Kitasatosporales	f__Streptomycetaceae	g__Streptomyces	s__Streptomyces_sp._DH17	140	2.3901630204883E-5%	0.31428571428571	3
d__Bacteria	k__unclassified_d__Bacteria	p__Actinomycetota	c__Actinomycetes	o__Kitasatosporales	f__Streptomycetaceae	g__Streptomyces	s__Streptomyces_sp._DSM_15324	22	3.7559704607674E-6%	0.11428571428571	1
d__Bacteria	k__unclassified_d__Bacteria	p__Actinomycetota	c__Actinomycetes	o__Kitasatosporales	f__Streptomycetaceae	g__Streptomyces	s__Streptomyces_sp._DSM_40750	22	3.7559704607674E-6%	0.11428571428571	1
d__Bacteria	k__unclassified_d__Bacteria	p__Actinomycetota	c__Actinomycetes	o__Kitasatosporales	f__Streptomycetaceae	g__Streptomyces	s__Streptomyces_sp._F12	52	8.8777483618138E-6%	0.2	2
d__Bacteria	k__unclassified_d__Bacteria	p__Actinomycetota	c__Actinomycetes	o__Kitasatosporales	f__Streptomycetaceae	g__Streptomyces	s__Streptomyces_sp._FR-008	666	1.13703e-06	0.94285714285714	2
d__Bacteria	k__unclassified_d__Bacteria	p__Actinomycetota	c__Actinomycetes	o__Kitasatosporales	f__Streptomycetaceae	g__Streptomyces	s__Streptomyces_sp._G1	80	1.3658074402791E-5%	0.085714285714286	4
d__Bacteria	k__unclassified_d__Bacteria	p__Actinomycetota	c__Actinomycetes	o__Kitasatosporales	f__Streptomycetaceae	g__Streptomyces	s__Streptomyces_sp._GKU_895	106	1.8096948583697E-5%	0.4	2
d__Bacteria	k__unclassified_d__Bacteria	p__Actinomycetota	c__Actinomycetes	o__Kitasatosporales	f__Streptomycetaceae	g__Streptomyces	s__Streptomyces_sp._H39-C1	2	3.4145186006976E-7%	0.028571428571429	1
d__Bacteria	k__unclassified_d__Bacteria	p__Actinomycetota	c__Actinomycetes	o__Kitasatosporales	f__Streptomycetaceae	g__Streptomyces	s__Streptomyces_sp._HB372	48	8.1948446416743E-6%	0.34285714285714	1
d__Bacteria	k__unclassified_d__Bacteria	p__Actinomycetota	c__Actinomycetes	o__Kitasatosporales	f__Streptomycetaceae	g__Streptomyces	s__Streptomyces_sp._HNM0663	10	1.7072593003488E-6%	0.057142857142857	1
d__Bacteria	k__unclassified_d__Bacteria	p__Actinomycetota	c__Actinomycetes	o__Kitasatosporales	f__Streptomycetaceae	g__Streptomyces	s__Streptomyces_sp._ISID311	44778	7.64477e-05	0.62857142857143	51
d__Bacteria	k__unclassified_d__Bacteria	p__Actinomycetota	c__Actinomycetes	o__Kitasatosporales	f__Streptomycetaceae	g__Streptomyces	s__Streptomyces_sp._J15	346	5.9071171792069E-5%	0.51428571428571	2
d__Bacteria	k__unclassified_d__Bacteria	p__Actinomycetota	c__Actinomycetes	o__Kitasatosporales	f__Streptomycetaceae	g__Streptomyces	s__Streptomyces_sp._JCM_9888	32	5.4632297611162E-6%	0.14285714285714	1
d__Bacteria	k__unclassified_d__Bacteria	p__Actinomycetota	c__Actinomycetes	o__Kitasatosporales	f__Streptomycetaceae	g__Streptomyces	s__Streptomyces_sp._JJ36	6	1.0243555802093E-6%	0.028571428571429	1
d__Bacteria	k__unclassified_d__Bacteria	p__Actinomycetota	c__Actinomycetes	o__Kitasatosporales	f__Streptomycetaceae	g__Streptomyces	s__Streptomyces_sp._KS_5	16	2.7316148805581E-6%	0.11428571428571	1
d__Bacteria	k__unclassified_d__Bacteria	p__Actinomycetota	c__Actinomycetes	o__Kitasatosporales	f__Streptomycetaceae	g__Streptomyces	s__Streptomyces_sp._KY70	4	6.8290372013953E-7%	0.057142857142857	1
d__Bacteria	k__unclassified_d__Bacteria	p__Actinomycetota	c__Actinomycetes	o__Kitasatosporales	f__Streptomycetaceae	g__Streptomyces	s__Streptomyces_sp._LBUM_1481	32	5.4632297611162E-6%	0.28571428571429	1
d__Bacteria	k__unclassified_d__Bacteria	p__Actinomycetota	c__Actinomycetes	o__Kitasatosporales	f__Streptomycetaceae	g__Streptomyces	s__Streptomyces_sp._LP05-1	32	5.4632297611162E-6%	0.2	1
d__Bacteria	k__unclassified_d__Bacteria	p__Actinomycetota	c__Actinomycetes	o__Kitasatosporales	f__Streptomycetaceae	g__Streptomyces	s__Streptomyces_sp._MBT57	30	5.1217779010465E-6%	0.085714285714286	1
d__Bacteria	k__unclassified_d__Bacteria	p__Actinomycetota	c__Actinomycetes	o__Kitasatosporales	f__Streptomycetaceae	g__Streptomyces	s__Streptomyces_sp._MMG1121	4	6.8290372013953E-7%	0.057142857142857	1
d__Bacteria	k__unclassified_d__Bacteria	p__Actinomycetota	c__Actinomycetes	o__Kitasatosporales	f__Streptomycetaceae	g__Streptomyces	s__Streptomyces_sp._Mg1	316	5.3949393891023E-5%	0.74285714285714	1
d__Bacteria	k__unclassified_d__Bacteria	p__Actinomycetota	c__Actinomycetes	o__Kitasatosporales	f__Streptomycetaceae	g__Streptomyces	s__Streptomyces_sp._NBC_00439	928	1.58434e-06	0.2	2
d__Bacteria	k__unclassified_d__Bacteria	p__Actinomycetota	c__Actinomycetes	o__Kitasatosporales	f__Streptomycetaceae	g__Streptomyces	s__Streptomyces_sp._NBC_01549	48	8.1948446416743E-6%	0.14285714285714	1
d__Bacteria	k__unclassified_d__Bacteria	p__Actinomycetota	c__Actinomycetes	o__Kitasatosporales	f__Streptomycetaceae	g__Streptomyces	s__Streptomyces_sp._NBRC_109706	38	6.4875853413255E-6%	0.25714285714286	1
d__Bacteria	k__unclassified_d__Bacteria	p__Actinomycetota	c__Actinomycetes	o__Kitasatosporales	f__Streptomycetaceae	g__Streptomyces	s__Streptomyces_sp._NRRL_F-2580	9200	1.57068e-05	1	1
d__Bacteria	k__unclassified_d__Bacteria	p__Actinomycetota	c__Actinomycetes	o__Kitasatosporales	f__Streptomycetaceae	g__Streptomyces	s__Streptomyces_sp._NRRL_F-5122	44	7.5119409215348E-6%	0.22857142857143	1
d__Bacteria	k__unclassified_d__Bacteria	p__Actinomycetota	c__Actinomycetes	o__Kitasatosporales	f__Streptomycetaceae	g__Streptomyces	s__Streptomyces_sp._NRRL_S-350	46	7.8533927816046E-6%	0.34285714285714	1
d__Bacteria	k__unclassified_d__Bacteria	p__Actinomycetota	c__Actinomycetes	o__Kitasatosporales	f__Streptomycetaceae	g__Streptomyces	s__Streptomyces_sp._RK75	10	1.7072593003488E-6%	0.11428571428571	1
d__Bacteria	k__unclassified_d__Bacteria	p__Actinomycetota	c__Actinomycetes	o__Kitasatosporales	f__Streptomycetaceae	g__Streptomyces	s__Streptomyces_sp._RPA4-2	42	7.170489061465E-6%	0.11428571428571	1
d__Bacteria	k__unclassified_d__Bacteria	p__Actinomycetota	c__Actinomycetes	o__Kitasatosporales	f__Streptomycetaceae	g__Streptomyces	s__Streptomyces_sp._RTd22	1910	3.26087e-06	0.25714285714286	1
d__Bacteria	k__unclassified_d__Bacteria	p__Actinomycetota	c__Actinomycetes	o__Kitasatosporales	f__Streptomycetaceae	g__Streptomyces	s__Streptomyces_sp._S1A1-7	18	3.0730667406279E-6%	0.17142857142857	1
d__Bacteria	k__unclassified_d__Bacteria	p__Actinomycetota	c__Actinomycetes	o__Kitasatosporales	f__Streptomycetaceae	g__Streptomyces	s__Streptomyces_sp._SID11233	4	6.8290372013953E-7%	0.028571428571429	1
d__Bacteria	k__unclassified_d__Bacteria	p__Actinomycetota	c__Actinomycetes	o__Kitasatosporales	f__Streptomycetaceae	g__Streptomyces	s__Streptomyces_sp._SID3343	66	1.1267911382302E-5%	0.28571428571429	3
d__Bacteria	k__unclassified_d__Bacteria	p__Actinomycetota	c__Actinomycetes	o__Kitasatosporales	f__Streptomycetaceae	g__Streptomyces	s__Streptomyces_sp._SID5926	32	5.4632297611162E-6%	0.28571428571429	1
d__Bacteria	k__unclassified_d__Bacteria	p__Actinomycetota	c__Actinomycetes	o__Kitasatosporales	f__Streptomycetaceae	g__Streptomyces	s__Streptomyces_sp._SID6013	6	1.0243555802093E-6%	0.028571428571429	1
d__Bacteria	k__unclassified_d__Bacteria	p__Actinomycetota	c__Actinomycetes	o__Kitasatosporales	f__Streptomycetaceae	g__Streptomyces	s__Streptomyces_sp._SID9124	206	3.5169541587186E-5%	0.34285714285714	1
d__Bacteria	k__unclassified_d__Bacteria	p__Actinomycetota	c__Actinomycetes	o__Kitasatosporales	f__Streptomycetaceae	g__Streptomyces	s__Streptomyces_sp._SPB78	7156	1.22171e-05	1	5
d__Bacteria	k__unclassified_d__Bacteria	p__Actinomycetota	c__Actinomycetes	o__Kitasatosporales	f__Streptomycetaceae	g__Streptomyces	s__Streptomyces_sp._Tu6071	526	8.9801839198348E-5%	0.88571428571429	4
d__Bacteria	k__unclassified_d__Bacteria	p__Actinomycetota	c__Actinomycetes	o__Kitasatosporales	f__Streptomycetaceae	g__Streptomyces	s__Streptomyces_sp._Tu_4128	10	1.7072593003488E-6%	0.11428571428571	1
d__Bacteria	k__unclassified_d__Bacteria	p__Actinomycetota	c__Actinomycetes	o__Kitasatosporales	f__Streptomycetaceae	g__Streptomyces	s__Streptomyces_sp._TverLS-915	46	7.8533927816046E-6%	0.057142857142857	2
d__Bacteria	k__unclassified_d__Bacteria	p__Actinomycetota	c__Actinomycetes	o__Kitasatosporales	f__Streptomycetaceae	g__Streptomyces	s__Streptomyces_sp._VB1	1012	1.72775e-06	0.68571428571429	2
d__Bacteria	k__unclassified_d__Bacteria	p__Actinomycetota	c__Actinomycetes	o__Kitasatosporales	f__Streptomycetaceae	g__Streptomyces	s__Streptomyces_sp._Wb2n-11	20	3.4145186006976E-6%	0.057142857142857	1
d__Bacteria	k__unclassified_d__Bacteria	p__Actinomycetota	c__Actinomycetes	o__Kitasatosporales	f__Streptomycetaceae	g__Streptomyces	s__Streptomyces_sp._e14	20	3.4145186006976E-6%	0.2	1
d__Bacteria	k__unclassified_d__Bacteria	p__Actinomycetota	c__Actinomycetes	o__Kitasatosporales	f__Streptomycetaceae	g__Streptomyces	s__Streptomyces_specialis	34	5.804681621186E-6%	0.22857142857143	1
d__Bacteria	k__unclassified_d__Bacteria	p__Actinomycetota	c__Actinomycetes	o__Kitasatosporales	f__Streptomycetaceae	g__Streptomyces	s__Streptomyces_subrutilus	2	3.4145186006976E-7%	0.028571428571429	1
d__Bacteria	k__unclassified_d__Bacteria	p__Actinomycetota	c__Actinomycetes	o__Kitasatosporales	f__Streptomycetaceae	g__Streptomyces	s__Streptomyces_tateyamensis	24	4.0974223208372E-6%	0.11428571428571	1
d__Bacteria	k__unclassified_d__Bacteria	p__Actinomycetota	c__Actinomycetes	o__Kitasatosporales	f__Streptomycetaceae	g__Streptomyces	s__Streptomyces_tendae	12	2.0487111604186E-6%	0.14285714285714	2
d__Bacteria	k__unclassified_d__Bacteria	p__Actinomycetota	c__Actinomycetes	o__Kitasatosporales	f__Streptomycetaceae	g__Streptomyces	s__Streptomyces_thermolilacinus	50	8.5362965017441E-6%	0.14285714285714	2
d__Bacteria	k__unclassified_d__Bacteria	p__Actinomycetota	c__Actinomycetes	o__Kitasatosporales	f__Streptomycetaceae	g__Streptomyces	s__Streptomyces_tropicalis	22	3.7559704607674E-6%	0.2	1
d__Bacteria	k__unclassified_d__Bacteria	p__Actinomycetota	c__Actinomycetes	o__Kitasatosporales	f__Streptomycetaceae	g__Streptomyces	s__Streptomyces_varsoviensis	682	1.16435e-06	0.71428571428571	1
d__Bacteria	k__unclassified_d__Bacteria	p__Actinomycetota	c__Actinomycetes	o__Kitasatosporales	f__Streptomycetaceae	g__Streptomyces	s__Streptomyces_viridodiastaticus	10	1.7072593003488E-6%	0.11428571428571	1
d__Bacteria	k__unclassified_d__Bacteria	p__Actinomycetota	c__Actinomycetes	o__Kitasatosporales	f__Streptomycetaceae	g__Streptomyces	s__Streptomyces_viridosporus	130	2.2194370904535E-5%	0.57142857142857	3
d__Bacteria	k__unclassified_d__Bacteria	p__Actinomycetota	c__Actinomycetes	o__Kitasatosporales	f__Streptomycetaceae	g__Streptomyces	s__Streptomyces_werraensis	204	3.4828089727116E-5%	0.65714285714286	1
d__Bacteria	k__unclassified_d__Bacteria	p__Actinomycetota	c__Actinomycetes	o__Kitasatosporales	f__Streptomycetaceae	g__Streptomyces	s__Streptomyces_xanthii	24	4.0974223208372E-6%	0.17142857142857	1
d__Bacteria	k__unclassified_d__Bacteria	p__Actinomycetota	c__Actinomycetes	o__Kitasatosporales	f__Streptomycetaceae	g__Yinghuangia	s__Yinghuangia_seranimata	8	1.3658074402791E-6%	0.057142857142857	1
d__Bacteria	k__unclassified_d__Bacteria	p__Actinomycetota	c__Actinomycetes	o__Micrococcales	f__Bogoriellaceae	g__Bogoriella_f__Bogoriellaceae	s__Bogoriella_caseilytica	18	3.0730667406279E-6%	0.085714285714286	1
d__Bacteria	k__unclassified_d__Bacteria	p__Actinomycetota	c__Actinomycetes	o__Micrococcales	f__Bogoriellaceae	g__Georgenia	s__Georgenia_sp.	2	3.4145186006976E-7%	0.028571428571429	1
d__Bacteria	k__unclassified_d__Bacteria	p__Actinomycetota	c__Actinomycetes	o__Micrococcales	f__Bogoriellaceae	g__Georgenia	s__Georgenia_sp._EYE_87	746	1.27362e-06	0.54285714285714	1
d__Bacteria	k__unclassified_d__Bacteria	p__Actinomycetota	c__Actinomycetes	o__Micrococcales	f__Brevibacteriaceae	g__Brevibacterium	s__Brevibacterium_aurantiacum	48	8.1948446416743E-6%	0.17142857142857	2
d__Bacteria	k__unclassified_d__Bacteria	p__Actinomycetota	c__Actinomycetes	o__Micrococcales	f__Brevibacteriaceae	g__Brevibacterium	s__Brevibacterium_casei	4	6.8290372013953E-7%	0.057142857142857	1
d__Bacteria	k__unclassified_d__Bacteria	p__Actinomycetota	c__Actinomycetes	o__Micrococcales	f__Brevibacteriaceae	g__Brevibacterium	s__Brevibacterium_luteolum	8	1.3658074402791E-6%	0.11428571428571	1
d__Bacteria	k__unclassified_d__Bacteria	p__Actinomycetota	c__Actinomycetes	o__Micrococcales	f__Brevibacteriaceae	g__Brevibacterium	s__Brevibacterium_oceani	28	4.7803260409767E-6%	0.085714285714286	1
d__Bacteria	k__unclassified_d__Bacteria	p__Actinomycetota	c__Actinomycetes	o__Micrococcales	f__Brevibacteriaceae	g__Brevibacterium	s__Brevibacterium_senegalense	126	2.1511467184395E-5%	0.34285714285714	2
d__Bacteria	k__unclassified_d__Bacteria	p__Actinomycetota	c__Actinomycetes	o__Micrococcales	f__Brevibacteriaceae	g__Brevibacterium	s__Brevibacterium_sp.	38	6.4875853413255E-6%	0.2	1
d__Bacteria	k__unclassified_d__Bacteria	p__Actinomycetota	c__Actinomycetes	o__Micrococcales	f__Brevibacteriaceae	g__Brevibacterium	s__Brevibacterium_sp._PAMC21349	358	6.1119882952488E-5%	0.31428571428571	4
d__Bacteria	k__unclassified_d__Bacteria	p__Actinomycetota	c__Actinomycetes	o__Micrococcales	f__Brevibacteriaceae	g__Brevibacterium	s__Brevibacterium_sp._PAMC23299	38	6.4875853413255E-6%	0.22857142857143	2
d__Bacteria	k__unclassified_d__Bacteria	p__Actinomycetota	c__Actinomycetes	o__Micrococcales	f__Brevibacteriaceae	g__Brevibacterium	s__Brevibacterium_sp._S111	52	8.8777483618138E-6%	0.37142857142857	1
d__Bacteria	k__unclassified_d__Bacteria	p__Actinomycetota	c__Actinomycetes	o__Micrococcales	f__Brevibacteriaceae	g__Brevibacterium	s__Brevibacterium_sp._W7.2	14	2.3901630204883E-6%	0.11428571428571	1
d__Bacteria	k__unclassified_d__Bacteria	p__Actinomycetota	c__Actinomycetes	o__Micrococcales	f__Cellulomonadaceae	g__Actinotalea	s__Actinotalea_subterranea	3764	6.42612e-06	0.2	1
d__Bacteria	k__unclassified_d__Bacteria	p__Actinomycetota	c__Actinomycetes	o__Micrococcales	f__Cellulomonadaceae	g__Cellulomonas	s__Cellulomonas_aerilata	644	1.09947e-06	0.74285714285714	1
d__Bacteria	k__unclassified_d__Bacteria	p__Actinomycetota	c__Actinomycetes	o__Micrococcales	f__Cellulomonadaceae	g__Cellulomonas	s__Cellulomonas_carbonis	66	1.1267911382302E-5%	0.14285714285714	1
d__Bacteria	k__unclassified_d__Bacteria	p__Actinomycetota	c__Actinomycetes	o__Micrococcales	f__Cellulomonadaceae	g__Cellulomonas	s__Cellulomonas_denverensis	16	2.7316148805581E-6%	0.028571428571429	1
d__Bacteria	k__unclassified_d__Bacteria	p__Actinomycetota	c__Actinomycetes	o__Micrococcales	f__Cellulomonadaceae	g__Cellulomonas	s__Cellulomonas_endophytica	124	2.1170015324325E-5%	0.62857142857143	1
d__Bacteria	k__unclassified_d__Bacteria	p__Actinomycetota	c__Actinomycetes	o__Micrococcales	f__Cellulomonadaceae	g__Cellulomonas	s__Cellulomonas_fimi	6	1.0243555802093E-6%	0.085714285714286	1
d__Bacteria	k__unclassified_d__Bacteria	p__Actinomycetota	c__Actinomycetes	o__Micrococcales	f__Cellulomonadaceae	g__Cellulomonas	s__Cellulomonas_rhizosphaerae	20	3.4145186006976E-6%	0.11428571428571	1
d__Bacteria	k__unclassified_d__Bacteria	p__Actinomycetota	c__Actinomycetes	o__Micrococcales	f__Cellulomonadaceae	g__Cellulomonas	s__Cellulomonas_sp._IC4_254	24	4.0974223208372E-6%	0.17142857142857	1
d__Bacteria	k__unclassified_d__Bacteria	p__Actinomycetota	c__Actinomycetes	o__Micrococcales	f__Cellulomonadaceae	g__Cellulomonas	s__Cellulomonas_sp._Marseille-Q7820	38	6.4875853413255E-6%	0.28571428571429	2
d__Bacteria	k__unclassified_d__Bacteria	p__Actinomycetota	c__Actinomycetes	o__Micrococcales	f__Cellulomonadaceae	g__Cellulomonas	s__Cellulomonas_sp._PhB150	134	2.2877274624674E-5%	0.37142857142857	4
d__Bacteria	k__unclassified_d__Bacteria	p__Actinomycetota	c__Actinomycetes	o__Micrococcales	f__Cellulomonadaceae	g__Cellulomonas	s__Cellulomonas_triticagri	44	7.5119409215348E-6%	0.22857142857143	2
d__Bacteria	k__unclassified_d__Bacteria	p__Actinomycetota	c__Actinomycetes	o__Micrococcales	f__Cellulomonadaceae	g__Cellulomonas	s__Cellulomonas_wangsupingiae	12	2.0487111604186E-6%	0.085714285714286	1
d__Bacteria	k__unclassified_d__Bacteria	p__Actinomycetota	c__Actinomycetes	o__Micrococcales	f__Cellulomonadaceae	g__Cellulomonas	s__Cellulomonas_xiejunii	2	3.4145186006976E-7%	0.028571428571429	1
d__Bacteria	k__unclassified_d__Bacteria	p__Actinomycetota	c__Actinomycetes	o__Micrococcales	f__Cellulomonadaceae	g__Oerskovia	s__Oerskovia_merdavium	626	1.06874e-06	0.45714285714286	2
d__Bacteria	k__unclassified_d__Bacteria	p__Actinomycetota	c__Actinomycetes	o__Micrococcales	f__Cellulomonadaceae	g__Oerskovia	s__Oerskovia_sp._JB1-3-2	8	1.3658074402791E-6%	0.028571428571429	1
d__Bacteria	k__unclassified_d__Bacteria	p__Actinomycetota	c__Actinomycetes	o__Micrococcales	f__Demequinaceae	g__Demequina	s__Demequina_aestuarii	10	1.7072593003488E-6%	0.085714285714286	1
d__Bacteria	k__unclassified_d__Bacteria	p__Actinomycetota	c__Actinomycetes	o__Micrococcales	f__Demequinaceae	g__Demequina	s__Demequina_salsinemoris	36	6.1461334812557E-6%	0.057142857142857	2
d__Bacteria	k__unclassified_d__Bacteria	p__Actinomycetota	c__Actinomycetes	o__Micrococcales	f__Demequinaceae	g__Demequina	s__Demequina_sp._NBRC_110057	222	3.7901156467744E-5%	0.2	1
d__Bacteria	k__unclassified_d__Bacteria	p__Actinomycetota	c__Actinomycetes	o__Micrococcales	f__Demequinaceae	g__Demequina	s__Demequina_subtropica	108	1.8438400443767E-5%	0.4	1
d__Bacteria	k__unclassified_d__Bacteria	p__Actinomycetota	c__Actinomycetes	o__Micrococcales	f__Dermabacteraceae	g__Brachybacterium	s__Brachybacterium_equifaecis	26	4.4388741809069E-6%	0.057142857142857	1
d__Bacteria	k__unclassified_d__Bacteria	p__Actinomycetota	c__Actinomycetes	o__Micrococcales	f__Dermabacteraceae	g__Brachybacterium	s__Brachybacterium_kimchii	574	9.7996683840022E-5%	0.2	1
d__Bacteria	k__unclassified_d__Bacteria	p__Actinomycetota	c__Actinomycetes	o__Micrococcales	f__Dermabacteraceae	g__Brachybacterium	s__Candidatus_Brachybacterium_merdavium	20	3.4145186006976E-6%	0.14285714285714	1
d__Bacteria	k__unclassified_d__Bacteria	p__Actinomycetota	c__Actinomycetes	o__Micrococcales	f__Dermacoccaceae	g__Rudaeicoccus	s__Rudaeicoccus_suwonensis	536	9.1509098498697E-5%	0.65714285714286	1
d__Bacteria	k__unclassified_d__Bacteria	p__Actinomycetota	c__Actinomycetes	o__Micrococcales	f__Dermatophilaceae	g__Mobilicoccus	s__Mobilicoccus_caccae	36	6.1461334812557E-6%	0.14285714285714	1
d__Bacteria	k__unclassified_d__Bacteria	p__Actinomycetota	c__Actinomycetes	o__Micrococcales	f__Intrasporangiaceae	g__Intrasporangium	s__Intrasporangium_chromatireducens	124	2.1170015324325E-5%	0.48571428571429	1
d__Bacteria	k__unclassified_d__Bacteria	p__Actinomycetota	c__Actinomycetes	o__Micrococcales	f__Intrasporangiaceae	g__Janibacter	s__Janibacter_melonis	74	1.2633718822581E-5%	0.25714285714286	2
d__Bacteria	k__unclassified_d__Bacteria	p__Actinomycetota	c__Actinomycetes	o__Micrococcales	f__Intrasporangiaceae	g__Janibacter	s__Janibacter_sp._HTCC2649	62	1.0585007662163E-5%	0.42857142857143	1
d__Bacteria	k__unclassified_d__Bacteria	p__Actinomycetota	c__Actinomycetes	o__Micrococcales	f__Intrasporangiaceae	g__Pedococcus	s__Pedococcus_cremeus	54	9.2192002218836E-6%	0.2	2
d__Bacteria	k__unclassified_d__Bacteria	p__Actinomycetota	c__Actinomycetes	o__Micrococcales	f__Intrasporangiaceae	g__Pedococcus	s__Pedococcus_sp._5OH_020	226	3.8584060187883E-5%	0.51428571428571	2
d__Bacteria	k__unclassified_d__Bacteria	p__Actinomycetota	c__Actinomycetes	o__Micrococcales	f__Intrasporangiaceae	g__Phycicoccus	s__Phycicoccus_elongatus	6548	1.11791e-05	1	7
d__Bacteria	k__unclassified_d__Bacteria	p__Actinomycetota	c__Actinomycetes	o__Micrococcales	f__Intrasporangiaceae	g__Phycicoccus	s__Phycicoccus_sp.	68	1.1609363242372E-5%	0.2	1
d__Bacteria	k__unclassified_d__Bacteria	p__Actinomycetota	c__Actinomycetes	o__Micrococcales	f__Microbacteriaceae	g__Agrococcus	s__Agrococcus_jenensis	60	1.0243555802093E-5%	0.11428571428571	1
d__Bacteria	k__unclassified_d__Bacteria	p__Actinomycetota	c__Actinomycetes	o__Micrococcales	f__Microbacteriaceae	g__Agrococcus	s__Agrococcus_sp.	30	5.1217779010465E-6%	0.25714285714286	1
d__Bacteria	k__unclassified_d__Bacteria	p__Actinomycetota	c__Actinomycetes	o__Micrococcales	f__Microbacteriaceae	g__Agrococcus	s__Agrococcus_sp._KRD186	52	8.8777483618138E-6%	0.14285714285714	2
d__Bacteria	k__unclassified_d__Bacteria	p__Actinomycetota	c__Actinomycetes	o__Micrococcales	f__Microbacteriaceae	g__Agromyces	s__Agromyces_protaetiae	62	1.0585007662163E-5%	0.31428571428571	1
d__Bacteria	k__unclassified_d__Bacteria	p__Actinomycetota	c__Actinomycetes	o__Micrococcales	f__Microbacteriaceae	g__Agromyces	s__Agromyces_seonyuensis	18	3.0730667406279E-6%	0.14285714285714	1
d__Bacteria	k__unclassified_d__Bacteria	p__Actinomycetota	c__Actinomycetes	o__Micrococcales	f__Microbacteriaceae	g__Candidatus_Lumbricidophila	s__Candidatus_Lumbricidophila_eiseniae	42	7.170489061465E-6%	0.2	2
d__Bacteria	k__unclassified_d__Bacteria	p__Actinomycetota	c__Actinomycetes	o__Micrococcales	f__Microbacteriaceae	g__Canibacter	s__Canibacter_zhuwentaonis	34	5.804681621186E-6%	0.085714285714286	1
d__Bacteria	k__unclassified_d__Bacteria	p__Actinomycetota	c__Actinomycetes	o__Micrococcales	f__Microbacteriaceae	g__Clavibacter	s__Clavibacter_michiganensis	88	1.502388184307E-5%	0.48571428571429	1
d__Bacteria	k__unclassified_d__Bacteria	p__Actinomycetota	c__Actinomycetes	o__Micrococcales	f__Microbacteriaceae	g__Clavibacter	s__Clavibacter_sp.	4596	7.84656e-06	0.94285714285714	9
d__Bacteria	k__unclassified_d__Bacteria	p__Actinomycetota	c__Actinomycetes	o__Micrococcales	f__Microbacteriaceae	g__Conyzicola	s__Conyzicola_lurida	72	1.2292266962511E-5%	0.34285714285714	1
d__Bacteria	k__unclassified_d__Bacteria	p__Actinomycetota	c__Actinomycetes	o__Micrococcales	f__Microbacteriaceae	g__Cryobacterium	s__Cryobacterium_aureum	26	4.4388741809069E-6%	0.17142857142857	1
d__Bacteria	k__unclassified_d__Bacteria	p__Actinomycetota	c__Actinomycetes	o__Micrococcales	f__Microbacteriaceae	g__Cryobacterium	s__Cryobacterium_flavum	22	3.7559704607674E-6%	0.17142857142857	1
d__Bacteria	k__unclassified_d__Bacteria	p__Actinomycetota	c__Actinomycetes	o__Micrococcales	f__Microbacteriaceae	g__Cryobacterium	s__Cryobacterium_sp.	40	6.8290372013953E-6%	0.17142857142857	1
d__Bacteria	k__unclassified_d__Bacteria	p__Actinomycetota	c__Actinomycetes	o__Micrococcales	f__Microbacteriaceae	g__Cryobacterium	s__Cryobacterium_sp._1639	12	2.0487111604186E-6%	0.028571428571429	1
d__Bacteria	k__unclassified_d__Bacteria	p__Actinomycetota	c__Actinomycetes	o__Micrococcales	f__Microbacteriaceae	g__Cryobacterium	s__Cryobacterium_sp._TMS1-20-1	148	2.5267437645162E-5%	0.25714285714286	1
d__Bacteria	k__unclassified_d__Bacteria	p__Actinomycetota	c__Actinomycetes	o__Micrococcales	f__Microbacteriaceae	g__Cryobacterium	s__Cryobacterium_tagatosivorans	44	7.5119409215348E-6%	0.31428571428571	1
d__Bacteria	k__unclassified_d__Bacteria	p__Actinomycetota	c__Actinomycetes	o__Micrococcales	f__Microbacteriaceae	g__Cryobacterium	s__Cryobacterium_zhongshanensis	482	8.2289898276813E-5%	0.4	7
d__Bacteria	k__unclassified_d__Bacteria	p__Actinomycetota	c__Actinomycetes	o__Micrococcales	f__Microbacteriaceae	g__Curtobacterium	s__Curtobacterium_sp._8I-2	2	3.4145186006976E-7%	0.028571428571429	1
d__Bacteria	k__unclassified_d__Bacteria	p__Actinomycetota	c__Actinomycetes	o__Micrococcales	f__Microbacteriaceae	g__Curtobacterium	s__Curtobacterium_sp._ER1/6	370	6.3168594112906E-5%	0.68571428571429	2
d__Bacteria	k__unclassified_d__Bacteria	p__Actinomycetota	c__Actinomycetes	o__Micrococcales	f__Microbacteriaceae	g__Curtobacterium	s__Curtobacterium_sp._ODYSSEY_48_V2	18	3.0730667406279E-6%	0.14285714285714	1
d__Bacteria	k__unclassified_d__Bacteria	p__Actinomycetota	c__Actinomycetes	o__Micrococcales	f__Microbacteriaceae	g__Frigoribacterium	s__Frigoribacterium_sp._CFBP_13707	24	4.0974223208372E-6%	0.085714285714286	1
d__Bacteria	k__unclassified_d__Bacteria	p__Actinomycetota	c__Actinomycetes	o__Micrococcales	f__Microbacteriaceae	g__Frondihabitans	s__Frondihabitans_sp.	20	3.4145186006976E-6%	0.085714285714286	1
d__Bacteria	k__unclassified_d__Bacteria	p__Actinomycetota	c__Actinomycetes	o__Micrococcales	f__Microbacteriaceae	g__Gulosibacter	s__Gulosibacter_bifidus	20	3.4145186006976E-6%	0.17142857142857	1
d__Bacteria	k__unclassified_d__Bacteria	p__Actinomycetota	c__Actinomycetes	o__Micrococcales	f__Microbacteriaceae	g__Gulosibacter	s__Gulosibacter_macacae	52	8.8777483618138E-6%	0.14285714285714	1
d__Bacteria	k__unclassified_d__Bacteria	p__Actinomycetota	c__Actinomycetes	o__Micrococcales	f__Microbacteriaceae	g__Herbiconiux	s__Herbiconiux_sp._L3-i23	76	1.2975170682651E-5%	0.17142857142857	1
d__Bacteria	k__unclassified_d__Bacteria	p__Actinomycetota	c__Actinomycetes	o__Micrococcales	f__Microbacteriaceae	g__Labedella	s__Labedella_gwakjiensis	16	2.7316148805581E-6%	0.22857142857143	1
d__Bacteria	k__unclassified_d__Bacteria	p__Actinomycetota	c__Actinomycetes	o__Micrococcales	f__Microbacteriaceae	g__Leifsonia	s__Leifsonia_shinshuensis	4	6.8290372013953E-7%	0.028571428571429	1
d__Bacteria	k__unclassified_d__Bacteria	p__Actinomycetota	c__Actinomycetes	o__Micrococcales	f__Microbacteriaceae	g__Leifsonia	s__Leifsonia_sp._AK011	50	8.5362965017441E-6%	0.34285714285714	1
d__Bacteria	k__unclassified_d__Bacteria	p__Actinomycetota	c__Actinomycetes	o__Micrococcales	f__Microbacteriaceae	g__Leifsonia	s__Leifsonia_sp._NCR5	22	3.7559704607674E-6%	0.2	2
d__Bacteria	k__unclassified_d__Bacteria	p__Actinomycetota	c__Actinomycetes	o__Micrococcales	f__Microbacteriaceae	g__Leifsonia	s__Leifsonia_sp._Root112D2	592	1.0107e-06	0.25714285714286	1
d__Bacteria	k__unclassified_d__Bacteria	p__Actinomycetota	c__Actinomycetes	o__Micrococcales	f__Microbacteriaceae	g__Leucobacter	s__Leucobacter_allii	28	4.7803260409767E-6%	0.22857142857143	1
d__Bacteria	k__unclassified_d__Bacteria	p__Actinomycetota	c__Actinomycetes	o__Micrococcales	f__Microbacteriaceae	g__Leucobacter	s__Leucobacter_komagatae	1600	2.73161e-06	0.2	2
d__Bacteria	k__unclassified_d__Bacteria	p__Actinomycetota	c__Actinomycetes	o__Micrococcales	f__Microbacteriaceae	g__Leucobacter	s__Leucobacter_soli	2088	3.56476e-06	0.34285714285714	2
d__Bacteria	k__unclassified_d__Bacteria	p__Actinomycetota	c__Actinomycetes	o__Micrococcales	f__Microbacteriaceae	g__Leucobacter	s__Leucobacter_sp.	190	3.2437926706628E-5%	0.37142857142857	3
d__Bacteria	k__unclassified_d__Bacteria	p__Actinomycetota	c__Actinomycetes	o__Micrococcales	f__Microbacteriaceae	g__Leucobacter	s__Leucobacter_sp._OLES1	24	4.0974223208372E-6%	0.14285714285714	1
d__Bacteria	k__unclassified_d__Bacteria	p__Actinomycetota	c__Actinomycetes	o__Micrococcales	f__Microbacteriaceae	g__Leucobacter	s__Leucobacter_tenebrionis	14	2.3901630204883E-6%	0.057142857142857	1
d__Bacteria	k__unclassified_d__Bacteria	p__Actinomycetota	c__Actinomycetes	o__Micrococcales	f__Microbacteriaceae	g__Leucobacter	s__Leucobacter_triazinivorans	992	1.6936e-06	0.14285714285714	1
d__Bacteria	k__unclassified_d__Bacteria	p__Actinomycetota	c__Actinomycetes	o__Micrococcales	f__Microbacteriaceae	g__Leucobacter	s__Leucobacter_weissii	506	8.638732059765E-5%	0.34285714285714	2
d__Bacteria	k__unclassified_d__Bacteria	p__Actinomycetota	c__Actinomycetes	o__Micrococcales	f__Microbacteriaceae	g__Microbacterium	s__Microbacterium_agarici	128	2.1852919044465E-5%	0.34285714285714	1
d__Bacteria	k__unclassified_d__Bacteria	p__Actinomycetota	c__Actinomycetes	o__Micrococcales	f__Microbacteriaceae	g__Microbacterium	s__Microbacterium_algeriense	522	8.9118935478208E-5%	0.25714285714286	1
d__Bacteria	k__unclassified_d__Bacteria	p__Actinomycetota	c__Actinomycetes	o__Micrococcales	f__Microbacteriaceae	g__Microbacterium	s__Microbacterium_barkeri	14	2.3901630204883E-6%	0.057142857142857	1
d__Bacteria	k__unclassified_d__Bacteria	p__Actinomycetota	c__Actinomycetes	o__Micrococcales	f__Microbacteriaceae	g__Microbacterium	s__Microbacterium_endophyticum	42	7.170489061465E-6%	0.17142857142857	1
d__Bacteria	k__unclassified_d__Bacteria	p__Actinomycetota	c__Actinomycetes	o__Micrococcales	f__Microbacteriaceae	g__Microbacterium	s__Microbacterium_gallinarum	48	8.1948446416743E-6%	0.14285714285714	1
d__Bacteria	k__unclassified_d__Bacteria	p__Actinomycetota	c__Actinomycetes	o__Micrococcales	f__Microbacteriaceae	g__Microbacterium	s__Microbacterium_ginsengisoli	10	1.7072593003488E-6%	0.028571428571429	1
d__Bacteria	k__unclassified_d__Bacteria	p__Actinomycetota	c__Actinomycetes	o__Micrococcales	f__Microbacteriaceae	g__Microbacterium	s__Microbacterium_halimionae	8	1.3658074402791E-6%	0.11428571428571	1
d__Bacteria	k__unclassified_d__Bacteria	p__Actinomycetota	c__Actinomycetes	o__Micrococcales	f__Microbacteriaceae	g__Microbacterium	s__Microbacterium_laevaniformans	42	7.170489061465E-6%	0.11428571428571	1
d__Bacteria	k__unclassified_d__Bacteria	p__Actinomycetota	c__Actinomycetes	o__Micrococcales	f__Microbacteriaceae	g__Microbacterium	s__Microbacterium_pullorum	68	1.1609363242372E-5%	0.51428571428571	1
d__Bacteria	k__unclassified_d__Bacteria	p__Actinomycetota	c__Actinomycetes	o__Micrococcales	f__Microbacteriaceae	g__Microbacterium	s__Microbacterium_resistens	32	5.4632297611162E-6%	0.2	1
d__Bacteria	k__unclassified_d__Bacteria	p__Actinomycetota	c__Actinomycetes	o__Micrococcales	f__Microbacteriaceae	g__Microbacterium	s__Microbacterium_saccharophilum	8	1.3658074402791E-6%	0.085714285714286	1
d__Bacteria	k__unclassified_d__Bacteria	p__Actinomycetota	c__Actinomycetes	o__Micrococcales	f__Microbacteriaceae	g__Microbacterium	s__Microbacterium_sp.	1024	1.74823e-06	1	3
d__Bacteria	k__unclassified_d__Bacteria	p__Actinomycetota	c__Actinomycetes	o__Micrococcales	f__Microbacteriaceae	g__Microbacterium	s__Microbacterium_sp._5K110	24	4.0974223208372E-6%	0.14285714285714	1
d__Bacteria	k__unclassified_d__Bacteria	p__Actinomycetota	c__Actinomycetes	o__Micrococcales	f__Microbacteriaceae	g__Microbacterium	s__Microbacterium_sp._CFBP_8794	42	7.170489061465E-6%	0.28571428571429	1
d__Bacteria	k__unclassified_d__Bacteria	p__Actinomycetota	c__Actinomycetes	o__Micrococcales	f__Microbacteriaceae	g__Microbacterium	s__Microbacterium_sp._CH12i	48	8.1948446416743E-6%	0.11428571428571	1
d__Bacteria	k__unclassified_d__Bacteria	p__Actinomycetota	c__Actinomycetes	o__Micrococcales	f__Microbacteriaceae	g__Microbacterium	s__Microbacterium_sp._G2-8	24	4.0974223208372E-6%	0.11428571428571	1
d__Bacteria	k__unclassified_d__Bacteria	p__Actinomycetota	c__Actinomycetes	o__Micrococcales	f__Microbacteriaceae	g__Microbacterium	s__Microbacterium_sp._JB110	180	3.0730667406279E-5%	0.22857142857143	2
d__Bacteria	k__unclassified_d__Bacteria	p__Actinomycetota	c__Actinomycetes	o__Micrococcales	f__Microbacteriaceae	g__Microbacterium	s__Microbacterium_sp._Leaf320	28	4.7803260409767E-6%	0.17142857142857	1
d__Bacteria	k__unclassified_d__Bacteria	p__Actinomycetota	c__Actinomycetes	o__Micrococcales	f__Microbacteriaceae	g__Microbacterium	s__Microbacterium_sp._NIBRBAC000506063	224	3.8242608327814E-5%	0.4	1
d__Bacteria	k__unclassified_d__Bacteria	p__Actinomycetota	c__Actinomycetes	o__Micrococcales	f__Microbacteriaceae	g__Microbacterium	s__Microbacterium_sp._P26	4	6.8290372013953E-7%	0.028571428571429	1
d__Bacteria	k__unclassified_d__Bacteria	p__Actinomycetota	c__Actinomycetes	o__Micrococcales	f__Microbacteriaceae	g__Microbacterium	s__Microbacterium_sp._SL62	64	1.0926459522232E-5%	0.34285714285714	3
d__Bacteria	k__unclassified_d__Bacteria	p__Actinomycetota	c__Actinomycetes	o__Micrococcales	f__Microbacteriaceae	g__Microbacterium	s__Microbacterium_sp._TL13	16	2.7316148805581E-6%	0.11428571428571	1
d__Bacteria	k__unclassified_d__Bacteria	p__Actinomycetota	c__Actinomycetes	o__Micrococcales	f__Microbacteriaceae	g__Microbacterium	s__Microbacterium_sp._oral_taxon_186	322	5.4973749471232E-5%	0.2	1
d__Bacteria	k__unclassified_d__Bacteria	p__Actinomycetota	c__Actinomycetes	o__Micrococcales	f__Microbacteriaceae	g__Microbacterium	s__Microbacterium_testaceum	22	3.7559704607674E-6%	0.085714285714286	2
d__Bacteria	k__unclassified_d__Bacteria	p__Actinomycetota	c__Actinomycetes	o__Micrococcales	f__Microbacteriaceae	g__Microbacterium	s__Microbacterium_timonense	34	5.804681621186E-6%	0.11428571428571	1
d__Bacteria	k__unclassified_d__Bacteria	p__Actinomycetota	c__Actinomycetes	o__Micrococcales	f__Microbacteriaceae	g__Microterricola	s__Microterricola_pindariensis	22	3.7559704607674E-6%	0.11428571428571	1
d__Bacteria	k__unclassified_d__Bacteria	p__Actinomycetota	c__Actinomycetes	o__Micrococcales	f__Microbacteriaceae	g__Plantibacter	s__Plantibacter_flavus	596	1.01753e-06	0.54285714285714	8
d__Bacteria	k__unclassified_d__Bacteria	p__Actinomycetota	c__Actinomycetes	o__Micrococcales	f__Microbacteriaceae	g__Plantibacter	s__Plantibacter_sp._T3	230	3.9266963908023E-5%	0.54285714285714	1
d__Bacteria	k__unclassified_d__Bacteria	p__Actinomycetota	c__Actinomycetes	o__Micrococcales	f__Microbacteriaceae	g__Pseudoclavibacter	s__Pseudoclavibacter_sp._CFCC_11306	36	6.1461334812557E-6%	0.28571428571429	1
d__Bacteria	k__unclassified_d__Bacteria	p__Actinomycetota	c__Actinomycetes	o__Micrococcales	f__Microbacteriaceae	g__Pseudoclavibacter	s__Pseudoclavibacter_terrae	10	1.7072593003488E-6%	0.057142857142857	1
d__Bacteria	k__unclassified_d__Bacteria	p__Actinomycetota	c__Actinomycetes	o__Micrococcales	f__Microbacteriaceae	g__Rathayibacter	s__Rathayibacter_sp._AY1E2	48	8.1948446416743E-6%	0.28571428571429	1
d__Bacteria	k__unclassified_d__Bacteria	p__Actinomycetota	c__Actinomycetes	o__Micrococcales	f__Microbacteriaceae	g__Rathayibacter	s__Rathayibacter_sp._Leaf248	72	1.2292266962511E-5%	0.2	2
d__Bacteria	k__unclassified_d__Bacteria	p__Actinomycetota	c__Actinomycetes	o__Micrococcales	f__Microbacteriaceae	g__Rathayibacter	s__Rathayibacter_sp._VKM_Ac-2805	2860	4.88276e-06	0.17142857142857	1
d__Bacteria	k__unclassified_d__Bacteria	p__Actinomycetota	c__Actinomycetes	o__Micrococcales	f__Microbacteriaceae	g__Rhodoglobus	s__Rhodoglobus_sp.	76	1.2975170682651E-5%	0.37142857142857	2
d__Bacteria	k__unclassified_d__Bacteria	p__Actinomycetota	c__Actinomycetes	o__Micrococcales	f__Microbacteriaceae	g__Rhodoluna	s__Rhodoluna_lacicola	1344	2.29456e-06	0.45714285714286	1
d__Bacteria	k__unclassified_d__Bacteria	p__Actinomycetota	c__Actinomycetes	o__Micrococcales	f__Microbacteriaceae	g__Rhodoluna	s__Rhodoluna_sp.	30	5.1217779010465E-6%	0.14285714285714	1
d__Bacteria	k__unclassified_d__Bacteria	p__Actinomycetota	c__Actinomycetes	o__Micrococcales	f__Microbacteriaceae	g__Salinibacterium	s__Salinibacterium_sp.	212	3.6193897167395E-5%	0.4	2
d__Bacteria	k__unclassified_d__Bacteria	p__Actinomycetota	c__Actinomycetes	o__Micrococcales	f__Microbacteriaceae	g__Salinibacterium	s__Salinibacterium_sp._PAMC_21357	14	2.3901630204883E-6%	0.057142857142857	1
d__Bacteria	k__unclassified_d__Bacteria	p__Actinomycetota	c__Actinomycetes	o__Micrococcales	f__Microbacteriaceae	g__Subtercola	s__Subtercola_boreus	6	1.0243555802093E-6%	0.085714285714286	1
d__Bacteria	k__unclassified_d__Bacteria	p__Actinomycetota	c__Actinomycetes	o__Micrococcales	f__Micrococcaceae	g__Arthrobacter	s__Arthrobacter_agilis	42	7.170489061465E-6%	0.085714285714286	1
d__Bacteria	k__unclassified_d__Bacteria	p__Actinomycetota	c__Actinomycetes	o__Micrococcales	f__Micrococcaceae	g__Arthrobacter	s__Arthrobacter_caoxuetaonis	4	6.8290372013953E-7%	0.028571428571429	1
d__Bacteria	k__unclassified_d__Bacteria	p__Actinomycetota	c__Actinomycetes	o__Micrococcales	f__Micrococcaceae	g__Arthrobacter	s__Arthrobacter_castelli	346	5.9071171792069E-5%	0.28571428571429	3
d__Bacteria	k__unclassified_d__Bacteria	p__Actinomycetota	c__Actinomycetes	o__Micrococcales	f__Micrococcaceae	g__Arthrobacter	s__Arthrobacter_crystallopoietes	34	5.804681621186E-6%	0.14285714285714	1
d__Bacteria	k__unclassified_d__Bacteria	p__Actinomycetota	c__Actinomycetes	o__Micrococcales	f__Micrococcaceae	g__Arthrobacter	s__Arthrobacter_rhizosphaerae	64	1.0926459522232E-5%	0.2	1
d__Bacteria	k__unclassified_d__Bacteria	p__Actinomycetota	c__Actinomycetes	o__Micrococcales	f__Micrococcaceae	g__Arthrobacter	s__Arthrobacter_sp.	24	4.0974223208372E-6%	0.11428571428571	2
d__Bacteria	k__unclassified_d__Bacteria	p__Actinomycetota	c__Actinomycetes	o__Micrococcales	f__Micrococcaceae	g__Arthrobacter	s__Arthrobacter_sp._8AJ	742	1.26679e-06	0.88571428571429	3
d__Bacteria	k__unclassified_d__Bacteria	p__Actinomycetota	c__Actinomycetes	o__Micrococcales	f__Micrococcaceae	g__Arthrobacter	s__Arthrobacter_sp._9V	144	2.4584533925023E-5%	0.4	1
d__Bacteria	k__unclassified_d__Bacteria	p__Actinomycetota	c__Actinomycetes	o__Micrococcales	f__Micrococcaceae	g__Arthrobacter	s__Arthrobacter_sp._AK-YN10	84	1.434097812293E-5%	0.14285714285714	2
d__Bacteria	k__unclassified_d__Bacteria	p__Actinomycetota	c__Actinomycetes	o__Micrococcales	f__Micrococcaceae	g__Arthrobacter	s__Arthrobacter_sp._ES1	1128	1.92579e-06	0.42857142857143	11
d__Bacteria	k__unclassified_d__Bacteria	p__Actinomycetota	c__Actinomycetes	o__Micrococcales	f__Micrococcaceae	g__Arthrobacter	s__Arthrobacter_sp._HMWF013	114	1.9462756023977E-5%	0.085714285714286	1
d__Bacteria	k__unclassified_d__Bacteria	p__Actinomycetota	c__Actinomycetes	o__Micrococcales	f__Micrococcaceae	g__Arthrobacter	s__Arthrobacter_sp._Hiyo1	548	9.3557809659115E-5%	0.17142857142857	1
d__Bacteria	k__unclassified_d__Bacteria	p__Actinomycetota	c__Actinomycetes	o__Micrococcales	f__Micrococcaceae	g__Arthrobacter	s__Arthrobacter_sp._Hiyo8	318	5.4290845751092E-5%	0.28571428571429	4
d__Bacteria	k__unclassified_d__Bacteria	p__Actinomycetota	c__Actinomycetes	o__Micrococcales	f__Micrococcaceae	g__Arthrobacter	s__Arthrobacter_sp._MWB30	2382	4.06669e-06	0.85714285714286	13
d__Bacteria	k__unclassified_d__Bacteria	p__Actinomycetota	c__Actinomycetes	o__Micrococcales	f__Micrococcaceae	g__Arthrobacter	s__Arthrobacter_sp._SO3	56	9.5606520819534E-6%	0.2	1
d__Bacteria	k__unclassified_d__Bacteria	p__Actinomycetota	c__Actinomycetes	o__Micrococcales	f__Micrococcaceae	g__Arthrobacter	s__Arthrobacter_sp._TS-15	262	4.4730193669139E-5%	0.11428571428571	1
d__Bacteria	k__unclassified_d__Bacteria	p__Actinomycetota	c__Actinomycetes	o__Micrococcales	f__Micrococcaceae	g__Arthrobacter	s__Arthrobacter_sp._ZGTC131	28	4.7803260409767E-6%	0.25714285714286	1
d__Bacteria	k__unclassified_d__Bacteria	p__Actinomycetota	c__Actinomycetes	o__Micrococcales	f__Micrococcaceae	g__Arthrobacter	s__Arthrobacter_sp._ZXY-2	94	1.6048237423279E-5%	0.25714285714286	1
d__Bacteria	k__unclassified_d__Bacteria	p__Actinomycetota	c__Actinomycetes	o__Micrococcales	f__Micrococcaceae	g__Arthrobacter	s__Arthrobacter_sp._cf158	78	1.3316622542721E-5%	0.14285714285714	1
d__Bacteria	k__unclassified_d__Bacteria	p__Actinomycetota	c__Actinomycetes	o__Micrococcales	f__Micrococcaceae	g__Arthrobacter	s__Arthrobacter_sp._efr-133-TYG-118	1162	1.98384e-06	0.4	5
d__Bacteria	k__unclassified_d__Bacteria	p__Actinomycetota	c__Actinomycetes	o__Micrococcales	f__Micrococcaceae	g__Auritidibacter	s__Auritidibacter_ignavus	4	6.8290372013953E-7%	0.057142857142857	1
d__Bacteria	k__unclassified_d__Bacteria	p__Actinomycetota	c__Actinomycetes	o__Micrococcales	f__Micrococcaceae	g__Auritidibacter	s__Auritidibacter_sp.	26	4.4388741809069E-6%	0.085714285714286	1
d__Bacteria	k__unclassified_d__Bacteria	p__Actinomycetota	c__Actinomycetes	o__Micrococcales	f__Micrococcaceae	g__Enteractinococcus	s__Enteractinococcus_coprophilus	14	2.3901630204883E-6%	0.14285714285714	1
d__Bacteria	k__unclassified_d__Bacteria	p__Actinomycetota	c__Actinomycetes	o__Micrococcales	f__Micrococcaceae	g__Kocuria	s__Kocuria_coralli	256	4.370583808893E-5%	0.42857142857143	1
d__Bacteria	k__unclassified_d__Bacteria	p__Actinomycetota	c__Actinomycetes	o__Micrococcales	f__Micrococcaceae	g__Kocuria	s__Kocuria_marina	22	3.7559704607674E-6%	0.17142857142857	1
d__Bacteria	k__unclassified_d__Bacteria	p__Actinomycetota	c__Actinomycetes	o__Micrococcales	f__Micrococcaceae	g__Kocuria	s__Kocuria_palustris	354	6.0436979232348E-5%	0.37142857142857	6
d__Bacteria	k__unclassified_d__Bacteria	p__Actinomycetota	c__Actinomycetes	o__Micrococcales	f__Micrococcaceae	g__Kocuria	s__Kocuria_sp.	128	2.1852919044465E-5%	0.17142857142857	1
d__Bacteria	k__unclassified_d__Bacteria	p__Actinomycetota	c__Actinomycetes	o__Micrococcales	f__Micrococcaceae	g__Kocuria	s__Kocuria_sp._SL71	58	9.9021039420231E-6%	0.34285714285714	1
d__Bacteria	k__unclassified_d__Bacteria	p__Actinomycetota	c__Actinomycetes	o__Micrococcales	f__Micrococcaceae	g__Micrococcus	s__Micrococcus_flavus	8536	1.45732e-05	0.97142857142857	1
d__Bacteria	k__unclassified_d__Bacteria	p__Actinomycetota	c__Actinomycetes	o__Micrococcales	f__Micrococcaceae	g__Micrococcus	s__Micrococcus_sp.	196	3.3462282286837E-5%	0.2	1
d__Bacteria	k__unclassified_d__Bacteria	p__Actinomycetota	c__Actinomycetes	o__Micrococcales	f__Micrococcaceae	g__Micrococcus	s__Micrococcus_sp._APC_4021	18	3.0730667406279E-6%	0.057142857142857	1
d__Bacteria	k__unclassified_d__Bacteria	p__Actinomycetota	c__Actinomycetes	o__Micrococcales	f__Micrococcaceae	g__Micrococcus	s__Micrococcus_sp._TA1	150	2.5608889505232E-5%	0.45714285714286	1
d__Bacteria	k__unclassified_d__Bacteria	p__Actinomycetota	c__Actinomycetes	o__Micrococcales	f__Micrococcaceae	g__Nesterenkonia	s__Nesterenkonia_ebinurensis	310	5.2925038310813E-5%	0.31428571428571	1
d__Bacteria	k__unclassified_d__Bacteria	p__Actinomycetota	c__Actinomycetes	o__Micrococcales	f__Micrococcaceae	g__Paenarthrobacter	s__Paenarthrobacter_nitroguajacolicus	10	1.7072593003488E-6%	0.057142857142857	1
d__Bacteria	k__unclassified_d__Bacteria	p__Actinomycetota	c__Actinomycetes	o__Micrococcales	f__Micrococcaceae	g__Paenarthrobacter	s__Paenarthrobacter_sp._YJN-5	82	1.399952626286E-5%	0.42857142857143	1
d__Bacteria	k__unclassified_d__Bacteria	p__Actinomycetota	c__Actinomycetes	o__Micrococcales	f__Micrococcaceae	g__Rothia	s__Rothia_dentocariosa	998	1.70384e-06	0.45714285714286	3
d__Bacteria	k__unclassified_d__Bacteria	p__Actinomycetota	c__Actinomycetes	o__Micrococcales	f__Micrococcaceae	g__Rothia	s__Rothia_mucilaginosa	1854	3.16526e-06	0.97142857142857	6
d__Bacteria	k__unclassified_d__Bacteria	p__Actinomycetota	c__Actinomycetes	o__Micrococcales	f__Micrococcaceae	g__Rothia	s__Rothia_nasimurium	20	3.4145186006976E-6%	0.14285714285714	2
d__Bacteria	k__unclassified_d__Bacteria	p__Actinomycetota	c__Actinomycetes	o__Micrococcales	f__Micrococcaceae	g__Rothia	s__Rothia_sp.	38	6.4875853413255E-6%	0.085714285714286	1
d__Bacteria	k__unclassified_d__Bacteria	p__Actinomycetota	c__Actinomycetes	o__Micrococcales	f__Micrococcaceae	g__Rothia	s__Rothia_sp._Olga	12	2.0487111604186E-6%	0.11428571428571	1
d__Bacteria	k__unclassified_d__Bacteria	p__Actinomycetota	c__Actinomycetes	o__Micrococcales	f__Micrococcaceae	g__Sinomonas	s__Sinomonas_albida	268	4.5754549249348E-5%	0.2	1
d__Bacteria	k__unclassified_d__Bacteria	p__Actinomycetota	c__Actinomycetes	o__Micrococcales	f__Micrococcaceae	g__Sinomonas	s__Sinomonas_mesophila	14	2.3901630204883E-6%	0.085714285714286	1
d__Bacteria	k__unclassified_d__Bacteria	p__Actinomycetota	c__Actinomycetes	o__Micrococcales	f__Micrococcaceae	g__Sinomonas	s__Sinomonas_sp._R1AF57	160	2.7316148805581E-5%	0.085714285714286	1
d__Bacteria	k__unclassified_d__Bacteria	p__Actinomycetota	c__Actinomycetes	o__Micrococcales	f__Micrococcaceae	g__Yaniella	s__Yaniella_sp.	94	1.6048237423279E-5%	0.11428571428571	1
d__Bacteria	k__unclassified_d__Bacteria	p__Actinomycetota	c__Actinomycetes	o__Micrococcales	f__Ornithinimicrobiaceae	g__Serinicoccus	s__Serinicoccus_chungangensis	16	2.7316148805581E-6%	0.11428571428571	1
d__Bacteria	k__unclassified_d__Bacteria	p__Actinomycetota	c__Actinomycetes	o__Micrococcales	f__Promicromonosporaceae	g__Antribacter	s__Antribacter_gilvus	376	6.4192949693116E-5%	0.62857142857143	2
d__Bacteria	k__unclassified_d__Bacteria	p__Actinomycetota	c__Actinomycetes	o__Micrococcales	f__Promicromonosporaceae	g__Cellulosimicrobium	s__Cellulosimicrobium_terreum	152	2.5950341365302E-5%	0.34285714285714	1
d__Bacteria	k__unclassified_d__Bacteria	p__Actinomycetota	c__Actinomycetes	o__Micrococcales	f__Promicromonosporaceae	g__Isoptericola	s__Isoptericola_cucumis	430	7.3412149914999E-5%	0.68571428571429	2
d__Bacteria	k__unclassified_d__Bacteria	p__Actinomycetota	c__Actinomycetes	o__Micrococcales	f__Promicromonosporaceae	g__Isoptericola	s__Isoptericola_dokdonensis	22	3.7559704607674E-6%	0.17142857142857	1
d__Bacteria	k__unclassified_d__Bacteria	p__Actinomycetota	c__Actinomycetes	o__Micrococcales	f__Promicromonosporaceae	g__Isoptericola	s__Isoptericola_halotolerans	56	9.5606520819534E-6%	0.17142857142857	1
d__Bacteria	k__unclassified_d__Bacteria	p__Actinomycetota	c__Actinomycetes	o__Micrococcales	f__Promicromonosporaceae	g__Isoptericola	s__Isoptericola_sp._NEAU-Y5	16	2.7316148805581E-6%	0.085714285714286	1
d__Bacteria	k__unclassified_d__Bacteria	p__Actinomycetota	c__Actinomycetes	o__Micrococcales	f__Promicromonosporaceae	g__Isoptericola	s__Isoptericola_variabilis	118	2.0145659744116E-5%	0.45714285714286	2
d__Bacteria	k__unclassified_d__Bacteria	p__Actinomycetota	c__Actinomycetes	o__Micrococcales	f__Promicromonosporaceae	g__Xylanimonas	s__Xylanimonas_cellulosilytica	84	1.434097812293E-5%	0.11428571428571	1
d__Bacteria	k__unclassified_d__Bacteria	p__Actinomycetota	c__Actinomycetes	o__Micrococcales	f__Promicromonosporaceae	g__Xylanimonas	s__Xylanimonas_protaetiae	112	1.9121304163907E-5%	0.14285714285714	1
d__Bacteria	k__unclassified_d__Bacteria	p__Actinomycetota	c__Actinomycetes	o__Micrococcales	f__Ruaniaceae	g__Occultella	s__Occultella_aeris	6	1.0243555802093E-6%	0.028571428571429	1
d__Bacteria	k__unclassified_d__Bacteria	p__Actinomycetota	c__Actinomycetes	o__Micrococcales	f__Ruaniaceae	g__Ruania	s__Ruania_rhizosphaerae	56	9.5606520819534E-6%	0.22857142857143	2
d__Bacteria	k__unclassified_d__Bacteria	p__Actinomycetota	c__Actinomycetes	o__Micrococcales	f__Ruaniaceae	g__Ruania	s__Ruania_suaedae	24	4.0974223208372E-6%	0.085714285714286	1
d__Bacteria	k__unclassified_d__Bacteria	p__Actinomycetota	c__Actinomycetes	o__Micromonosporales	f__Micromonosporaceae	g__Actinoplanes	s__Actinoplanes_aureus	50	8.5362965017441E-6%	0.14285714285714	2
d__Bacteria	k__unclassified_d__Bacteria	p__Actinomycetota	c__Actinomycetes	o__Micromonosporales	f__Micromonosporaceae	g__Actinoplanes	s__Actinoplanes_campanulatus	22	3.7559704607674E-6%	0.17142857142857	1
d__Bacteria	k__unclassified_d__Bacteria	p__Actinomycetota	c__Actinomycetes	o__Micromonosporales	f__Micromonosporaceae	g__Actinoplanes	s__Actinoplanes_deccanensis	26	4.4388741809069E-6%	0.25714285714286	1
d__Bacteria	k__unclassified_d__Bacteria	p__Actinomycetota	c__Actinomycetes	o__Micromonosporales	f__Micromonosporaceae	g__Actinoplanes	s__Actinoplanes_ianthinogenes	58	9.9021039420231E-6%	0.28571428571429	1
d__Bacteria	k__unclassified_d__Bacteria	p__Actinomycetota	c__Actinomycetes	o__Micromonosporales	f__Micromonosporaceae	g__Actinoplanes	s__Actinoplanes_octamycinicus	56	9.5606520819534E-6%	0.14285714285714	1
d__Bacteria	k__unclassified_d__Bacteria	p__Actinomycetota	c__Actinomycetes	o__Micromonosporales	f__Micromonosporaceae	g__Actinoplanes	s__Actinoplanes_rishiriensis	156	2.6633245085442E-5%	0.28571428571429	5
d__Bacteria	k__unclassified_d__Bacteria	p__Actinomycetota	c__Actinomycetes	o__Micromonosporales	f__Micromonosporaceae	g__Actinoplanes	s__Actinoplanes_solisilvae	260	4.4388741809069E-5%	0.14285714285714	1
d__Bacteria	k__unclassified_d__Bacteria	p__Actinomycetota	c__Actinomycetes	o__Micromonosporales	f__Micromonosporaceae	g__Actinoplanes	s__Actinoplanes_sp._M2I2	98	1.6731141143418E-5%	0.34285714285714	2
d__Bacteria	k__unclassified_d__Bacteria	p__Actinomycetota	c__Actinomycetes	o__Micromonosporales	f__Micromonosporaceae	g__Actinoplanes	s__Actinoplanes_sp._N902-109	26	4.4388741809069E-6%	0.17142857142857	1
d__Bacteria	k__unclassified_d__Bacteria	p__Actinomycetota	c__Actinomycetes	o__Micromonosporales	f__Micromonosporaceae	g__Actinoplanes	s__Actinoplanes_sp._NBRC_101535	82	1.399952626286E-5%	0.17142857142857	1
d__Bacteria	k__unclassified_d__Bacteria	p__Actinomycetota	c__Actinomycetes	o__Micromonosporales	f__Micromonosporaceae	g__Actinoplanes	s__Actinoplanes_sp._NBRC_103695	500	8.5362965017441E-5%	0.22857142857143	2
d__Bacteria	k__unclassified_d__Bacteria	p__Actinomycetota	c__Actinomycetes	o__Micromonosporales	f__Micromonosporaceae	g__Actinoplanes	s__Actinoplanes_sp._NEAU-A12	18	3.0730667406279E-6%	0.057142857142857	1
d__Bacteria	k__unclassified_d__Bacteria	p__Actinomycetota	c__Actinomycetes	o__Micromonosporales	f__Micromonosporaceae	g__Actinoplanes	s__Actinoplanes_sp._TBRC_11911	78	1.3316622542721E-5%	0.11428571428571	2
d__Bacteria	k__unclassified_d__Bacteria	p__Actinomycetota	c__Actinomycetes	o__Micromonosporales	f__Micromonosporaceae	g__Actinoplanes	s__Actinoplanes_sp._TFC3	74	1.2633718822581E-5%	0.085714285714286	1
d__Bacteria	k__unclassified_d__Bacteria	p__Actinomycetota	c__Actinomycetes	o__Micromonosporales	f__Micromonosporaceae	g__Actinoplanes	s__Actinoplanes_subtropicus	38	6.4875853413255E-6%	0.2	2
d__Bacteria	k__unclassified_d__Bacteria	p__Actinomycetota	c__Actinomycetes	o__Micromonosporales	f__Micromonosporaceae	g__Asanoa	s__Asanoa_iriomotensis	48	8.1948446416743E-6%	0.34285714285714	1
d__Bacteria	k__unclassified_d__Bacteria	p__Actinomycetota	c__Actinomycetes	o__Micromonosporales	f__Micromonosporaceae	g__Asanoa	s__Asanoa_ishikariensis	16	2.7316148805581E-6%	0.11428571428571	1
d__Bacteria	k__unclassified_d__Bacteria	p__Actinomycetota	c__Actinomycetes	o__Micromonosporales	f__Micromonosporaceae	g__Catellatospora	s__Catellatospora_tritici	30	5.1217779010465E-6%	0.11428571428571	1
d__Bacteria	k__unclassified_d__Bacteria	p__Actinomycetota	c__Actinomycetes	o__Micromonosporales	f__Micromonosporaceae	g__Dactylosporangium	s__Dactylosporangium_sp._AC04546	82	1.399952626286E-5%	0.085714285714286	1
d__Bacteria	k__unclassified_d__Bacteria	p__Actinomycetota	c__Actinomycetes	o__Micromonosporales	f__Micromonosporaceae	g__Longispora	s__Longispora_albida	26	4.4388741809069E-6%	0.2	1
d__Bacteria	k__unclassified_d__Bacteria	p__Actinomycetota	c__Actinomycetes	o__Micromonosporales	f__Micromonosporaceae	g__Longispora	s__Longispora_fulva	58	9.9021039420231E-6%	0.17142857142857	1
d__Bacteria	k__unclassified_d__Bacteria	p__Actinomycetota	c__Actinomycetes	o__Micromonosporales	f__Micromonosporaceae	g__Micromonospora	s__Micromonospora_matsumotoense	62	1.0585007662163E-5%	0.22857142857143	1
d__Bacteria	k__unclassified_d__Bacteria	p__Actinomycetota	c__Actinomycetes	o__Micromonosporales	f__Micromonosporaceae	g__Micromonospora	s__Micromonospora_okii	74	1.2633718822581E-5%	0.17142857142857	1
d__Bacteria	k__unclassified_d__Bacteria	p__Actinomycetota	c__Actinomycetes	o__Micromonosporales	f__Micromonosporaceae	g__Micromonospora	s__Micromonospora_sp.	2	3.4145186006976E-7%	0.028571428571429	1
d__Bacteria	k__unclassified_d__Bacteria	p__Actinomycetota	c__Actinomycetes	o__Micromonosporales	f__Micromonosporaceae	g__Micromonospora	s__Micromonospora_sp._ALFpr18c	50	8.5362965017441E-6%	0.28571428571429	1
d__Bacteria	k__unclassified_d__Bacteria	p__Actinomycetota	c__Actinomycetes	o__Micromonosporales	f__Micromonosporaceae	g__Micromonospora	s__Micromonospora_sp._AMSO1212t	12	2.0487111604186E-6%	0.11428571428571	1
d__Bacteria	k__unclassified_d__Bacteria	p__Actinomycetota	c__Actinomycetes	o__Micromonosporales	f__Micromonosporaceae	g__Micromonospora	s__Micromonospora_sp._AMSO12t	46	7.8533927816046E-6%	0.2	2
d__Bacteria	k__unclassified_d__Bacteria	p__Actinomycetota	c__Actinomycetes	o__Micromonosporales	f__Micromonosporaceae	g__Micromonospora	s__Micromonospora_sp._AP08	22	3.7559704607674E-6%	0.085714285714286	1
d__Bacteria	k__unclassified_d__Bacteria	p__Actinomycetota	c__Actinomycetes	o__Micromonosporales	f__Micromonosporaceae	g__Micromonospora	s__Micromonospora_sp._M71_S20	36	6.1461334812557E-6%	0.2	1
d__Bacteria	k__unclassified_d__Bacteria	p__Actinomycetota	c__Actinomycetes	o__Micromonosporales	f__Micromonosporaceae	g__Micromonospora	s__Micromonospora_sp._MH99	10	1.7072593003488E-6%	0.057142857142857	1
d__Bacteria	k__unclassified_d__Bacteria	p__Actinomycetota	c__Actinomycetes	o__Micromonosporales	f__Micromonosporaceae	g__Micromonospora	s__Micromonospora_sp._RD004123	108	1.8438400443767E-5%	0.2	1
d__Bacteria	k__unclassified_d__Bacteria	p__Actinomycetota	c__Actinomycetes	o__Micromonosporales	f__Micromonosporaceae	g__Micromonospora	s__Micromonospora_sp._STR1s_6	36	6.1461334812557E-6%	0.17142857142857	1
d__Bacteria	k__unclassified_d__Bacteria	p__Actinomycetota	c__Actinomycetes	o__Micromonosporales	f__Micromonosporaceae	g__Micromonospora	s__Micromonospora_sp._TSRI0369	26	4.4388741809069E-6%	0.22857142857143	1
d__Bacteria	k__unclassified_d__Bacteria	p__Actinomycetota	c__Actinomycetes	o__Micromonosporales	f__Micromonosporaceae	g__Micromonospora	s__Micromonospora_sp._WMMC264	158	2.6974696945511E-5%	0.31428571428571	1
d__Bacteria	k__unclassified_d__Bacteria	p__Actinomycetota	c__Actinomycetes	o__Micromonosporales	f__Micromonosporaceae	g__Micromonospora	s__Micromonospora_sp._WMMD1155	28	4.7803260409767E-6%	0.2	2
d__Bacteria	k__unclassified_d__Bacteria	p__Actinomycetota	c__Actinomycetes	o__Micromonosporales	f__Micromonosporaceae	g__Phytohabitans	s__Phytohabitans_houttuyneae	768	1.31118e-06	0.2	1
d__Bacteria	k__unclassified_d__Bacteria	p__Actinomycetota	c__Actinomycetes	o__Micromonosporales	f__Micromonosporaceae	g__Phytohabitans	s__Phytohabitans_rumicis	34	5.804681621186E-6%	0.22857142857143	1
d__Bacteria	k__unclassified_d__Bacteria	p__Actinomycetota	c__Actinomycetes	o__Micromonosporales	f__Micromonosporaceae	g__Pilimelia	s__Pilimelia_anulata	26	4.4388741809069E-6%	0.17142857142857	1
d__Bacteria	k__unclassified_d__Bacteria	p__Actinomycetota	c__Actinomycetes	o__Micromonosporales	f__Micromonosporaceae	g__Planosporangium	s__Planosporangium_flavigriseum	34	5.804681621186E-6%	0.14285714285714	1
d__Bacteria	k__unclassified_d__Bacteria	p__Actinomycetota	c__Actinomycetes	o__Micromonosporales	f__Micromonosporaceae	g__Polymorphospora	s__Polymorphospora_rubra	22	3.7559704607674E-6%	0.085714285714286	1
d__Bacteria	k__unclassified_d__Bacteria	p__Actinomycetota	c__Actinomycetes	o__Micromonosporales	f__Micromonosporaceae	g__Rugosimonospora	s__Rugosimonospora_africana	22	3.7559704607674E-6%	0.14285714285714	1
d__Bacteria	k__unclassified_d__Bacteria	p__Actinomycetota	c__Actinomycetes	o__Micromonosporales	f__Micromonosporaceae	g__Salinispora	s__Salinispora_arenicola	28	4.7803260409767E-6%	0.17142857142857	1
d__Bacteria	k__unclassified_d__Bacteria	p__Actinomycetota	c__Actinomycetes	o__Micromonosporales	f__Micromonosporaceae	g__Solwaraspora	s__Solwaraspora_sp._WMMD406	6	1.0243555802093E-6%	0.028571428571429	1
d__Bacteria	k__unclassified_d__Bacteria	p__Actinomycetota	c__Actinomycetes	o__Micromonosporales	f__Micromonosporaceae	g__Virgisporangium	s__Virgisporangium_ochraceum	1074	1.8336e-06	0.22857142857143	1
d__Bacteria	k__unclassified_d__Bacteria	p__Actinomycetota	c__Actinomycetes	o__Motilibacterales	f__Motilibacteraceae	g__Motilibacter	s__Motilibacter_deserti	10	1.7072593003488E-6%	0.11428571428571	1
d__Bacteria	k__unclassified_d__Bacteria	p__Actinomycetota	c__Actinomycetes	o__Mycobacteriales	f__Corynebacteriaceae	g__Corynebacterium	s__Corynebacterium_accolens	48	8.1948446416743E-6%	0.085714285714286	4
d__Bacteria	k__unclassified_d__Bacteria	p__Actinomycetota	c__Actinomycetes	o__Mycobacteriales	f__Corynebacteriaceae	g__Corynebacterium	s__Corynebacterium_amycolatum	12	2.0487111604186E-6%	0.17142857142857	1
d__Bacteria	k__unclassified_d__Bacteria	p__Actinomycetota	c__Actinomycetes	o__Mycobacteriales	f__Corynebacteriaceae	g__Corynebacterium	s__Corynebacterium_aquilae	6	1.0243555802093E-6%	0.028571428571429	1
d__Bacteria	k__unclassified_d__Bacteria	p__Actinomycetota	c__Actinomycetes	o__Mycobacteriales	f__Corynebacteriaceae	g__Corynebacterium	s__Corynebacterium_aurimucosum	12	2.0487111604186E-6%	0.11428571428571	1
d__Bacteria	k__unclassified_d__Bacteria	p__Actinomycetota	c__Actinomycetes	o__Mycobacteriales	f__Corynebacteriaceae	g__Corynebacterium	s__Corynebacterium_belfantii	84	1.434097812293E-5%	0.34285714285714	2
d__Bacteria	k__unclassified_d__Bacteria	p__Actinomycetota	c__Actinomycetes	o__Mycobacteriales	f__Corynebacteriaceae	g__Corynebacterium	s__Corynebacterium_casei	6	1.0243555802093E-6%	0.028571428571429	1
d__Bacteria	k__unclassified_d__Bacteria	p__Actinomycetota	c__Actinomycetes	o__Mycobacteriales	f__Corynebacteriaceae	g__Corynebacterium	s__Corynebacterium_diphtheriae	3090	5.27543e-06	1	11
d__Bacteria	k__unclassified_d__Bacteria	p__Actinomycetota	c__Actinomycetes	o__Mycobacteriales	f__Corynebacteriaceae	g__Corynebacterium	s__Corynebacterium_doosanense	14	2.3901630204883E-6%	0.11428571428571	1
d__Bacteria	k__unclassified_d__Bacteria	p__Actinomycetota	c__Actinomycetes	o__Mycobacteriales	f__Corynebacteriaceae	g__Corynebacterium	s__Corynebacterium_durum	32	5.4632297611162E-6%	0.11428571428571	1
d__Bacteria	k__unclassified_d__Bacteria	p__Actinomycetota	c__Actinomycetes	o__Mycobacteriales	f__Corynebacteriaceae	g__Corynebacterium	s__Corynebacterium_efficiens	300	5.1217779010465E-5%	0.94285714285714	3
d__Bacteria	k__unclassified_d__Bacteria	p__Actinomycetota	c__Actinomycetes	o__Mycobacteriales	f__Corynebacteriaceae	g__Corynebacterium	s__Corynebacterium_falsenii	52	8.8777483618138E-6%	0.085714285714286	3
d__Bacteria	k__unclassified_d__Bacteria	p__Actinomycetota	c__Actinomycetes	o__Mycobacteriales	f__Corynebacteriaceae	g__Corynebacterium	s__Corynebacterium_flavescens	10	1.7072593003488E-6%	0.085714285714286	1
d__Bacteria	k__unclassified_d__Bacteria	p__Actinomycetota	c__Actinomycetes	o__Mycobacteriales	f__Corynebacteriaceae	g__Corynebacterium	s__Corynebacterium_gerontici	94	1.6048237423279E-5%	0.25714285714286	1
d__Bacteria	k__unclassified_d__Bacteria	p__Actinomycetota	c__Actinomycetes	o__Mycobacteriales	f__Corynebacteriaceae	g__Corynebacterium	s__Corynebacterium_glaucum	10	1.7072593003488E-6%	0.057142857142857	1
d__Bacteria	k__unclassified_d__Bacteria	p__Actinomycetota	c__Actinomycetes	o__Mycobacteriales	f__Corynebacteriaceae	g__Corynebacterium	s__Corynebacterium_glucuronolyticum	12	2.0487111604186E-6%	0.085714285714286	1
d__Bacteria	k__unclassified_d__Bacteria	p__Actinomycetota	c__Actinomycetes	o__Mycobacteriales	f__Corynebacteriaceae	g__Corynebacterium	s__Corynebacterium_glutamicum	2	3.4145186006976E-7%	0.028571428571429	1
d__Bacteria	k__unclassified_d__Bacteria	p__Actinomycetota	c__Actinomycetes	o__Mycobacteriales	f__Corynebacteriaceae	g__Corynebacterium	s__Corynebacterium_heidelbergense	24	4.0974223208372E-6%	0.085714285714286	2
d__Bacteria	k__unclassified_d__Bacteria	p__Actinomycetota	c__Actinomycetes	o__Mycobacteriales	f__Corynebacteriaceae	g__Corynebacterium	s__Corynebacterium_kalinowskii	86	1.4682429983E-5%	0.085714285714286	1
d__Bacteria	k__unclassified_d__Bacteria	p__Actinomycetota	c__Actinomycetes	o__Mycobacteriales	f__Corynebacteriaceae	g__Corynebacterium	s__Corynebacterium_lowii	150	2.5608889505232E-5%	0.4	11
d__Bacteria	k__unclassified_d__Bacteria	p__Actinomycetota	c__Actinomycetes	o__Mycobacteriales	f__Corynebacteriaceae	g__Corynebacterium	s__Corynebacterium_macginleyi	1254	2.1409e-06	0.94285714285714	2
d__Bacteria	k__unclassified_d__Bacteria	p__Actinomycetota	c__Actinomycetes	o__Mycobacteriales	f__Corynebacteriaceae	g__Corynebacterium	s__Corynebacterium_marinum	8	1.3658074402791E-6%	0.11428571428571	1
d__Bacteria	k__unclassified_d__Bacteria	p__Actinomycetota	c__Actinomycetes	o__Mycobacteriales	f__Corynebacteriaceae	g__Corynebacterium	s__Corynebacterium_mastitidis	23406	3.99601e-05	0.91428571428571	1386
d__Bacteria	k__unclassified_d__Bacteria	p__Actinomycetota	c__Actinomycetes	o__Mycobacteriales	f__Corynebacteriaceae	g__Corynebacterium	s__Corynebacterium_minutissimum	18	3.0730667406279E-6%	0.057142857142857	1
d__Bacteria	k__unclassified_d__Bacteria	p__Actinomycetota	c__Actinomycetes	o__Mycobacteriales	f__Corynebacteriaceae	g__Corynebacterium	s__Corynebacterium_oculi	282	4.8144712269837E-5%	0.42857142857143	25
d__Bacteria	k__unclassified_d__Bacteria	p__Actinomycetota	c__Actinomycetes	o__Mycobacteriales	f__Corynebacteriaceae	g__Corynebacterium	s__Corynebacterium_pelargi	300	5.1217779010465E-5%	0.2	1
d__Bacteria	k__unclassified_d__Bacteria	p__Actinomycetota	c__Actinomycetes	o__Mycobacteriales	f__Corynebacteriaceae	g__Corynebacterium	s__Corynebacterium_phoceense	2	3.4145186006976E-7%	0.028571428571429	1
d__Bacteria	k__unclassified_d__Bacteria	p__Actinomycetota	c__Actinomycetes	o__Mycobacteriales	f__Corynebacteriaceae	g__Corynebacterium	s__Corynebacterium_pollutisoli	150	2.5608889505232E-5%	0.62857142857143	1
d__Bacteria	k__unclassified_d__Bacteria	p__Actinomycetota	c__Actinomycetes	o__Mycobacteriales	f__Corynebacteriaceae	g__Corynebacterium	s__Corynebacterium_poyangense	4	6.8290372013953E-7%	0.028571428571429	1
d__Bacteria	k__unclassified_d__Bacteria	p__Actinomycetota	c__Actinomycetes	o__Mycobacteriales	f__Corynebacteriaceae	g__Corynebacterium	s__Corynebacterium_pseudogenitalium	28	4.7803260409767E-6%	0.22857142857143	1
d__Bacteria	k__unclassified_d__Bacteria	p__Actinomycetota	c__Actinomycetes	o__Mycobacteriales	f__Corynebacteriaceae	g__Corynebacterium	s__Corynebacterium_pyruviciproducens	58	9.9021039420231E-6%	0.28571428571429	1
d__Bacteria	k__unclassified_d__Bacteria	p__Actinomycetota	c__Actinomycetes	o__Mycobacteriales	f__Corynebacteriaceae	g__Corynebacterium	s__Corynebacterium_renale	26	4.4388741809069E-6%	0.085714285714286	1
d__Bacteria	k__unclassified_d__Bacteria	p__Actinomycetota	c__Actinomycetes	o__Mycobacteriales	f__Corynebacteriaceae	g__Corynebacterium	s__Corynebacterium_resistens	170	2.902340810593E-5%	0.11428571428571	1
d__Bacteria	k__unclassified_d__Bacteria	p__Actinomycetota	c__Actinomycetes	o__Mycobacteriales	f__Corynebacteriaceae	g__Corynebacterium	s__Corynebacterium_silvaticum	6	1.0243555802093E-6%	0.057142857142857	1
d__Bacteria	k__unclassified_d__Bacteria	p__Actinomycetota	c__Actinomycetes	o__Mycobacteriales	f__Corynebacteriaceae	g__Corynebacterium	s__Corynebacterium_singulare	16	2.7316148805581E-6%	0.085714285714286	1
d__Bacteria	k__unclassified_d__Bacteria	p__Actinomycetota	c__Actinomycetes	o__Mycobacteriales	f__Corynebacteriaceae	g__Corynebacterium	s__Corynebacterium_sp.	950	1.6219e-06	0.68571428571429	40
d__Bacteria	k__unclassified_d__Bacteria	p__Actinomycetota	c__Actinomycetes	o__Mycobacteriales	f__Corynebacteriaceae	g__Corynebacterium	s__Corynebacterium_sp._209RC1	10	1.7072593003488E-6%	0.11428571428571	1
d__Bacteria	k__unclassified_d__Bacteria	p__Actinomycetota	c__Actinomycetes	o__Mycobacteriales	f__Corynebacteriaceae	g__Corynebacterium	s__Corynebacterium_sp._HMSC071F07	14	2.3901630204883E-6%	0.14285714285714	1
d__Bacteria	k__unclassified_d__Bacteria	p__Actinomycetota	c__Actinomycetes	o__Mycobacteriales	f__Corynebacteriaceae	g__Corynebacterium	s__Corynebacterium_sp._HMSC08C04	124	2.1170015324325E-5%	0.42857142857143	1
d__Bacteria	k__unclassified_d__Bacteria	p__Actinomycetota	c__Actinomycetes	o__Mycobacteriales	f__Corynebacteriaceae	g__Corynebacterium	s__Corynebacterium_sp._SCR221107	702	1.1985e-06	0.37142857142857	1
d__Bacteria	k__unclassified_d__Bacteria	p__Actinomycetota	c__Actinomycetes	o__Mycobacteriales	f__Corynebacteriaceae	g__Corynebacterium	s__Corynebacterium_sp._UMB9976	694	1.18484e-06	0.74285714285714	1
d__Bacteria	k__unclassified_d__Bacteria	p__Actinomycetota	c__Actinomycetes	o__Mycobacteriales	f__Corynebacteriaceae	g__Corynebacterium	s__Corynebacterium_sp._sy039	8	1.3658074402791E-6%	0.057142857142857	1
d__Bacteria	k__unclassified_d__Bacteria	p__Actinomycetota	c__Actinomycetes	o__Mycobacteriales	f__Corynebacteriaceae	g__Corynebacterium	s__Corynebacterium_sp._zg-331	100	1.7072593003488E-5%	0.34285714285714	4
d__Bacteria	k__unclassified_d__Bacteria	p__Actinomycetota	c__Actinomycetes	o__Mycobacteriales	f__Corynebacteriaceae	g__Corynebacterium	s__Corynebacterium_spheniscorum	4	6.8290372013953E-7%	0.028571428571429	1
d__Bacteria	k__unclassified_d__Bacteria	p__Actinomycetota	c__Actinomycetes	o__Mycobacteriales	f__Corynebacteriaceae	g__Corynebacterium	s__Corynebacterium_stationis	3598	6.14272e-06	0.71428571428571	10
d__Bacteria	k__unclassified_d__Bacteria	p__Actinomycetota	c__Actinomycetes	o__Mycobacteriales	f__Corynebacteriaceae	g__Corynebacterium	s__Corynebacterium_striatum	1140	1.94628e-06	0.71428571428571	4
d__Bacteria	k__unclassified_d__Bacteria	p__Actinomycetota	c__Actinomycetes	o__Mycobacteriales	f__Corynebacteriaceae	g__Corynebacterium	s__Corynebacterium_suranareeae	46	7.8533927816046E-6%	0.085714285714286	1
d__Bacteria	k__unclassified_d__Bacteria	p__Actinomycetota	c__Actinomycetes	o__Mycobacteriales	f__Corynebacteriaceae	g__Corynebacterium	s__Corynebacterium_tapiri	52	8.8777483618138E-6%	0.28571428571429	1
d__Bacteria	k__unclassified_d__Bacteria	p__Actinomycetota	c__Actinomycetes	o__Mycobacteriales	f__Corynebacteriaceae	g__Corynebacterium	s__Corynebacterium_xerosis	26	4.4388741809069E-6%	0.2	1
d__Bacteria	k__unclassified_d__Bacteria	p__Actinomycetota	c__Actinomycetes	o__Mycobacteriales	f__Dietziaceae	g__Dietzia	s__Dietzia_massiliensis	312	5.3266490170883E-5%	0.71428571428571	1
d__Bacteria	k__unclassified_d__Bacteria	p__Actinomycetota	c__Actinomycetes	o__Mycobacteriales	f__Gordoniaceae	g__Gordonia	s__Gordonia_alkanivorans	18	3.0730667406279E-6%	0.11428571428571	1
d__Bacteria	k__unclassified_d__Bacteria	p__Actinomycetota	c__Actinomycetes	o__Mycobacteriales	f__Gordoniaceae	g__Gordonia	s__Gordonia_sp.	438	7.4777957355278E-5%	0.37142857142857	2
d__Bacteria	k__unclassified_d__Bacteria	p__Actinomycetota	c__Actinomycetes	o__Mycobacteriales	f__Gordoniaceae	g__Gordonia	s__Gordonia_sp._UBA7599	54	9.2192002218836E-6%	0.11428571428571	1
d__Bacteria	k__unclassified_d__Bacteria	p__Actinomycetota	c__Actinomycetes	o__Mycobacteriales	f__Gordoniaceae	g__Gordonia	s__Gordonia_westfalica	16	2.7316148805581E-6%	0.085714285714286	1
d__Bacteria	k__unclassified_d__Bacteria	p__Actinomycetota	c__Actinomycetes	o__Mycobacteriales	f__Gordoniaceae	g__Skermania	s__Skermania_sp._ID1734	54	9.2192002218836E-6%	0.14285714285714	1
d__Bacteria	k__unclassified_d__Bacteria	p__Actinomycetota	c__Actinomycetes	o__Mycobacteriales	f__Hoyosellaceae	g__Hoyosella	s__Hoyosella_subflava	28	4.7803260409767E-6%	0.11428571428571	1
d__Bacteria	k__unclassified_d__Bacteria	p__Actinomycetota	c__Actinomycetes	o__Mycobacteriales	f__Mycobacteriaceae	g__Mycobacterium	s__Mycobacterium_ahvazicum	3390	5.78761e-06	1	12
d__Bacteria	k__unclassified_d__Bacteria	p__Actinomycetota	c__Actinomycetes	o__Mycobacteriales	f__Mycobacteriaceae	g__Mycobacterium	s__Mycobacterium_arosiense	234	3.9949867628162E-5%	0.14285714285714	1
d__Bacteria	k__unclassified_d__Bacteria	p__Actinomycetota	c__Actinomycetes	o__Mycobacteriales	f__Mycobacteriaceae	g__Mycobacterium	s__Mycobacterium_avium	1236	2.11017e-06	1	1
d__Bacteria	k__unclassified_d__Bacteria	p__Actinomycetota	c__Actinomycetes	o__Mycobacteriales	f__Mycobacteriaceae	g__Mycobacterium	s__Mycobacterium_bourgelatii	204	3.4828089727116E-5%	0.71428571428571	1
d__Bacteria	k__unclassified_d__Bacteria	p__Actinomycetota	c__Actinomycetes	o__Mycobacteriales	f__Mycobacteriaceae	g__Mycobacterium	s__Mycobacterium_grossiae	6	1.0243555802093E-6%	0.057142857142857	1
d__Bacteria	k__unclassified_d__Bacteria	p__Actinomycetota	c__Actinomycetes	o__Mycobacteriales	f__Mycobacteriaceae	g__Mycobacterium	s__Mycobacterium_kubicae	12	2.0487111604186E-6%	0.057142857142857	1
d__Bacteria	k__unclassified_d__Bacteria	p__Actinomycetota	c__Actinomycetes	o__Mycobacteriales	f__Mycobacteriaceae	g__Mycobacterium	s__Mycobacterium_marinum	474	8.0924090836534E-5%	0.71428571428571	2
d__Bacteria	k__unclassified_d__Bacteria	p__Actinomycetota	c__Actinomycetes	o__Mycobacteriales	f__Mycobacteriaceae	g__Mycobacterium	s__Mycobacterium_senriense	230	3.9266963908023E-5%	0.54285714285714	1
d__Bacteria	k__unclassified_d__Bacteria	p__Actinomycetota	c__Actinomycetes	o__Mycobacteriales	f__Mycobacteriaceae	g__Mycobacterium	s__Mycobacterium_sp.	26	4.4388741809069E-6%	0.22857142857143	2
d__Bacteria	k__unclassified_d__Bacteria	p__Actinomycetota	c__Actinomycetes	o__Mycobacteriales	f__Mycobacteriaceae	g__Mycobacterium	s__Mycobacterium_sp._141	18	3.0730667406279E-6%	0.085714285714286	1
d__Bacteria	k__unclassified_d__Bacteria	p__Actinomycetota	c__Actinomycetes	o__Mycobacteriales	f__Mycobacteriaceae	g__Mycobacterium	s__Mycobacterium_sp._ACS4331	62	1.0585007662163E-5%	0.28571428571429	3
d__Bacteria	k__unclassified_d__Bacteria	p__Actinomycetota	c__Actinomycetes	o__Mycobacteriales	f__Mycobacteriaceae	g__Mycobacterium	s__Mycobacterium_sp._ITM-2017-0098	32	5.4632297611162E-6%	0.14285714285714	2
d__Bacteria	k__unclassified_d__Bacteria	p__Actinomycetota	c__Actinomycetes	o__Mycobacteriales	f__Mycobacteriaceae	g__Mycobacterium	s__Mycobacterium_sp._JS623	2	3.4145186006976E-7%	0.028571428571429	1
d__Bacteria	k__unclassified_d__Bacteria	p__Actinomycetota	c__Actinomycetes	o__Mycobacteriales	f__Mycobacteriaceae	g__Mycobacterium	s__Mycobacterium_sp._OAS707	72	1.2292266962511E-5%	0.37142857142857	1
d__Bacteria	k__unclassified_d__Bacteria	p__Actinomycetota	c__Actinomycetes	o__Mycobacteriales	f__Mycobacteriaceae	g__Mycobacterium	s__Mycobacterium_talmoniae	8	1.3658074402791E-6%	0.085714285714286	1
d__Bacteria	k__unclassified_d__Bacteria	p__Actinomycetota	c__Actinomycetes	o__Mycobacteriales	f__Mycobacteriaceae	g__Mycobacterium	s__Mycobacterium_tuberculosis	646	1.10289e-06	1	14
d__Bacteria	k__unclassified_d__Bacteria	p__Actinomycetota	c__Actinomycetes	o__Mycobacteriales	f__Mycobacteriaceae	g__Mycobacterium	s__Mycobacterium_vicinigordonae	90	1.5365333703139E-5%	0.45714285714286	1
d__Bacteria	k__unclassified_d__Bacteria	p__Actinomycetota	c__Actinomycetes	o__Mycobacteriales	f__Mycobacteriaceae	g__Mycobacterium	s__Mycobacterium_xenopi	768	1.31118e-06	0.62857142857143	1
d__Bacteria	k__unclassified_d__Bacteria	p__Actinomycetota	c__Actinomycetes	o__Mycobacteriales	f__Mycobacteriaceae	g__Mycobacteroides	s__Mycobacteroides_abscessus	9000	1.53653e-05	1	31
d__Bacteria	k__unclassified_d__Bacteria	p__Actinomycetota	c__Actinomycetes	o__Mycobacteriales	f__Mycobacteriaceae	g__Mycobacteroides	s__Mycobacteroides_chelonae	200	3.4145186006976E-5%	0.65714285714286	2
d__Bacteria	k__unclassified_d__Bacteria	p__Actinomycetota	c__Actinomycetes	o__Mycobacteriales	f__Mycobacteriaceae	g__Mycolicibacterium	s__Mycolicibacterium_arabiense	534	9.1167646638627E-5%	0.71428571428571	1
d__Bacteria	k__unclassified_d__Bacteria	p__Actinomycetota	c__Actinomycetes	o__Mycobacteriales	f__Mycobacteriaceae	g__Mycolicibacterium	s__Mycolicibacterium_canariasense	348	5.9412623652139E-5%	0.65714285714286	2
d__Bacteria	k__unclassified_d__Bacteria	p__Actinomycetota	c__Actinomycetes	o__Mycobacteriales	f__Mycobacteriaceae	g__Mycolicibacterium	s__Mycolicibacterium_diernhoferi	24	4.0974223208372E-6%	0.085714285714286	1
d__Bacteria	k__unclassified_d__Bacteria	p__Actinomycetota	c__Actinomycetes	o__Mycobacteriales	f__Mycobacteriaceae	g__Mycolicibacterium	s__Mycolicibacterium_frederiksbergense	28	4.7803260409767E-6%	0.14285714285714	1
d__Bacteria	k__unclassified_d__Bacteria	p__Actinomycetota	c__Actinomycetes	o__Mycobacteriales	f__Mycobacteriaceae	g__Mycolicibacterium	s__Mycolicibacterium_hodleri	32	5.4632297611162E-6%	0.17142857142857	1
d__Bacteria	k__unclassified_d__Bacteria	p__Actinomycetota	c__Actinomycetes	o__Mycobacteriales	f__Mycobacteriaceae	g__Mycolicibacterium	s__Mycolicibacterium_litorale	6	1.0243555802093E-6%	0.057142857142857	1
d__Bacteria	k__unclassified_d__Bacteria	p__Actinomycetota	c__Actinomycetes	o__Mycobacteriales	f__Mycobacteriaceae	g__Mycolicibacterium	s__Mycolicibacterium_neoaurum	42	7.170489061465E-6%	0.11428571428571	2
d__Bacteria	k__unclassified_d__Bacteria	p__Actinomycetota	c__Actinomycetes	o__Mycobacteriales	f__Mycobacteriaceae	g__Mycolicibacterium	s__Mycolicibacterium_pulveris	4	6.8290372013953E-7%	0.028571428571429	1
d__Bacteria	k__unclassified_d__Bacteria	p__Actinomycetota	c__Actinomycetes	o__Mycobacteriales	f__Mycobacteriaceae	g__Mycolicibacterium	s__Mycolicibacterium_sp.	40	6.8290372013953E-6%	0.2	1
d__Bacteria	k__unclassified_d__Bacteria	p__Actinomycetota	c__Actinomycetes	o__Mycobacteriales	f__Mycobacteriaceae	g__Mycolicibacterium	s__Mycolicibacterium_thermoresistibile	2	3.4145186006976E-7%	0.028571428571429	1
d__Bacteria	k__unclassified_d__Bacteria	p__Actinomycetota	c__Actinomycetes	o__Mycobacteriales	f__Mycobacteriaceae	g__Mycolicibacterium	s__Mycolicibacterium_xanthum	144	2.4584533925023E-5%	0.37142857142857	1
d__Bacteria	k__unclassified_d__Bacteria	p__Actinomycetota	c__Actinomycetes	o__Mycobacteriales	f__Nocardiaceae	g__Antrihabitans	s__Antrihabitans_sp._YC2-6	8	1.3658074402791E-6%	0.057142857142857	1
d__Bacteria	k__unclassified_d__Bacteria	p__Actinomycetota	c__Actinomycetes	o__Mycobacteriales	f__Nocardiaceae	g__Antrihabitans	s__Antrihabitans_stalactiti	86	1.4682429983E-5%	0.17142857142857	1
d__Bacteria	k__unclassified_d__Bacteria	p__Actinomycetota	c__Actinomycetes	o__Mycobacteriales	f__Nocardiaceae	g__Nocardia	s__Nocardia_abscessus	16	2.7316148805581E-6%	0.11428571428571	1
d__Bacteria	k__unclassified_d__Bacteria	p__Actinomycetota	c__Actinomycetes	o__Mycobacteriales	f__Nocardiaceae	g__Nocardia	s__Nocardia_altamirensis	394	6.7266016433743E-5%	0.085714285714286	1
d__Bacteria	k__unclassified_d__Bacteria	p__Actinomycetota	c__Actinomycetes	o__Mycobacteriales	f__Nocardiaceae	g__Nocardia	s__Nocardia_amamiensis	58	9.9021039420231E-6%	0.22857142857143	1
d__Bacteria	k__unclassified_d__Bacteria	p__Actinomycetota	c__Actinomycetes	o__Mycobacteriales	f__Nocardiaceae	g__Nocardia	s__Nocardia_arizonensis	2	3.4145186006976E-7%	0.028571428571429	1
d__Bacteria	k__unclassified_d__Bacteria	p__Actinomycetota	c__Actinomycetes	o__Mycobacteriales	f__Nocardiaceae	g__Nocardia	s__Nocardia_asteroides	22	3.7559704607674E-6%	0.17142857142857	1
d__Bacteria	k__unclassified_d__Bacteria	p__Actinomycetota	c__Actinomycetes	o__Mycobacteriales	f__Nocardiaceae	g__Nocardia	s__Nocardia_australiensis	22	3.7559704607674E-6%	0.17142857142857	1
d__Bacteria	k__unclassified_d__Bacteria	p__Actinomycetota	c__Actinomycetes	o__Mycobacteriales	f__Nocardiaceae	g__Nocardia	s__Nocardia_barduliensis	82	1.399952626286E-5%	0.48571428571429	1
d__Bacteria	k__unclassified_d__Bacteria	p__Actinomycetota	c__Actinomycetes	o__Mycobacteriales	f__Nocardiaceae	g__Nocardia	s__Nocardia_beijingensis	2	3.4145186006976E-7%	0.028571428571429	1
d__Bacteria	k__unclassified_d__Bacteria	p__Actinomycetota	c__Actinomycetes	o__Mycobacteriales	f__Nocardiaceae	g__Nocardia	s__Nocardia_coffeae	4	6.8290372013953E-7%	0.028571428571429	1
d__Bacteria	k__unclassified_d__Bacteria	p__Actinomycetota	c__Actinomycetes	o__Mycobacteriales	f__Nocardiaceae	g__Nocardia	s__Nocardia_cyriacigeorgica	30	5.1217779010465E-6%	0.2	1
d__Bacteria	k__unclassified_d__Bacteria	p__Actinomycetota	c__Actinomycetes	o__Mycobacteriales	f__Nocardiaceae	g__Nocardia	s__Nocardia_farcinica	20	3.4145186006976E-6%	0.085714285714286	1
d__Bacteria	k__unclassified_d__Bacteria	p__Actinomycetota	c__Actinomycetes	o__Mycobacteriales	f__Nocardiaceae	g__Nocardia	s__Nocardia_gipuzkoensis	30	5.1217779010465E-6%	0.14285714285714	1
d__Bacteria	k__unclassified_d__Bacteria	p__Actinomycetota	c__Actinomycetes	o__Mycobacteriales	f__Nocardiaceae	g__Nocardia	s__Nocardia_neocaledoniensis	14	2.3901630204883E-6%	0.057142857142857	1
d__Bacteria	k__unclassified_d__Bacteria	p__Actinomycetota	c__Actinomycetes	o__Mycobacteriales	f__Nocardiaceae	g__Nocardia	s__Nocardia_niigatensis	10	1.7072593003488E-6%	0.085714285714286	1
d__Bacteria	k__unclassified_d__Bacteria	p__Actinomycetota	c__Actinomycetes	o__Mycobacteriales	f__Nocardiaceae	g__Nocardia	s__Nocardia_otitidiscaviarum	60	1.0243555802093E-5%	0.34285714285714	1
d__Bacteria	k__unclassified_d__Bacteria	p__Actinomycetota	c__Actinomycetes	o__Mycobacteriales	f__Nocardiaceae	g__Nocardia	s__Nocardia_seriolae	300	5.1217779010465E-5%	0.42857142857143	1
d__Bacteria	k__unclassified_d__Bacteria	p__Actinomycetota	c__Actinomycetes	o__Mycobacteriales	f__Nocardiaceae	g__Nocardia	s__Nocardia_sp.	44	7.5119409215348E-6%	0.22857142857143	2
d__Bacteria	k__unclassified_d__Bacteria	p__Actinomycetota	c__Actinomycetes	o__Mycobacteriales	f__Nocardiaceae	g__Nocardia	s__Nocardia_sp._CY41	28	4.7803260409767E-6%	0.14285714285714	1
d__Bacteria	k__unclassified_d__Bacteria	p__Actinomycetota	c__Actinomycetes	o__Mycobacteriales	f__Nocardiaceae	g__Nocardia	s__Nocardia_wallacei	8	1.3658074402791E-6%	0.028571428571429	1
d__Bacteria	k__unclassified_d__Bacteria	p__Actinomycetota	c__Actinomycetes	o__Mycobacteriales	f__Nocardiaceae	g__Nocardia	s__Nocardia_yamanashiensis	10	1.7072593003488E-6%	0.14285714285714	1
d__Bacteria	k__unclassified_d__Bacteria	p__Actinomycetota	c__Actinomycetes	o__Mycobacteriales	f__Nocardiaceae	g__Prescottella	s__Prescottella_equi	68	1.1609363242372E-5%	0.085714285714286	1
d__Bacteria	k__unclassified_d__Bacteria	p__Actinomycetota	c__Actinomycetes	o__Mycobacteriales	f__Nocardiaceae	g__Rhodococcus	s__Rhodococcus_erythropolis	238	4.0632771348302E-5%	0.4	1
d__Bacteria	k__unclassified_d__Bacteria	p__Actinomycetota	c__Actinomycetes	o__Mycobacteriales	f__Nocardiaceae	g__Rhodococcus	s__Rhodococcus_fascians	466	7.9558283396255E-5%	0.17142857142857	2
d__Bacteria	k__unclassified_d__Bacteria	p__Actinomycetota	c__Actinomycetes	o__Mycobacteriales	f__Nocardiaceae	g__Rhodococcus	s__Rhodococcus_opacus	8	1.3658074402791E-6%	0.028571428571429	1
d__Bacteria	k__unclassified_d__Bacteria	p__Actinomycetota	c__Actinomycetes	o__Mycobacteriales	f__Nocardiaceae	g__Rhodococcus	s__Rhodococcus_qingshengii	434	7.4095053635139E-5%	0.82857142857143	3
d__Bacteria	k__unclassified_d__Bacteria	p__Actinomycetota	c__Actinomycetes	o__Mycobacteriales	f__Nocardiaceae	g__Rhodococcus	s__Rhodococcus_rhodochrous	26	4.4388741809069E-6%	0.14285714285714	1
d__Bacteria	k__unclassified_d__Bacteria	p__Actinomycetota	c__Actinomycetes	o__Mycobacteriales	f__Nocardiaceae	g__Rhodococcus	s__Rhodococcus_ruber	508	8.672877245772E-5%	0.97142857142857	3
d__Bacteria	k__unclassified_d__Bacteria	p__Actinomycetota	c__Actinomycetes	o__Mycobacteriales	f__Nocardiaceae	g__Rhodococcus	s__Rhodococcus_sp.	10	1.7072593003488E-6%	0.085714285714286	1
d__Bacteria	k__unclassified_d__Bacteria	p__Actinomycetota	c__Actinomycetes	o__Mycobacteriales	f__Nocardiaceae	g__Rhodococcus	s__Rhodococcus_sp._EG2	4	6.8290372013953E-7%	0.028571428571429	1
d__Bacteria	k__unclassified_d__Bacteria	p__Actinomycetota	c__Actinomycetes	o__Mycobacteriales	f__Nocardiaceae	g__Rhodococcus	s__Rhodococcus_sp._JS3073	18	3.0730667406279E-6%	0.2	1
d__Bacteria	k__unclassified_d__Bacteria	p__Actinomycetota	c__Actinomycetes	o__Mycobacteriales	f__Nocardiaceae	g__Rhodococcus	s__Rhodococcus_sp._KRD162	18	3.0730667406279E-6%	0.11428571428571	1
d__Bacteria	k__unclassified_d__Bacteria	p__Actinomycetota	c__Actinomycetes	o__Mycobacteriales	f__Nocardiaceae	g__Rhodococcus	s__Rhodococcus_sp._KRD197	14	2.3901630204883E-6%	0.11428571428571	1
d__Bacteria	k__unclassified_d__Bacteria	p__Actinomycetota	c__Actinomycetes	o__Mycobacteriales	f__Nocardiaceae	g__Rhodococcus	s__Rhodococcus_sp._LB1	26	4.4388741809069E-6%	0.28571428571429	1
d__Bacteria	k__unclassified_d__Bacteria	p__Actinomycetota	c__Actinomycetes	o__Mycobacteriales	f__Nocardiaceae	g__Rhodococcus	s__Rhodococcus_sp._NCIMB_12038	340	5.804681621186E-5%	0.14285714285714	1
d__Bacteria	k__unclassified_d__Bacteria	p__Actinomycetota	c__Actinomycetes	o__Mycobacteriales	f__unclassified_o__Mycobacteriales	g__Fodinicola	s__Fodinicola_acaciae	24	4.0974223208372E-6%	0.2	1
d__Bacteria	k__unclassified_d__Bacteria	p__Actinomycetota	c__Actinomycetes	o__Mycobacteriales	f__unclassified_o__Mycobacteriales	g__Fodinicola	s__Fodinicola_feengrottensis	220	3.7559704607674E-5%	0.48571428571429	1
d__Bacteria	k__unclassified_d__Bacteria	p__Actinomycetota	c__Actinomycetes	o__Nakamurellales	f__Nakamurellaceae	g__Nakamurella	s__Nakamurella_leprariae	86	1.4682429983E-5%	0.2	6
d__Bacteria	k__unclassified_d__Bacteria	p__Actinomycetota	c__Actinomycetes	o__Nakamurellales	f__Nakamurellaceae	g__Nakamurella	s__Nakamurella_silvestris	58	9.9021039420231E-6%	0.37142857142857	2
d__Bacteria	k__unclassified_d__Bacteria	p__Actinomycetota	c__Actinomycetes	o__Nakamurellales	f__Nakamurellaceae	g__Nakamurella	s__Nakamurella_sp._PAMC28650	8	1.3658074402791E-6%	0.085714285714286	1
d__Bacteria	k__unclassified_d__Bacteria	p__Actinomycetota	c__Actinomycetes	o__Propionibacteriales	f__Kribbellaceae	g__Kribbella	s__Kribbella_aluminosa	22	3.7559704607674E-6%	0.085714285714286	1
d__Bacteria	k__unclassified_d__Bacteria	p__Actinomycetota	c__Actinomycetes	o__Propionibacteriales	f__Kribbellaceae	g__Kribbella	s__Kribbella_qitaiheensis	720	1.22923e-06	0.31428571428571	3
d__Bacteria	k__unclassified_d__Bacteria	p__Actinomycetota	c__Actinomycetes	o__Propionibacteriales	f__Kribbellaceae	g__Kribbella	s__Kribbella_sindirgiensis	32	5.4632297611162E-6%	0.22857142857143	1
d__Bacteria	k__unclassified_d__Bacteria	p__Actinomycetota	c__Actinomycetes	o__Propionibacteriales	f__Kribbellaceae	g__Kribbella	s__Kribbella_sp._VKM_Ac-2568	2	3.4145186006976E-7%	0.028571428571429	1
d__Bacteria	k__unclassified_d__Bacteria	p__Actinomycetota	c__Actinomycetes	o__Propionibacteriales	f__Nocardioidaceae	g__Aeromicrobium	s__Aeromicrobium_phragmitis	62	1.0585007662163E-5%	0.4	1
d__Bacteria	k__unclassified_d__Bacteria	p__Actinomycetota	c__Actinomycetes	o__Propionibacteriales	f__Nocardioidaceae	g__Aeromicrobium	s__Aeromicrobium_sp.	40	6.8290372013953E-6%	0.22857142857143	1
d__Bacteria	k__unclassified_d__Bacteria	p__Actinomycetota	c__Actinomycetes	o__Propionibacteriales	f__Nocardioidaceae	g__Aeromicrobium	s__Aeromicrobium_sp._9AM	8	1.3658074402791E-6%	0.11428571428571	1
d__Bacteria	k__unclassified_d__Bacteria	p__Actinomycetota	c__Actinomycetes	o__Propionibacteriales	f__Nocardioidaceae	g__Aeromicrobium	s__Aeromicrobium_sp._Leaf291	38	6.4875853413255E-6%	0.28571428571429	1
d__Bacteria	k__unclassified_d__Bacteria	p__Actinomycetota	c__Actinomycetes	o__Propionibacteriales	f__Nocardioidaceae	g__Aeromicrobium	s__Aeromicrobium_sp._YIM_150415	22	3.7559704607674E-6%	0.057142857142857	1
d__Bacteria	k__unclassified_d__Bacteria	p__Actinomycetota	c__Actinomycetes	o__Propionibacteriales	f__Nocardioidaceae	g__Marmoricola	s__Marmoricola_ginsengisoli	50	8.5362965017441E-6%	0.2	1
d__Bacteria	k__unclassified_d__Bacteria	p__Actinomycetota	c__Actinomycetes	o__Propionibacteriales	f__Nocardioidaceae	g__Marmoricola	s__Marmoricola_sp.	16	2.7316148805581E-6%	0.11428571428571	1
d__Bacteria	k__unclassified_d__Bacteria	p__Actinomycetota	c__Actinomycetes	o__Propionibacteriales	f__Nocardioidaceae	g__Nocardioides	s__Nocardioides_alkalitolerans	12	2.0487111604186E-6%	0.14285714285714	1
d__Bacteria	k__unclassified_d__Bacteria	p__Actinomycetota	c__Actinomycetes	o__Propionibacteriales	f__Nocardioidaceae	g__Nocardioides	s__Nocardioides_aquaticus	16	2.7316148805581E-6%	0.14285714285714	1
d__Bacteria	k__unclassified_d__Bacteria	p__Actinomycetota	c__Actinomycetes	o__Propionibacteriales	f__Nocardioidaceae	g__Nocardioides	s__Nocardioides_halotolerans	56	9.5606520819534E-6%	0.45714285714286	1
d__Bacteria	k__unclassified_d__Bacteria	p__Actinomycetota	c__Actinomycetes	o__Propionibacteriales	f__Nocardioidaceae	g__Nocardioides	s__Nocardioides_piscis	40	6.8290372013953E-6%	0.2	1
d__Bacteria	k__unclassified_d__Bacteria	p__Actinomycetota	c__Actinomycetes	o__Propionibacteriales	f__Nocardioidaceae	g__Nocardioides	s__Nocardioides_salarius	20	3.4145186006976E-6%	0.17142857142857	1
d__Bacteria	k__unclassified_d__Bacteria	p__Actinomycetota	c__Actinomycetes	o__Propionibacteriales	f__Nocardioidaceae	g__Nocardioides	s__Nocardioides_seonyuensis	2	3.4145186006976E-7%	0.028571428571429	1
d__Bacteria	k__unclassified_d__Bacteria	p__Actinomycetota	c__Actinomycetes	o__Propionibacteriales	f__Nocardioidaceae	g__Nocardioides	s__Nocardioides_sp.	2318	3.95743e-06	1	2
d__Bacteria	k__unclassified_d__Bacteria	p__Actinomycetota	c__Actinomycetes	o__Propionibacteriales	f__Nocardioidaceae	g__Nocardioides	s__Nocardioides_sp._Kera_G14	206	3.5169541587186E-5%	0.28571428571429	1
d__Bacteria	k__unclassified_d__Bacteria	p__Actinomycetota	c__Actinomycetes	o__Propionibacteriales	f__Nocardioidaceae	g__Nocardioides	s__Nocardioides_sp._L-11A	10	1.7072593003488E-6%	0.11428571428571	1
d__Bacteria	k__unclassified_d__Bacteria	p__Actinomycetota	c__Actinomycetes	o__Propionibacteriales	f__Nocardioidaceae	g__Nocardioides	s__Nocardioides_sp._Root190	50	8.5362965017441E-6%	0.37142857142857	1
d__Bacteria	k__unclassified_d__Bacteria	p__Actinomycetota	c__Actinomycetes	o__Propionibacteriales	f__Nocardioidaceae	g__Nocardioides	s__Nocardioides_sp._SOB77	6	1.0243555802093E-6%	0.057142857142857	1
d__Bacteria	k__unclassified_d__Bacteria	p__Actinomycetota	c__Actinomycetes	o__Propionibacteriales	f__Nocardioidaceae	g__Nocardioides	s__Nocardioides_sp._SYSU_D00065	4032	6.88367e-06	0.48571428571429	3
d__Bacteria	k__unclassified_d__Bacteria	p__Actinomycetota	c__Actinomycetes	o__Propionibacteriales	f__Nocardioidaceae	g__Nocardioides	s__Nocardioides_sp._Soil797	118	2.0145659744116E-5%	0.45714285714286	1
d__Bacteria	k__unclassified_d__Bacteria	p__Actinomycetota	c__Actinomycetes	o__Propionibacteriales	f__Nocardioidaceae	g__Nocardioides	s__Nocardioides_sp._W7	462	7.8875379676115E-5%	0.22857142857143	2
d__Bacteria	k__unclassified_d__Bacteria	p__Actinomycetota	c__Actinomycetes	o__Propionibacteriales	f__Nocardioidaceae	g__Nocardioides	s__Nocardioides_sp._zg-1230	30	5.1217779010465E-6%	0.11428571428571	1
d__Bacteria	k__unclassified_d__Bacteria	p__Actinomycetota	c__Actinomycetes	o__Propionibacteriales	f__Nocardioidaceae	g__Nocardioides	s__Nocardioides_speluncae	86	1.4682429983E-5%	0.17142857142857	1
d__Bacteria	k__unclassified_d__Bacteria	p__Actinomycetota	c__Actinomycetes	o__Propionibacteriales	f__Nocardioidaceae	g__Nocardioides	s__Nocardioides_thalensis	48	8.1948446416743E-6%	0.22857142857143	1
d__Bacteria	k__unclassified_d__Bacteria	p__Actinomycetota	c__Actinomycetes	o__Propionibacteriales	f__Nocardioidaceae	g__Propionicicella	s__Propionicicella_superfundia	30	5.1217779010465E-6%	0.25714285714286	2
d__Bacteria	k__unclassified_d__Bacteria	p__Actinomycetota	c__Actinomycetes	o__Propionibacteriales	f__Nocardioidaceae	g__Propionicimonas	s__Propionicimonas_paludicola	200	3.4145186006976E-5%	0.28571428571429	1
d__Bacteria	k__unclassified_d__Bacteria	p__Actinomycetota	c__Actinomycetes	o__Propionibacteriales	f__Nocardioidaceae	g__Propionicimonas	s__Propionicimonas_sp.	162	2.7657600665651E-5%	0.42857142857143	3
d__Bacteria	k__unclassified_d__Bacteria	p__Actinomycetota	c__Actinomycetes	o__Propionibacteriales	f__Nocardioidaceae	g__Tenggerimyces	s__Tenggerimyces_flavus	226	3.8584060187883E-5%	0.51428571428571	2
d__Bacteria	k__unclassified_d__Bacteria	p__Actinomycetota	c__Actinomycetes	o__Propionibacteriales	f__Propionibacteriaceae	g__Acidipropionibacterium	s__Acidipropionibacterium_jensenii	142	2.4243082064953E-5%	0.28571428571429	2
d__Bacteria	k__unclassified_d__Bacteria	p__Actinomycetota	c__Actinomycetes	o__Propionibacteriales	f__Propionibacteriaceae	g__Acidipropionibacterium	s__Acidipropionibacterium_sp.	26	4.4388741809069E-6%	0.085714285714286	1
d__Bacteria	k__unclassified_d__Bacteria	p__Actinomycetota	c__Actinomycetes	o__Propionibacteriales	f__Propionibacteriaceae	g__Arachnia	s__[Pseudopropionibacterium]_massiliense	2	3.4145186006976E-7%	0.028571428571429	1
d__Bacteria	k__unclassified_d__Bacteria	p__Actinomycetota	c__Actinomycetes	o__Propionibacteriales	f__Propionibacteriaceae	g__Cutibacterium	s__Cutibacterium_acnes	3030	5.173e-06	1	4
d__Bacteria	k__unclassified_d__Bacteria	p__Actinomycetota	c__Actinomycetes	o__Propionibacteriales	f__Propionibacteriaceae	g__Cutibacterium	s__Cutibacterium_sp.	24	4.0974223208372E-6%	0.14285714285714	1
d__Bacteria	k__unclassified_d__Bacteria	p__Actinomycetota	c__Actinomycetes	o__Propionibacteriales	f__Propionibacteriaceae	g__Granulicoccus	s__Granulicoccus_phenolivorans	4	6.8290372013953E-7%	0.057142857142857	1
d__Bacteria	k__unclassified_d__Bacteria	p__Actinomycetota	c__Actinomycetes	o__Propionibacteriales	f__Propionibacteriaceae	g__Microlunatus	s__Microlunatus_phosphovorus	32	5.4632297611162E-6%	0.22857142857143	1
d__Bacteria	k__unclassified_d__Bacteria	p__Actinomycetota	c__Actinomycetes	o__Propionibacteriales	f__Propionibacteriaceae	g__Microlunatus	s__Microlunatus_speluncae	364	6.2144238532697E-5%	0.4	1
d__Bacteria	k__unclassified_d__Bacteria	p__Actinomycetota	c__Actinomycetes	o__Propionibacteriales	f__Propionibacteriaceae	g__Nigerium	s__Nigerium_sp.	34	5.804681621186E-6%	0.11428571428571	1
d__Bacteria	k__unclassified_d__Bacteria	p__Actinomycetota	c__Actinomycetes	o__Propionibacteriales	f__Propionibacteriaceae	g__Propionibacterium	s__Propionibacterium_australiense	1616	2.75893e-06	0.91428571428571	9
d__Bacteria	k__unclassified_d__Bacteria	p__Actinomycetota	c__Actinomycetes	o__Propionibacteriales	f__Propionibacteriaceae	g__Propionibacterium	s__Propionibacterium_cyclohexanicum	328	5.5998105051441E-5%	0.25714285714286	2
d__Bacteria	k__unclassified_d__Bacteria	p__Actinomycetota	c__Actinomycetes	o__Propionibacteriales	f__Propionibacteriaceae	g__Propionibacterium	s__Propionibacterium_freudenreichii	2354	4.01889e-06	0.77142857142857	6
d__Bacteria	k__unclassified_d__Bacteria	p__Actinomycetota	c__Actinomycetes	o__Propionibacteriales	f__Propionibacteriaceae	g__Propionibacterium	s__Propionibacterium_sp.	66	1.1267911382302E-5%	0.42857142857143	4
d__Bacteria	k__unclassified_d__Bacteria	p__Actinomycetota	c__Actinomycetes	o__Propionibacteriales	f__Propionibacteriaceae	g__Propionibacterium	s__Propionibacterium_sp._KPL1844	80	1.3658074402791E-5%	0.31428571428571	1
d__Bacteria	k__unclassified_d__Bacteria	p__Actinomycetota	c__Actinomycetes	o__Propionibacteriales	f__Propionibacteriaceae	g__Propioniciclava	s__Propioniciclava_sp._MC1595	12	2.0487111604186E-6%	0.057142857142857	1
d__Bacteria	k__unclassified_d__Bacteria	p__Actinomycetota	c__Actinomycetes	o__Propionibacteriales	f__Propionibacteriaceae	g__Propioniciclava	s__Propioniciclava_sp._MC1683	32	5.4632297611162E-6%	0.11428571428571	2
d__Bacteria	k__unclassified_d__Bacteria	p__Actinomycetota	c__Actinomycetes	o__Propionibacteriales	f__Propionibacteriaceae	g__Propionimicrobium	s__Propionimicrobium_lymphophilum	286	4.8827615989976E-5%	0.11428571428571	1
d__Bacteria	k__unclassified_d__Bacteria	p__Actinomycetota	c__Actinomycetes	o__Propionibacteriales	f__Propionibacteriaceae	g__Raineyella	s__Raineyella_fluvialis	16	2.7316148805581E-6%	0.2	1
d__Bacteria	k__unclassified_d__Bacteria	p__Actinomycetota	c__Actinomycetes	o__Propionibacteriales	f__Propionibacteriaceae	g__Tessaracoccus	s__Tessaracoccus_aquimaris	10	1.7072593003488E-6%	0.085714285714286	1
d__Bacteria	k__unclassified_d__Bacteria	p__Actinomycetota	c__Actinomycetes	o__Propionibacteriales	f__Propionibacteriaceae	g__Tessaracoccus	s__Tessaracoccus_bendigoensis	86	1.4682429983E-5%	0.2	1
d__Bacteria	k__unclassified_d__Bacteria	p__Actinomycetota	c__Actinomycetes	o__Propionibacteriales	f__Propionibacteriaceae	g__Tessaracoccus	s__Tessaracoccus_defluvii	104	1.7755496723628E-5%	0.4	1
d__Bacteria	k__unclassified_d__Bacteria	p__Actinomycetota	c__Actinomycetes	o__Propionibacteriales	f__Propionibacteriaceae	g__Tessaracoccus	s__Tessaracoccus_flavescens	20	3.4145186006976E-6%	0.14285714285714	1
d__Bacteria	k__unclassified_d__Bacteria	p__Actinomycetota	c__Actinomycetes	o__Propionibacteriales	f__Propionibacteriaceae	g__Tessaracoccus	s__Tessaracoccus_flavus	12	2.0487111604186E-6%	0.085714285714286	1
d__Bacteria	k__unclassified_d__Bacteria	p__Actinomycetota	c__Actinomycetes	o__Propionibacteriales	f__Propionibacteriaceae	g__Tessaracoccus	s__Tessaracoccus_massiliensis	24	4.0974223208372E-6%	0.17142857142857	1
d__Bacteria	k__unclassified_d__Bacteria	p__Actinomycetota	c__Actinomycetes	o__Propionibacteriales	f__Propionibacteriaceae	g__Tessaracoccus	s__Tessaracoccus_sp.	20	3.4145186006976E-6%	0.085714285714286	1
d__Bacteria	k__unclassified_d__Bacteria	p__Actinomycetota	c__Actinomycetes	o__Propionibacteriales	f__Propionibacteriaceae	g__Tessaracoccus	s__Tessaracoccus_sp._HF-7	148	2.5267437645162E-5%	0.4	1
d__Bacteria	k__unclassified_d__Bacteria	p__Actinomycetota	c__Actinomycetes	o__Propionibacteriales	f__Propionibacteriaceae	g__Vaginimicrobium	s__Vaginimicrobium_propionicum	40	6.8290372013953E-6%	0.22857142857143	2
d__Bacteria	k__unclassified_d__Bacteria	p__Actinomycetota	c__Actinomycetes	o__Pseudonocardiales	f__Pseudonocardiaceae	g__Actinokineospora	s__Actinokineospora_sp._UTMC_2448	136	2.3218726484744E-5%	0.42857142857143	1
d__Bacteria	k__unclassified_d__Bacteria	p__Actinomycetota	c__Actinomycetes	o__Pseudonocardiales	f__Pseudonocardiaceae	g__Actinokineospora	s__Actinokineospora_xionganensis	66	1.1267911382302E-5%	0.14285714285714	1
d__Bacteria	k__unclassified_d__Bacteria	p__Actinomycetota	c__Actinomycetes	o__Pseudonocardiales	f__Pseudonocardiaceae	g__Actinomycetospora	s__Actinomycetospora_sp._Odt1-22	46	7.8533927816046E-6%	0.2	1
d__Bacteria	k__unclassified_d__Bacteria	p__Actinomycetota	c__Actinomycetes	o__Pseudonocardiales	f__Pseudonocardiaceae	g__Amycolatopsis	s__Amycolatopsis_acidicola	26	4.4388741809069E-6%	0.2	1
d__Bacteria	k__unclassified_d__Bacteria	p__Actinomycetota	c__Actinomycetes	o__Pseudonocardiales	f__Pseudonocardiaceae	g__Amycolatopsis	s__Amycolatopsis_antarctica	346	5.9071171792069E-5%	0.31428571428571	1
d__Bacteria	k__unclassified_d__Bacteria	p__Actinomycetota	c__Actinomycetes	o__Pseudonocardiales	f__Pseudonocardiaceae	g__Amycolatopsis	s__Amycolatopsis_benzoatilytica	180	3.0730667406279E-5%	0.31428571428571	1
d__Bacteria	k__unclassified_d__Bacteria	p__Actinomycetota	c__Actinomycetes	o__Pseudonocardiales	f__Pseudonocardiaceae	g__Amycolatopsis	s__Amycolatopsis_orientalis	22	3.7559704607674E-6%	0.11428571428571	1
d__Bacteria	k__unclassified_d__Bacteria	p__Actinomycetota	c__Actinomycetes	o__Pseudonocardiales	f__Pseudonocardiaceae	g__Amycolatopsis	s__Amycolatopsis_sp._2-2	234	3.9949867628162E-5%	0.57142857142857	1
d__Bacteria	k__unclassified_d__Bacteria	p__Actinomycetota	c__Actinomycetes	o__Pseudonocardiales	f__Pseudonocardiaceae	g__Amycolatopsis	s__Amycolatopsis_vancoresmycina	50	8.5362965017441E-6%	0.28571428571429	1
d__Bacteria	k__unclassified_d__Bacteria	p__Actinomycetota	c__Actinomycetes	o__Pseudonocardiales	f__Pseudonocardiaceae	g__Amycolatopsis	s__Amycolatopsis_vastitatis	12	2.0487111604186E-6%	0.085714285714286	1
d__Bacteria	k__unclassified_d__Bacteria	p__Actinomycetota	c__Actinomycetes	o__Pseudonocardiales	f__Pseudonocardiaceae	g__Crossiella	s__Crossiella_cryophila	16	2.7316148805581E-6%	0.11428571428571	1
d__Bacteria	k__unclassified_d__Bacteria	p__Actinomycetota	c__Actinomycetes	o__Pseudonocardiales	f__Pseudonocardiaceae	g__Kibdelosporangium	s__Kibdelosporangium_aridum	94	1.6048237423279E-5%	0.14285714285714	1
d__Bacteria	k__unclassified_d__Bacteria	p__Actinomycetota	c__Actinomycetes	o__Pseudonocardiales	f__Pseudonocardiaceae	g__Kibdelosporangium	s__Kibdelosporangium_philippinense	22	3.7559704607674E-6%	0.057142857142857	1
d__Bacteria	k__unclassified_d__Bacteria	p__Actinomycetota	c__Actinomycetes	o__Pseudonocardiales	f__Pseudonocardiaceae	g__Lentzea	s__Lentzea_cavernae	78	1.3316622542721E-5%	0.22857142857143	1
d__Bacteria	k__unclassified_d__Bacteria	p__Actinomycetota	c__Actinomycetes	o__Pseudonocardiales	f__Pseudonocardiaceae	g__Lentzea	s__Lentzea_kentuckyensis	118	2.0145659744116E-5%	0.25714285714286	1
d__Bacteria	k__unclassified_d__Bacteria	p__Actinomycetota	c__Actinomycetes	o__Pseudonocardiales	f__Pseudonocardiaceae	g__Lentzea	s__Lentzea_sp._NBRC_102530	174	2.9706311826069E-5%	0.68571428571429	1
d__Bacteria	k__unclassified_d__Bacteria	p__Actinomycetota	c__Actinomycetes	o__Pseudonocardiales	f__Pseudonocardiaceae	g__Prauserella	s__Prauserella_cavernicola	34	5.804681621186E-6%	0.14285714285714	1
d__Bacteria	k__unclassified_d__Bacteria	p__Actinomycetota	c__Actinomycetes	o__Pseudonocardiales	f__Pseudonocardiaceae	g__Pseudonocardia	s__Pseudonocardia_acidicola	16	2.7316148805581E-6%	0.14285714285714	1
d__Bacteria	k__unclassified_d__Bacteria	p__Actinomycetota	c__Actinomycetes	o__Pseudonocardiales	f__Pseudonocardiaceae	g__Pseudonocardia	s__Pseudonocardia_sp._Ae505_Ps2	34	5.804681621186E-6%	0.2	1
d__Bacteria	k__unclassified_d__Bacteria	p__Actinomycetota	c__Actinomycetes	o__Pseudonocardiales	f__Pseudonocardiaceae	g__Pseudonocardia	s__Pseudonocardia_sp._DSM_110487	4	6.8290372013953E-7%	0.057142857142857	1
d__Bacteria	k__unclassified_d__Bacteria	p__Actinomycetota	c__Actinomycetes	o__Pseudonocardiales	f__Pseudonocardiaceae	g__Pseudonocardia	s__Pseudonocardia_sp._EC080625-04	78	1.3316622542721E-5%	0.37142857142857	1
d__Bacteria	k__unclassified_d__Bacteria	p__Actinomycetota	c__Actinomycetes	o__Pseudonocardiales	f__Pseudonocardiaceae	g__Saccharomonospora	s__Saccharomonospora_sp.	10	1.7072593003488E-6%	0.057142857142857	1
d__Bacteria	k__unclassified_d__Bacteria	p__Actinomycetota	c__Actinomycetes	o__Pseudonocardiales	f__Pseudonocardiaceae	g__Saccharopolyspora	s__Saccharopolyspora_sp.	176	3.0047763686139E-5%	0.4	3
d__Bacteria	k__unclassified_d__Bacteria	p__Actinomycetota	c__Actinomycetes	o__Pseudonocardiales	f__Pseudonocardiaceae	g__Saccharopolyspora	s__Saccharopolyspora_spinosa	40	6.8290372013953E-6%	0.2	1
d__Bacteria	k__unclassified_d__Bacteria	p__Actinomycetota	c__Actinomycetes	o__Pseudonocardiales	f__Pseudonocardiaceae	g__Saccharothrix	s__Saccharothrix_sp._AJ9571	56	9.5606520819534E-6%	0.085714285714286	1
d__Bacteria	k__unclassified_d__Bacteria	p__Actinomycetota	c__Actinomycetes	o__Pseudonocardiales	f__Pseudonocardiaceae	g__Saccharothrix	s__Saccharothrix_sp._S26	150	2.5608889505232E-5%	0.54285714285714	2
d__Bacteria	k__unclassified_d__Bacteria	p__Actinomycetota	c__Actinomycetes	o__Pseudonocardiales	f__Pseudonocardiaceae	g__Saccharothrix	s__Saccharothrix_texasensis	24	4.0974223208372E-6%	0.11428571428571	1
d__Bacteria	k__unclassified_d__Bacteria	p__Actinomycetota	c__Actinomycetes	o__Sporichthyales	f__Sporichthyaceae	g__Sporichthya	s__Sporichthya_sp.	14	2.3901630204883E-6%	0.11428571428571	1
d__Bacteria	k__unclassified_d__Bacteria	p__Actinomycetota	c__Actinomycetes	o__Streptosporangiales	f__Nocardiopsaceae	g__Haloactinospora	s__Haloactinospora_alba	22	3.7559704607674E-6%	0.14285714285714	1
d__Bacteria	k__unclassified_d__Bacteria	p__Actinomycetota	c__Actinomycetes	o__Streptosporangiales	f__Nocardiopsaceae	g__Nocardiopsis	s__Nocardiopsis_aegyptia	1122	1.91554e-06	0.2	2
d__Bacteria	k__unclassified_d__Bacteria	p__Actinomycetota	c__Actinomycetes	o__Streptosporangiales	f__Nocardiopsaceae	g__Nocardiopsis	s__Nocardiopsis_algeriensis	582	9.9362491280301E-5%	0.25714285714286	3
d__Bacteria	k__unclassified_d__Bacteria	p__Actinomycetota	c__Actinomycetes	o__Streptosporangiales	f__Nocardiopsaceae	g__Nocardiopsis	s__Nocardiopsis_alkaliphila	136	2.3218726484744E-5%	0.2	3
d__Bacteria	k__unclassified_d__Bacteria	p__Actinomycetota	c__Actinomycetes	o__Streptosporangiales	f__Nocardiopsaceae	g__Nocardiopsis	s__Nocardiopsis_composta	30	5.1217779010465E-6%	0.17142857142857	1
d__Bacteria	k__unclassified_d__Bacteria	p__Actinomycetota	c__Actinomycetes	o__Streptosporangiales	f__Nocardiopsaceae	g__Nocardiopsis	s__Nocardiopsis_prasina	8	1.3658074402791E-6%	0.057142857142857	1
d__Bacteria	k__unclassified_d__Bacteria	p__Actinomycetota	c__Actinomycetes	o__Streptosporangiales	f__Nocardiopsaceae	g__Nocardiopsis	s__Nocardiopsis_sinuspersici	12	2.0487111604186E-6%	0.028571428571429	1
d__Bacteria	k__unclassified_d__Bacteria	p__Actinomycetota	c__Actinomycetes	o__Streptosporangiales	f__Nocardiopsaceae	g__Nocardiopsis	s__Nocardiopsis_sp._ATB16-24	24	4.0974223208372E-6%	0.085714285714286	1
d__Bacteria	k__unclassified_d__Bacteria	p__Actinomycetota	c__Actinomycetes	o__Streptosporangiales	f__Nocardiopsaceae	g__Nocardiopsis	s__Nocardiopsis_sp._CNR-923	316	5.3949393891023E-5%	0.22857142857143	1
d__Bacteria	k__unclassified_d__Bacteria	p__Actinomycetota	c__Actinomycetes	o__Streptosporangiales	f__Nocardiopsaceae	g__Nocardiopsis	s__Nocardiopsis_sp._CNS-639	92	1.5706785563209E-5%	0.25714285714286	1
d__Bacteria	k__unclassified_d__Bacteria	p__Actinomycetota	c__Actinomycetes	o__Streptosporangiales	f__Nocardiopsaceae	g__Nocardiopsis	s__Nocardiopsis_sp._JB363	30	5.1217779010465E-6%	0.057142857142857	1
d__Bacteria	k__unclassified_d__Bacteria	p__Actinomycetota	c__Actinomycetes	o__Streptosporangiales	f__Nocardiopsaceae	g__Nocardiopsis	s__Nocardiopsis_sp._NRRL_B-16309	390	6.6583112713604E-5%	0.2	2
d__Bacteria	k__unclassified_d__Bacteria	p__Actinomycetota	c__Actinomycetes	o__Streptosporangiales	f__Nocardiopsaceae	g__Nocardiopsis	s__Nocardiopsis_sp._TSRI0078	24	4.0974223208372E-6%	0.11428571428571	1
d__Bacteria	k__unclassified_d__Bacteria	p__Actinomycetota	c__Actinomycetes	o__Streptosporangiales	f__Nocardiopsaceae	g__Thermobifida	s__Thermobifida_sp.	76	1.2975170682651E-5%	0.37142857142857	2
d__Bacteria	k__unclassified_d__Bacteria	p__Actinomycetota	c__Actinomycetes	o__Streptosporangiales	f__Streptosporangiaceae	g__Acrocarpospora	s__Acrocarpospora_macrocephala	1776	3.03209e-06	0.94285714285714	2
d__Bacteria	k__unclassified_d__Bacteria	p__Actinomycetota	c__Actinomycetes	o__Streptosporangiales	f__Streptosporangiaceae	g__Acrocarpospora	s__Acrocarpospora_pleiomorpha	10	1.7072593003488E-6%	0.085714285714286	1
d__Bacteria	k__unclassified_d__Bacteria	p__Actinomycetota	c__Actinomycetes	o__Streptosporangiales	f__Streptosporangiaceae	g__Herbidospora	s__Herbidospora_mongoliensis	14	2.3901630204883E-6%	0.14285714285714	1
d__Bacteria	k__unclassified_d__Bacteria	p__Actinomycetota	c__Actinomycetes	o__Streptosporangiales	f__Streptosporangiaceae	g__Microbispora	s__Microbispora_bryophytorum	20	3.4145186006976E-6%	0.14285714285714	1
d__Bacteria	k__unclassified_d__Bacteria	p__Actinomycetota	c__Actinomycetes	o__Streptosporangiales	f__Streptosporangiaceae	g__Microbispora	s__Microbispora_sp._H10670	26	4.4388741809069E-6%	0.11428571428571	1
d__Bacteria	k__unclassified_d__Bacteria	p__Actinomycetota	c__Actinomycetes	o__Streptosporangiales	f__Streptosporangiaceae	g__Microbispora	s__Microbispora_triticiradicis	22	3.7559704607674E-6%	0.2	1
d__Bacteria	k__unclassified_d__Bacteria	p__Actinomycetota	c__Actinomycetes	o__Streptosporangiales	f__Streptosporangiaceae	g__Nonomuraea	s__Nonomuraea_sp._K271	26	4.4388741809069E-6%	0.17142857142857	3
d__Bacteria	k__unclassified_d__Bacteria	p__Actinomycetota	c__Actinomycetes	o__Streptosporangiales	f__Streptosporangiaceae	g__Nonomuraea	s__Nonomuraea_thailandensis	38	6.4875853413255E-6%	0.2	1
d__Bacteria	k__unclassified_d__Bacteria	p__Actinomycetota	c__Actinomycetes	o__Streptosporangiales	f__Streptosporangiaceae	g__Nonomuraea	s__Nonomuraea_zeae	14	2.3901630204883E-6%	0.11428571428571	1
d__Bacteria	k__unclassified_d__Bacteria	p__Actinomycetota	c__Actinomycetes	o__Streptosporangiales	f__Streptosporangiaceae	g__Planomonospora	s__Planomonospora_sp._ID82291	20	3.4145186006976E-6%	0.085714285714286	1
d__Bacteria	k__unclassified_d__Bacteria	p__Actinomycetota	c__Actinomycetes	o__Streptosporangiales	f__Streptosporangiaceae	g__Planotetraspora	s__Planotetraspora_silvatica	40	6.8290372013953E-6%	0.25714285714286	2
d__Bacteria	k__unclassified_d__Bacteria	p__Actinomycetota	c__Actinomycetes	o__Streptosporangiales	f__Streptosporangiaceae	g__Sphaerimonospora	s__Sphaerimonospora_thailandensis	10	1.7072593003488E-6%	0.085714285714286	1
d__Bacteria	k__unclassified_d__Bacteria	p__Actinomycetota	c__Actinomycetes	o__Streptosporangiales	f__Streptosporangiaceae	g__Sphaerisporangium	s__Sphaerisporangium_melleum	18	3.0730667406279E-6%	0.11428571428571	1
d__Bacteria	k__unclassified_d__Bacteria	p__Actinomycetota	c__Actinomycetes	o__Streptosporangiales	f__Streptosporangiaceae	g__Spongiactinospora	s__Spongiactinospora_sp._TRM90649	132	2.2535822764604E-5%	0.6	1
d__Bacteria	k__unclassified_d__Bacteria	p__Actinomycetota	c__Actinomycetes	o__Streptosporangiales	f__Streptosporangiaceae	g__Streptosporangium	s__Streptosporangium_becharense	18	3.0730667406279E-6%	0.057142857142857	1
d__Bacteria	k__unclassified_d__Bacteria	p__Actinomycetota	c__Actinomycetes	o__Streptosporangiales	f__Streptosporangiaceae	g__Streptosporangium	s__Streptosporangium_sp._'caverna'	42	7.170489061465E-6%	0.14285714285714	1
d__Bacteria	k__unclassified_d__Bacteria	p__Actinomycetota	c__Actinomycetes	o__Streptosporangiales	f__Streptosporangiaceae	g__Streptosporangium	s__Streptosporangium_violaceochromogenes	130	2.2194370904535E-5%	0.14285714285714	1
d__Bacteria	k__unclassified_d__Bacteria	p__Actinomycetota	c__Actinomycetes	o__Streptosporangiales	f__Streptosporangiaceae	g__Thermobispora	s__Thermobispora_bispora	14	2.3901630204883E-6%	0.11428571428571	1
d__Bacteria	k__unclassified_d__Bacteria	p__Actinomycetota	c__Actinomycetes	o__Streptosporangiales	f__Thermomonosporaceae	g__Actinocorallia	s__Actinocorallia_populi	88	1.502388184307E-5%	0.48571428571429	3
d__Bacteria	k__unclassified_d__Bacteria	p__Actinomycetota	c__Actinomycetes	o__Streptosporangiales	f__Thermomonosporaceae	g__Actinomadura	s__Actinomadura_darangshiensis	12	2.0487111604186E-6%	0.11428571428571	1
d__Bacteria	k__unclassified_d__Bacteria	p__Actinomycetota	c__Actinomycetes	o__Streptosporangiales	f__Thermomonosporaceae	g__Actinomadura	s__Actinomadura_graeca	12	2.0487111604186E-6%	0.11428571428571	1
d__Bacteria	k__unclassified_d__Bacteria	p__Actinomycetota	c__Actinomycetes	o__Streptosporangiales	f__Thermomonosporaceae	g__Actinomadura	s__Actinomadura_macrotermitis	10	1.7072593003488E-6%	0.085714285714286	1
d__Bacteria	k__unclassified_d__Bacteria	p__Actinomycetota	c__Actinomycetes	o__Streptosporangiales	f__Thermomonosporaceae	g__Actinomadura	s__Actinomadura_rayongensis	2	3.4145186006976E-7%	0.028571428571429	1
d__Bacteria	k__unclassified_d__Bacteria	p__Actinomycetota	c__Actinomycetes	o__Streptosporangiales	f__Thermomonosporaceae	g__Actinomadura	s__Actinomadura_sp._K4S16	222	3.7901156467744E-5%	0.17142857142857	1
d__Bacteria	k__unclassified_d__Bacteria	p__Actinomycetota	c__Actinomycetes	o__Streptosporangiales	f__Thermomonosporaceae	g__Actinomadura	s__Actinomadura_sp._NBRC_104412	822	1.40337e-06	0.74285714285714	3
d__Bacteria	k__unclassified_d__Bacteria	p__Actinomycetota	c__Actinomycetes	o__Streptosporangiales	f__Thermomonosporaceae	g__Actinomadura	s__Actinomadura_sp._WMMB_499	612	1.04484e-06	0.94285714285714	1
d__Bacteria	k__unclassified_d__Bacteria	p__Actinomycetota	c__Actinomycetes	o__Streptosporangiales	f__Thermomonosporaceae	g__Actinomadura	s__Actinomadura_syzygii	264	4.5071645529209E-5%	0.25714285714286	3
d__Bacteria	k__unclassified_d__Bacteria	p__Actinomycetota	c__Actinomycetes	o__Streptosporangiales	f__Thermomonosporaceae	g__Actinomadura	s__Actinomadura_viridis	548	9.3557809659115E-5%	0.77142857142857	2
d__Bacteria	k__unclassified_d__Bacteria	p__Actinomycetota	c__Candidatus_Aquicultoria	o__Candidatus_Aquicultorales	f__Candidatus_Aquicultoraceae	g__Candidatus_Aquicultor	s__Candidatus_Aquicultor_secundus	78	1.3316622542721E-5%	0.4	2
d__Bacteria	k__unclassified_d__Bacteria	p__Actinomycetota	c__Candidatus_Geothermincolia	o__Candidatus_Geothermincolales	f__Candidatus_Geothermincolaceae	g__Candidatus_Solincola	s__Candidatus_Solincola_tengchongensis	228	3.8925512047953E-5%	0.48571428571429	5
d__Bacteria	k__unclassified_d__Bacteria	p__Actinomycetota	c__Candidatus_Humimicrobiia	o__Candidatus_Humimicrobiales	f__Candidatus_Hydromicrobiaceae	g__Candidatus_Hydromicrobium	s__Candidatus_Hydromicrobium_americanum	56	9.5606520819534E-6%	0.25714285714286	2
d__Bacteria	k__unclassified_d__Bacteria	p__Actinomycetota	c__Coriobacteriia	o__Anaerosomatales	f__Anaerosomataceae	g__Anaerosoma	s__Anaerosoma_tenue	6	1.0243555802093E-6%	0.057142857142857	1
d__Bacteria	k__unclassified_d__Bacteria	p__Actinomycetota	c__Coriobacteriia	o__Anaerosomatales	f__Anaerosomataceae	g__Parvivirga	s__Parvivirga_hydrogeniphila	180	3.0730667406279E-5%	0.25714285714286	3
d__Bacteria	k__unclassified_d__Bacteria	p__Actinomycetota	c__Coriobacteriia	o__Coriobacteriales	f__Atopobiaceae	g__Atopobium	s__Atopobium_deltae	28	4.7803260409767E-6%	0.11428571428571	1
d__Bacteria	k__unclassified_d__Bacteria	p__Actinomycetota	c__Coriobacteriia	o__Coriobacteriales	f__Atopobiaceae	g__Atopobium	s__Atopobium_fossor	222	3.7901156467744E-5%	0.17142857142857	2
d__Bacteria	k__unclassified_d__Bacteria	p__Actinomycetota	c__Coriobacteriia	o__Coriobacteriales	f__Atopobiaceae	g__Atopobium	s__Atopobium_minutum	1054	1.79945e-06	0.62857142857143	12
d__Bacteria	k__unclassified_d__Bacteria	p__Actinomycetota	c__Coriobacteriia	o__Coriobacteriales	f__Atopobiaceae	g__Atopobium	s__Atopobium_sp.	11732	2.00296e-05	1	35
d__Bacteria	k__unclassified_d__Bacteria	p__Actinomycetota	c__Coriobacteriia	o__Coriobacteriales	f__Atopobiaceae	g__Atopobium	s__Atopobium_sp._BV3Ac4	378	6.4534401553185E-5%	0.62857142857143	5
d__Bacteria	k__unclassified_d__Bacteria	p__Actinomycetota	c__Coriobacteriia	o__Coriobacteriales	f__Atopobiaceae	g__Atopobium	s__Atopobium_sp._HMSC064B08	62	1.0585007662163E-5%	0.28571428571429	1
d__Bacteria	k__unclassified_d__Bacteria	p__Actinomycetota	c__Coriobacteriia	o__Coriobacteriales	f__Atopobiaceae	g__Atopobium	s__Atopobium_sp._oral_taxon_199	10	1.7072593003488E-6%	0.11428571428571	2
d__Bacteria	k__unclassified_d__Bacteria	p__Actinomycetota	c__Coriobacteriia	o__Coriobacteriales	f__Atopobiaceae	g__Atopobium	s__Atopobium_sp._oral_taxon_416	304	5.1900682730604E-5%	0.77142857142857	9
d__Bacteria	k__unclassified_d__Bacteria	p__Actinomycetota	c__Coriobacteriia	o__Coriobacteriales	f__Atopobiaceae	g__Atopobium	s__Atopobium_sp._oral_taxon_810	1568	2.67698e-06	1	10
d__Bacteria	k__unclassified_d__Bacteria	p__Actinomycetota	c__Coriobacteriia	o__Coriobacteriales	f__Atopobiaceae	g__Caniella	s__Caniella_muris	7254	1.23845e-05	0.97142857142857	33
d__Bacteria	k__unclassified_d__Bacteria	p__Actinomycetota	c__Coriobacteriia	o__Coriobacteriales	f__Atopobiaceae	g__Granulimonas	s__Granulimonas_faecalis	6800	1.16094e-05	0.97142857142857	41
d__Bacteria	k__unclassified_d__Bacteria	p__Actinomycetota	c__Coriobacteriia	o__Coriobacteriales	f__Atopobiaceae	g__Lancefieldella	s__Lancefieldella_parvula	136	2.3218726484744E-5%	0.6	5
d__Bacteria	k__unclassified_d__Bacteria	p__Actinomycetota	c__Coriobacteriia	o__Coriobacteriales	f__Atopobiaceae	g__Lancefieldella	s__Lancefieldella_rimae	1160	1.98042e-06	0.85714285714286	11
d__Bacteria	k__unclassified_d__Bacteria	p__Actinomycetota	c__Coriobacteriia	o__Coriobacteriales	f__Atopobiaceae	g__Lancefieldella	s__Lancefieldella_sp._Marseille-Q7238	21392	3.65217e-05	0.97142857142857	25
d__Bacteria	k__unclassified_d__Bacteria	p__Actinomycetota	c__Coriobacteriia	o__Coriobacteriales	f__Atopobiaceae	g__Leptogranulimonas	s__Leptogranulimonas_caecicola	762	1.30093e-06	0.62857142857143	11
d__Bacteria	k__unclassified_d__Bacteria	p__Actinomycetota	c__Coriobacteriia	o__Coriobacteriales	f__Atopobiaceae	g__Muricaecibacterium	s__Muricaecibacterium_torontonense	5556	9.48553e-06	0.97142857142857	33
d__Bacteria	k__unclassified_d__Bacteria	p__Actinomycetota	c__Coriobacteriia	o__Coriobacteriales	f__Atopobiaceae	g__Olsenella	s__Candidatus_Olsenella_avicola	1436	2.45162e-06	0.51428571428571	6
d__Bacteria	k__unclassified_d__Bacteria	p__Actinomycetota	c__Coriobacteriia	o__Coriobacteriales	f__Atopobiaceae	g__Olsenella	s__Candidatus_Olsenella_avistercoris	58	9.9021039420231E-6%	0.31428571428571	3
d__Bacteria	k__unclassified_d__Bacteria	p__Actinomycetota	c__Coriobacteriia	o__Coriobacteriales	f__Atopobiaceae	g__Olsenella	s__Candidatus_Olsenella_excrementavium	5140	8.77531e-06	0.91428571428571	10
d__Bacteria	k__unclassified_d__Bacteria	p__Actinomycetota	c__Coriobacteriia	o__Coriobacteriales	f__Atopobiaceae	g__Olsenella	s__Candidatus_Olsenella_excrementigallinarum	3562	6.08126e-06	0.62857142857143	9
d__Bacteria	k__unclassified_d__Bacteria	p__Actinomycetota	c__Coriobacteriia	o__Coriobacteriales	f__Atopobiaceae	g__Olsenella	s__Candidatus_Olsenella_pullicola	358	6.1119882952488E-5%	0.65714285714286	6
d__Bacteria	k__unclassified_d__Bacteria	p__Actinomycetota	c__Coriobacteriia	o__Coriobacteriales	f__Atopobiaceae	g__Olsenella	s__Candidatus_Olsenella_pullistercoris	34	5.804681621186E-6%	0.14285714285714	2
d__Bacteria	k__unclassified_d__Bacteria	p__Actinomycetota	c__Coriobacteriia	o__Coriobacteriales	f__Atopobiaceae	g__Olsenella	s__Candidatus_Olsenella_stercoravium	886	1.51263e-06	0.57142857142857	5
d__Bacteria	k__unclassified_d__Bacteria	p__Actinomycetota	c__Coriobacteriia	o__Coriobacteriales	f__Atopobiaceae	g__Olsenella	s__Olsenella_intestinalis	16012	2.73366e-05	0.94285714285714	34
d__Bacteria	k__unclassified_d__Bacteria	p__Actinomycetota	c__Coriobacteriia	o__Coriobacteriales	f__Atopobiaceae	g__Olsenella	s__Olsenella_massiliensis	198	3.3803734146907E-5%	0.22857142857143	3
d__Bacteria	k__unclassified_d__Bacteria	p__Actinomycetota	c__Coriobacteriia	o__Coriobacteriales	f__Atopobiaceae	g__Olsenella	s__Olsenella_phocaeensis	122	2.0828563464256E-5%	0.34285714285714	5
d__Bacteria	k__unclassified_d__Bacteria	p__Actinomycetota	c__Coriobacteriia	o__Coriobacteriales	f__Atopobiaceae	g__Olsenella	s__Olsenella_porci	380	6.4875853413255E-5%	0.68571428571429	6
d__Bacteria	k__unclassified_d__Bacteria	p__Actinomycetota	c__Coriobacteriia	o__Coriobacteriales	f__Atopobiaceae	g__Olsenella	s__Olsenella_profusa	1138	1.94286e-06	0.8	19
d__Bacteria	k__unclassified_d__Bacteria	p__Actinomycetota	c__Coriobacteriia	o__Coriobacteriales	f__Atopobiaceae	g__Olsenella	s__Olsenella_sp.	31532	5.38333e-05	1	154
d__Bacteria	k__unclassified_d__Bacteria	p__Actinomycetota	c__Coriobacteriia	o__Coriobacteriales	f__Atopobiaceae	g__Olsenella	s__Olsenella_sp._AM04-33	10	1.7072593003488E-6%	0.028571428571429	1
d__Bacteria	k__unclassified_d__Bacteria	p__Actinomycetota	c__Coriobacteriia	o__Coriobacteriales	f__Atopobiaceae	g__Olsenella	s__Olsenella_sp._AM05-7	996	1.70043e-06	0.28571428571429	2
d__Bacteria	k__unclassified_d__Bacteria	p__Actinomycetota	c__Coriobacteriia	o__Coriobacteriales	f__Atopobiaceae	g__Olsenella	s__Olsenella_sp._An188	1456	2.48577e-06	0.77142857142857	11
d__Bacteria	k__unclassified_d__Bacteria	p__Actinomycetota	c__Coriobacteriia	o__Coriobacteriales	f__Atopobiaceae	g__Olsenella	s__Olsenella_sp._An270	166	2.834050438579E-5%	0.48571428571429	4
d__Bacteria	k__unclassified_d__Bacteria	p__Actinomycetota	c__Coriobacteriia	o__Coriobacteriales	f__Atopobiaceae	g__Olsenella	s__Olsenella_sp._An285	2866	4.89301e-06	0.97142857142857	15
d__Bacteria	k__unclassified_d__Bacteria	p__Actinomycetota	c__Coriobacteriia	o__Coriobacteriales	f__Atopobiaceae	g__Olsenella	s__Olsenella_sp._An290	1976	3.37354e-06	0.94285714285714	20
d__Bacteria	k__unclassified_d__Bacteria	p__Actinomycetota	c__Coriobacteriia	o__Coriobacteriales	f__Atopobiaceae	g__Olsenella	s__Olsenella_sp._An293	308	5.2583586450744E-5%	0.37142857142857	6
d__Bacteria	k__unclassified_d__Bacteria	p__Actinomycetota	c__Coriobacteriia	o__Coriobacteriales	f__Atopobiaceae	g__Olsenella	s__Olsenella_sp._CU969	1742	2.97405e-06	0.91428571428571	9
d__Bacteria	k__unclassified_d__Bacteria	p__Actinomycetota	c__Coriobacteriia	o__Coriobacteriales	f__Atopobiaceae	g__Olsenella	s__Olsenella_sp._DNF00959	224	3.8242608327814E-5%	0.51428571428571	3
d__Bacteria	k__unclassified_d__Bacteria	p__Actinomycetota	c__Coriobacteriia	o__Coriobacteriales	f__Atopobiaceae	g__Olsenella	s__Olsenella_sp._HMSC062G07	1170	1.99749e-06	0.97142857142857	8
d__Bacteria	k__unclassified_d__Bacteria	p__Actinomycetota	c__Coriobacteriia	o__Coriobacteriales	f__Atopobiaceae	g__Olsenella	s__Olsenella_sp._KGMB02461	3086	5.2686e-06	0.88571428571429	23
d__Bacteria	k__unclassified_d__Bacteria	p__Actinomycetota	c__Coriobacteriia	o__Coriobacteriales	f__Atopobiaceae	g__Olsenella	s__Olsenella_sp._KH3B4	1088	1.8575e-06	0.54285714285714	6
d__Bacteria	k__unclassified_d__Bacteria	p__Actinomycetota	c__Coriobacteriia	o__Coriobacteriales	f__Atopobiaceae	g__Olsenella	s__Olsenella_sp._Marseille-P4559	192	3.2779378566697E-5%	0.68571428571429	6
d__Bacteria	k__unclassified_d__Bacteria	p__Actinomycetota	c__Coriobacteriia	o__Coriobacteriales	f__Atopobiaceae	g__Olsenella	s__Olsenella_sp._SW781	470	8.0241187116394E-5%	0.57142857142857	9
d__Bacteria	k__unclassified_d__Bacteria	p__Actinomycetota	c__Coriobacteriia	o__Coriobacteriales	f__Atopobiaceae	g__Olsenella	s__Olsenella_sp._TM06-36	126	2.1511467184395E-5%	0.31428571428571	3
d__Bacteria	k__unclassified_d__Bacteria	p__Actinomycetota	c__Coriobacteriia	o__Coriobacteriales	f__Atopobiaceae	g__Olsenella	s__Olsenella_sp._YH-ols2217	34	5.804681621186E-6%	0.17142857142857	2
d__Bacteria	k__unclassified_d__Bacteria	p__Actinomycetota	c__Coriobacteriia	o__Coriobacteriales	f__Atopobiaceae	g__Olsenella	s__Olsenella_sp._kh2p3	1464	2.49943e-06	0.8	4
d__Bacteria	k__unclassified_d__Bacteria	p__Actinomycetota	c__Coriobacteriia	o__Coriobacteriales	f__Atopobiaceae	g__Olsenella	s__Olsenella_sp._oral_taxon_807	2498	4.26473e-06	1	21
d__Bacteria	k__unclassified_d__Bacteria	p__Actinomycetota	c__Coriobacteriia	o__Coriobacteriales	f__Atopobiaceae	g__Olsenella	s__Olsenella_sp._oral_taxon_809	222	3.7901156467744E-5%	0.37142857142857	7
d__Bacteria	k__unclassified_d__Bacteria	p__Actinomycetota	c__Coriobacteriia	o__Coriobacteriales	f__Atopobiaceae	g__Olsenella	s__Olsenella_timonensis	2066	3.5272e-06	0.91428571428571	11
d__Bacteria	k__unclassified_d__Bacteria	p__Actinomycetota	c__Coriobacteriia	o__Coriobacteriales	f__Atopobiaceae	g__Olsenella	s__Olsenella_uli	6476	1.10562e-05	1	58
d__Bacteria	k__unclassified_d__Bacteria	p__Actinomycetota	c__Coriobacteriia	o__Coriobacteriales	f__Atopobiaceae	g__Parafannyhessea	s__Parafannyhessea_umbonata	7582	1.29444e-05	0.97142857142857	40
d__Bacteria	k__unclassified_d__Bacteria	p__Actinomycetota	c__Coriobacteriia	o__Coriobacteriales	f__Atopobiaceae	g__Paratractidigestivibacter	s__Paratractidigestivibacter_faecalis	2768	4.72569e-06	0.8	14
d__Bacteria	k__unclassified_d__Bacteria	p__Actinomycetota	c__Coriobacteriia	o__Coriobacteriales	f__Atopobiaceae	g__Parolsenella	s__Parolsenella_catena	30	5.1217779010465E-6%	0.22857142857143	3
d__Bacteria	k__unclassified_d__Bacteria	p__Actinomycetota	c__Coriobacteriia	o__Coriobacteriales	f__Atopobiaceae	g__Parolsenella	s__Parolsenella_massiliensis	812	1.38629e-06	0.57142857142857	7
d__Bacteria	k__unclassified_d__Bacteria	p__Actinomycetota	c__Coriobacteriia	o__Coriobacteriales	f__Atopobiaceae	g__Parolsenella	s__Parolsenella_sp.	4060	6.93147e-06	0.97142857142857	30
d__Bacteria	k__unclassified_d__Bacteria	p__Actinomycetota	c__Coriobacteriia	o__Coriobacteriales	f__Atopobiaceae	g__Thermophilibacter	s__Thermophilibacter_gallinarum	3186	5.43933e-06	0.6	8
d__Bacteria	k__unclassified_d__Bacteria	p__Actinomycetota	c__Coriobacteriia	o__Coriobacteriales	f__Atopobiaceae	g__Thermophilibacter	s__Thermophilibacter_immobilis	96	1.6389689283349E-5%	0.31428571428571	3
d__Bacteria	k__unclassified_d__Bacteria	p__Actinomycetota	c__Coriobacteriia	o__Coriobacteriales	f__Atopobiaceae	g__Thermophilibacter	s__Thermophilibacter_mediterraneus	1700	2.90234e-06	0.82857142857143	14
d__Bacteria	k__unclassified_d__Bacteria	p__Actinomycetota	c__Coriobacteriia	o__Coriobacteriales	f__Atopobiaceae	g__Thermophilibacter	s__Thermophilibacter_provencensis	7590	1.29581e-05	1	23
d__Bacteria	k__unclassified_d__Bacteria	p__Actinomycetota	c__Coriobacteriia	o__Coriobacteriales	f__Atopobiaceae	g__Thermophilibacter	s__Thermophilibacter_sp.	2288	3.90621e-06	0.17142857142857	4
d__Bacteria	k__unclassified_d__Bacteria	p__Actinomycetota	c__Coriobacteriia	o__Coriobacteriales	f__Atopobiaceae	g__Thermophilibacter	s__Thermophilibacter_sp._ET337	5634	9.6187e-06	0.97142857142857	15
d__Bacteria	k__unclassified_d__Bacteria	p__Actinomycetota	c__Coriobacteriia	o__Coriobacteriales	f__Atopobiaceae	g__Tractidigestivibacter	s__Tractidigestivibacter_montrealensis	1378	2.3526e-06	0.77142857142857	8
d__Bacteria	k__unclassified_d__Bacteria	p__Actinomycetota	c__Coriobacteriia	o__Coriobacteriales	f__Atopobiaceae	g__Tractidigestivibacter	s__Tractidigestivibacter_scatoligenes	68	1.1609363242372E-5%	0.4	2
d__Bacteria	k__unclassified_d__Bacteria	p__Actinomycetota	c__Coriobacteriia	o__Coriobacteriales	f__Coriobacteriaceae	g__Candidatus_Coprousia	s__Candidatus_Coprousia_avicola	38	6.4875853413255E-6%	0.25714285714286	3
d__Bacteria	k__unclassified_d__Bacteria	p__Actinomycetota	c__Coriobacteriia	o__Coriobacteriales	f__Coriobacteriaceae	g__Candidatus_Coprovicinus	s__Candidatus_Coprovicinus_avistercoris	3106	5.30275e-06	0.77142857142857	12
d__Bacteria	k__unclassified_d__Bacteria	p__Actinomycetota	c__Coriobacteriia	o__Coriobacteriales	f__Coriobacteriaceae	g__Candidatus_Limicola	s__Candidatus_Limicola_stercorigallinarum	3108	5.30616e-06	0.82857142857143	12
d__Bacteria	k__unclassified_d__Bacteria	p__Actinomycetota	c__Coriobacteriia	o__Coriobacteriales	f__Coriobacteriaceae	g__Collinsella	s__Candidatus_Collinsella_stercoripullorum	4966	8.47825e-06	0.88571428571429	33
d__Bacteria	k__unclassified_d__Bacteria	p__Actinomycetota	c__Coriobacteriia	o__Coriobacteriales	f__Coriobacteriaceae	g__Collinsella	s__Collinsella_acetigenes	1442	2.46187e-06	0.94285714285714	7
d__Bacteria	k__unclassified_d__Bacteria	p__Actinomycetota	c__Coriobacteriia	o__Coriobacteriales	f__Coriobacteriaceae	g__Collinsella	s__Collinsella_aerofaciens	58976	0.000100687	1	176
d__Bacteria	k__unclassified_d__Bacteria	p__Actinomycetota	c__Coriobacteriia	o__Coriobacteriales	f__Coriobacteriaceae	g__Collinsella	s__Collinsella_bouchesdurhonensis	3450	5.89004e-06	0.97142857142857	14
d__Bacteria	k__unclassified_d__Bacteria	p__Actinomycetota	c__Coriobacteriia	o__Coriobacteriales	f__Coriobacteriaceae	g__Collinsella	s__Collinsella_ihumii	5216	8.90506e-06	0.91428571428571	42
d__Bacteria	k__unclassified_d__Bacteria	p__Actinomycetota	c__Coriobacteriia	o__Coriobacteriales	f__Coriobacteriaceae	g__Collinsella	s__Collinsella_intestinalis	15314	2.6145e-05	1	77
d__Bacteria	k__unclassified_d__Bacteria	p__Actinomycetota	c__Coriobacteriia	o__Coriobacteriales	f__Coriobacteriaceae	g__Collinsella	s__Collinsella_phocaeensis	1098	1.87457e-06	0.8	6
d__Bacteria	k__unclassified_d__Bacteria	p__Actinomycetota	c__Coriobacteriia	o__Coriobacteriales	f__Coriobacteriaceae	g__Collinsella	s__Collinsella_provencensis	3370	5.75346e-06	0.82857142857143	17
d__Bacteria	k__unclassified_d__Bacteria	p__Actinomycetota	c__Coriobacteriia	o__Coriobacteriales	f__Coriobacteriaceae	g__Collinsella	s__Collinsella_sp.	32946	5.62474e-05	1	153
d__Bacteria	k__unclassified_d__Bacteria	p__Actinomycetota	c__Coriobacteriia	o__Coriobacteriales	f__Coriobacteriaceae	g__Collinsella	s__Collinsella_sp._4_8_47FAA	94	1.6048237423279E-5%	0.11428571428571	1
d__Bacteria	k__unclassified_d__Bacteria	p__Actinomycetota	c__Coriobacteriia	o__Coriobacteriales	f__Coriobacteriaceae	g__Collinsella	s__Collinsella_sp._AF02-46-1	6	1.0243555802093E-6%	0.028571428571429	1
d__Bacteria	k__unclassified_d__Bacteria	p__Actinomycetota	c__Coriobacteriia	o__Coriobacteriales	f__Coriobacteriaceae	g__Collinsella	s__Collinsella_sp._AF08-23	198	3.3803734146907E-5%	0.37142857142857	3
d__Bacteria	k__unclassified_d__Bacteria	p__Actinomycetota	c__Coriobacteriia	o__Coriobacteriales	f__Coriobacteriaceae	g__Collinsella	s__Collinsella_sp._AF15-51	58	9.9021039420231E-6%	0.17142857142857	2
d__Bacteria	k__unclassified_d__Bacteria	p__Actinomycetota	c__Coriobacteriia	o__Coriobacteriales	f__Coriobacteriaceae	g__Collinsella	s__Collinsella_sp._AF16-8	234	3.9949867628162E-5%	0.88571428571429	2
d__Bacteria	k__unclassified_d__Bacteria	p__Actinomycetota	c__Coriobacteriia	o__Coriobacteriales	f__Coriobacteriaceae	g__Collinsella	s__Collinsella_sp._AF18-33LB	212	3.6193897167395E-5%	0.22857142857143	1
d__Bacteria	k__unclassified_d__Bacteria	p__Actinomycetota	c__Coriobacteriia	o__Coriobacteriales	f__Coriobacteriaceae	g__Collinsella	s__Collinsella_sp._AF18-8LB	494	8.4338609437232E-5%	0.51428571428571	5
d__Bacteria	k__unclassified_d__Bacteria	p__Actinomycetota	c__Coriobacteriia	o__Coriobacteriales	f__Coriobacteriaceae	g__Collinsella	s__Collinsella_sp._AF20-14LB	528	9.0143291058418E-5%	0.54285714285714	6
d__Bacteria	k__unclassified_d__Bacteria	p__Actinomycetota	c__Coriobacteriia	o__Coriobacteriales	f__Coriobacteriaceae	g__Collinsella	s__Collinsella_sp._AF23-3LB	150	2.5608889505232E-5%	0.34285714285714	5
d__Bacteria	k__unclassified_d__Bacteria	p__Actinomycetota	c__Coriobacteriia	o__Coriobacteriales	f__Coriobacteriaceae	g__Collinsella	s__Collinsella_sp._AF23-4AC	20	3.4145186006976E-6%	0.11428571428571	1
d__Bacteria	k__unclassified_d__Bacteria	p__Actinomycetota	c__Coriobacteriia	o__Coriobacteriales	f__Coriobacteriaceae	g__Collinsella	s__Collinsella_sp._AF29-7AC	36	6.1461334812557E-6%	0.22857142857143	1
d__Bacteria	k__unclassified_d__Bacteria	p__Actinomycetota	c__Coriobacteriia	o__Coriobacteriales	f__Coriobacteriaceae	g__Collinsella	s__Collinsella_sp._AF31-11	332	5.6681008771581E-5%	0.31428571428571	3
d__Bacteria	k__unclassified_d__Bacteria	p__Actinomycetota	c__Coriobacteriia	o__Coriobacteriales	f__Coriobacteriaceae	g__Collinsella	s__Collinsella_sp._AF38-3AC	100	1.7072593003488E-5%	0.31428571428571	3
d__Bacteria	k__unclassified_d__Bacteria	p__Actinomycetota	c__Coriobacteriia	o__Coriobacteriales	f__Coriobacteriaceae	g__Collinsella	s__Collinsella_sp._AF39-11AT	136	2.3218726484744E-5%	0.11428571428571	1
d__Bacteria	k__unclassified_d__Bacteria	p__Actinomycetota	c__Coriobacteriia	o__Coriobacteriales	f__Coriobacteriaceae	g__Collinsella	s__Collinsella_sp._AK_207A	3578	6.10857e-06	1	20
d__Bacteria	k__unclassified_d__Bacteria	p__Actinomycetota	c__Coriobacteriia	o__Coriobacteriales	f__Coriobacteriaceae	g__Collinsella	s__Collinsella_sp._AM09-41	20	3.4145186006976E-6%	0.028571428571429	1
d__Bacteria	k__unclassified_d__Bacteria	p__Actinomycetota	c__Coriobacteriia	o__Coriobacteriales	f__Coriobacteriaceae	g__Collinsella	s__Collinsella_sp._AM12-1	66	1.1267911382302E-5%	0.085714285714286	2
d__Bacteria	k__unclassified_d__Bacteria	p__Actinomycetota	c__Coriobacteriia	o__Coriobacteriales	f__Coriobacteriaceae	g__Collinsella	s__Collinsella_sp._AM13-34	14	2.3901630204883E-6%	0.085714285714286	1
d__Bacteria	k__unclassified_d__Bacteria	p__Actinomycetota	c__Coriobacteriia	o__Coriobacteriales	f__Coriobacteriaceae	g__Collinsella	s__Collinsella_sp._AM16-21	12	2.0487111604186E-6%	0.028571428571429	1
d__Bacteria	k__unclassified_d__Bacteria	p__Actinomycetota	c__Coriobacteriia	o__Coriobacteriales	f__Coriobacteriaceae	g__Collinsella	s__Collinsella_sp._AM17-1	1314	2.24334e-06	0.45714285714286	6
d__Bacteria	k__unclassified_d__Bacteria	p__Actinomycetota	c__Coriobacteriia	o__Coriobacteriales	f__Coriobacteriaceae	g__Collinsella	s__Collinsella_sp._AM18-10	3814	6.51149e-06	0.57142857142857	2
d__Bacteria	k__unclassified_d__Bacteria	p__Actinomycetota	c__Coriobacteriia	o__Coriobacteriales	f__Coriobacteriaceae	g__Collinsella	s__Collinsella_sp._AM20-15AC	74	1.2633718822581E-5%	0.4	2
d__Bacteria	k__unclassified_d__Bacteria	p__Actinomycetota	c__Coriobacteriia	o__Coriobacteriales	f__Coriobacteriaceae	g__Collinsella	s__Collinsella_sp._AM23-17	130	2.2194370904535E-5%	0.31428571428571	1
d__Bacteria	k__unclassified_d__Bacteria	p__Actinomycetota	c__Coriobacteriia	o__Coriobacteriales	f__Coriobacteriaceae	g__Collinsella	s__Collinsella_sp._AM24-1	10	1.7072593003488E-6%	0.14285714285714	1
d__Bacteria	k__unclassified_d__Bacteria	p__Actinomycetota	c__Coriobacteriia	o__Coriobacteriales	f__Coriobacteriaceae	g__Collinsella	s__Collinsella_sp._AM28-11LB	1252	2.13749e-06	0.97142857142857	4
d__Bacteria	k__unclassified_d__Bacteria	p__Actinomycetota	c__Coriobacteriia	o__Coriobacteriales	f__Coriobacteriaceae	g__Collinsella	s__Collinsella_sp._AM33-4BH	100	1.7072593003488E-5%	0.37142857142857	2
d__Bacteria	k__unclassified_d__Bacteria	p__Actinomycetota	c__Coriobacteriia	o__Coriobacteriales	f__Coriobacteriaceae	g__Collinsella	s__Collinsella_sp._AM36-4AA	52	8.8777483618138E-6%	0.085714285714286	1
d__Bacteria	k__unclassified_d__Bacteria	p__Actinomycetota	c__Coriobacteriia	o__Coriobacteriales	f__Coriobacteriaceae	g__Collinsella	s__Collinsella_sp._AM41-2BH	1808	3.08672e-06	0.71428571428571	7
d__Bacteria	k__unclassified_d__Bacteria	p__Actinomycetota	c__Coriobacteriia	o__Coriobacteriales	f__Coriobacteriaceae	g__Collinsella	s__Collinsella_sp._AM42-18AC	198	3.3803734146907E-5%	0.34285714285714	1
d__Bacteria	k__unclassified_d__Bacteria	p__Actinomycetota	c__Coriobacteriia	o__Coriobacteriales	f__Coriobacteriaceae	g__Collinsella	s__Collinsella_sp._AM43-1	16	2.7316148805581E-6%	0.17142857142857	1
d__Bacteria	k__unclassified_d__Bacteria	p__Actinomycetota	c__Coriobacteriia	o__Coriobacteriales	f__Coriobacteriaceae	g__Collinsella	s__Collinsella_sp._AM44-11	74	1.2633718822581E-5%	0.28571428571429	1
d__Bacteria	k__unclassified_d__Bacteria	p__Actinomycetota	c__Coriobacteriia	o__Coriobacteriales	f__Coriobacteriaceae	g__Collinsella	s__Collinsella_sp._An2	1244	2.12383e-06	0.8	9
d__Bacteria	k__unclassified_d__Bacteria	p__Actinomycetota	c__Coriobacteriia	o__Coriobacteriales	f__Coriobacteriaceae	g__Collinsella	s__Collinsella_sp._An268	2458	4.19644e-06	0.65714285714286	9
d__Bacteria	k__unclassified_d__Bacteria	p__Actinomycetota	c__Coriobacteriia	o__Coriobacteriales	f__Coriobacteriaceae	g__Collinsella	s__Collinsella_sp._An271	52	8.8777483618138E-6%	0.25714285714286	3
d__Bacteria	k__unclassified_d__Bacteria	p__Actinomycetota	c__Coriobacteriia	o__Coriobacteriales	f__Coriobacteriaceae	g__Collinsella	s__Collinsella_sp._An307	1654	2.82381e-06	0.91428571428571	7
d__Bacteria	k__unclassified_d__Bacteria	p__Actinomycetota	c__Coriobacteriia	o__Coriobacteriales	f__Coriobacteriaceae	g__Collinsella	s__Collinsella_sp._An7	564	9.6289424539673E-5%	0.48571428571429	10
d__Bacteria	k__unclassified_d__Bacteria	p__Actinomycetota	c__Coriobacteriia	o__Coriobacteriales	f__Coriobacteriaceae	g__Collinsella	s__Collinsella_sp._BA40	1510	2.57796e-06	0.88571428571429	9
d__Bacteria	k__unclassified_d__Bacteria	p__Actinomycetota	c__Coriobacteriia	o__Coriobacteriales	f__Coriobacteriaceae	g__Collinsella	s__Collinsella_sp._BG-O-102	6	1.0243555802093E-6%	0.057142857142857	1
d__Bacteria	k__unclassified_d__Bacteria	p__Actinomycetota	c__Coriobacteriia	o__Coriobacteriales	f__Coriobacteriaceae	g__Collinsella	s__Collinsella_sp._BIOML-A1	782	1.33508e-06	0.77142857142857	1
d__Bacteria	k__unclassified_d__Bacteria	p__Actinomycetota	c__Coriobacteriia	o__Coriobacteriales	f__Coriobacteriaceae	g__Collinsella	s__Collinsella_sp._CAG:289	266	4.5413097389279E-5%	0.77142857142857	2
d__Bacteria	k__unclassified_d__Bacteria	p__Actinomycetota	c__Coriobacteriia	o__Coriobacteriales	f__Coriobacteriaceae	g__Collinsella	s__Collinsella_sp._CAG:398	554	9.4582165239324E-5%	0.62857142857143	7
d__Bacteria	k__unclassified_d__Bacteria	p__Actinomycetota	c__Coriobacteriia	o__Coriobacteriales	f__Coriobacteriaceae	g__Collinsella	s__Collinsella_sp._D33t1_170424_A12	766	1.30776e-06	0.68571428571429	3
d__Bacteria	k__unclassified_d__Bacteria	p__Actinomycetota	c__Coriobacteriia	o__Coriobacteriales	f__Coriobacteriaceae	g__Collinsella	s__Collinsella_sp._OF02-10	16	2.7316148805581E-6%	0.057142857142857	1
d__Bacteria	k__unclassified_d__Bacteria	p__Actinomycetota	c__Coriobacteriia	o__Coriobacteriales	f__Coriobacteriaceae	g__Collinsella	s__Collinsella_sp._OF03-4AA	302	5.1559230870534E-5%	0.48571428571429	4
d__Bacteria	k__unclassified_d__Bacteria	p__Actinomycetota	c__Coriobacteriia	o__Coriobacteriales	f__Coriobacteriaceae	g__Collinsella	s__Collinsella_sp._OM04-5	18	3.0730667406279E-6%	0.11428571428571	1
d__Bacteria	k__unclassified_d__Bacteria	p__Actinomycetota	c__Coriobacteriia	o__Coriobacteriales	f__Coriobacteriaceae	g__Collinsella	s__Collinsella_sp._OM07-12	106	1.8096948583697E-5%	0.28571428571429	1
d__Bacteria	k__unclassified_d__Bacteria	p__Actinomycetota	c__Coriobacteriia	o__Coriobacteriales	f__Coriobacteriaceae	g__Collinsella	s__Collinsella_sp._OM08-14AT	942	1.60824e-06	0.94285714285714	7
d__Bacteria	k__unclassified_d__Bacteria	p__Actinomycetota	c__Coriobacteriia	o__Coriobacteriales	f__Coriobacteriaceae	g__Collinsella	s__Collinsella_sp._TF05-9AC	110	1.8779852303837E-5%	0.31428571428571	2
d__Bacteria	k__unclassified_d__Bacteria	p__Actinomycetota	c__Coriobacteriia	o__Coriobacteriales	f__Coriobacteriaceae	g__Collinsella	s__Collinsella_sp._TF08-11AT	2256	3.85158e-06	0.62857142857143	1
d__Bacteria	k__unclassified_d__Bacteria	p__Actinomycetota	c__Coriobacteriia	o__Coriobacteriales	f__Coriobacteriaceae	g__Collinsella	s__Collinsella_sp._TF09-1AT	754	1.28727e-06	0.94285714285714	7
d__Bacteria	k__unclassified_d__Bacteria	p__Actinomycetota	c__Coriobacteriia	o__Coriobacteriales	f__Coriobacteriaceae	g__Collinsella	s__Collinsella_sp._TF10-11AT	168	2.868195624586E-5%	0.31428571428571	1
d__Bacteria	k__unclassified_d__Bacteria	p__Actinomycetota	c__Coriobacteriia	o__Coriobacteriales	f__Coriobacteriaceae	g__Collinsella	s__Collinsella_sp._TM05-38	328	5.5998105051441E-5%	0.25714285714286	3
d__Bacteria	k__unclassified_d__Bacteria	p__Actinomycetota	c__Coriobacteriia	o__Coriobacteriales	f__Coriobacteriaceae	g__Collinsella	s__Collinsella_sp._TM10-22	654	1.11655e-06	0.6	4
d__Bacteria	k__unclassified_d__Bacteria	p__Actinomycetota	c__Coriobacteriia	o__Coriobacteriales	f__Coriobacteriaceae	g__Collinsella	s__Collinsella_sp._UBA1693	572	9.7655231979952E-5%	0.57142857142857	2
d__Bacteria	k__unclassified_d__Bacteria	p__Actinomycetota	c__Coriobacteriia	o__Coriobacteriales	f__Coriobacteriaceae	g__Collinsella	s__Collinsella_sp._zg1085	106	1.8096948583697E-5%	0.31428571428571	2
d__Bacteria	k__unclassified_d__Bacteria	p__Actinomycetota	c__Coriobacteriia	o__Coriobacteriales	f__Coriobacteriaceae	g__Collinsella	s__Collinsella_stercoris	4520	7.71681e-06	1	32
d__Bacteria	k__unclassified_d__Bacteria	p__Actinomycetota	c__Coriobacteriia	o__Coriobacteriales	f__Coriobacteriaceae	g__Collinsella	s__Collinsella_tanakaei	125176	0.000213708	1	251
d__Bacteria	k__unclassified_d__Bacteria	p__Actinomycetota	c__Coriobacteriia	o__Coriobacteriales	f__Coriobacteriaceae	g__Collinsella	s__Collinsella_urealyticum	4396	7.50511e-06	0.94285714285714	11
d__Bacteria	k__unclassified_d__Bacteria	p__Actinomycetota	c__Coriobacteriia	o__Coriobacteriales	f__Coriobacteriaceae	g__Collinsella	s__Collinsella_vaginalis	818	1.39654e-06	0.68571428571429	7
d__Bacteria	k__unclassified_d__Bacteria	p__Actinomycetota	c__Coriobacteriia	o__Coriobacteriales	f__Coriobacteriaceae	g__Coriobacterium	s__Coriobacterium_glomerans	1718	2.93307e-06	0.57142857142857	9
d__Bacteria	k__unclassified_d__Bacteria	p__Actinomycetota	c__Coriobacteriia	o__Coriobacteriales	f__Coriobacteriaceae	g__Enorma	s__Enorma_burkinafasonensis	482	8.2289898276813E-5%	0.42857142857143	5
d__Bacteria	k__unclassified_d__Bacteria	p__Actinomycetota	c__Coriobacteriia	o__Coriobacteriales	f__Coriobacteriaceae	g__Enorma	s__Enorma_massiliensis	5354	9.14067e-06	0.94285714285714	43
d__Bacteria	k__unclassified_d__Bacteria	p__Actinomycetota	c__Coriobacteriia	o__Coriobacteriales	f__Coriobacteriaceae	g__Enorma	s__Enorma_phocaeensis	12770	2.18017e-05	1	55
d__Bacteria	k__unclassified_d__Bacteria	p__Actinomycetota	c__Coriobacteriia	o__Coriobacteriales	f__Coriobacteriaceae	g__Enorma	s__Enorma_shizhengliae	1736	2.9638e-06	0.94285714285714	8
d__Bacteria	k__unclassified_d__Bacteria	p__Actinomycetota	c__Coriobacteriia	o__Coriobacteriales	f__Coriobacteriaceae	g__Enorma	s__Enorma_sp.	10540	1.79945e-05	1	83
d__Bacteria	k__unclassified_d__Bacteria	p__Actinomycetota	c__Coriobacteriia	o__Coriobacteriales	f__Coriobacteriaceae	g__Enorma	s__[Collinsella]_massiliensis	3166	5.40518e-06	0.82857142857143	13
d__Bacteria	k__unclassified_d__Bacteria	p__Actinomycetota	c__Coriobacteriia	o__Coriobacteriales	f__Coriobacteriaceae	g__Olegusella	s__Olegusella_massiliensis	288	4.9169067850046E-5%	0.28571428571429	2
d__Bacteria	k__unclassified_d__Bacteria	p__Actinomycetota	c__Coriobacteriia	o__Coriobacteriales	f__Coriobacteriaceae	g__Olegusella	s__Olegusella_sp.	2564	4.37741e-06	0.68571428571429	8
d__Bacteria	k__unclassified_d__Bacteria	p__Actinomycetota	c__Coriobacteriia	o__Coriobacteriales	f__Coriobacteriaceae	g__Parvibacter	s__Parvibacter_caecicola	560086	0.000956212	1	5893
d__Bacteria	k__unclassified_d__Bacteria	p__Actinomycetota	c__Coriobacteriia	o__Coriobacteriales	f__Coriobacteriaceae	g__Senegalimassilia	s__Senegalimassilia_anaerobia	41440	7.07488e-05	1	174
d__Bacteria	k__unclassified_d__Bacteria	p__Actinomycetota	c__Coriobacteriia	o__Coriobacteriales	f__Coriobacteriaceae	g__Senegalimassilia	s__Senegalimassilia_faecalis	22930	3.91475e-05	0.94285714285714	76
d__Bacteria	k__unclassified_d__Bacteria	p__Actinomycetota	c__Coriobacteriia	o__Coriobacteriales	f__Coriobacteriaceae	g__Senegalimassilia	s__Senegalimassilia_sp.	30652	5.23309e-05	1	225
d__Bacteria	k__unclassified_d__Bacteria	p__Actinomycetota	c__Coriobacteriia	o__Eggerthellales	f__Eggerthellaceae	g__Adlercreutzia	s__Adlercreutzia_agrestimuris	88784	0.000151577	1	298
d__Bacteria	k__unclassified_d__Bacteria	p__Actinomycetota	c__Coriobacteriia	o__Eggerthellales	f__Eggerthellaceae	g__Adlercreutzia	s__Adlercreutzia_aquisgranensis	345556	0.000589954	1	5062
d__Bacteria	k__unclassified_d__Bacteria	p__Actinomycetota	c__Coriobacteriia	o__Eggerthellales	f__Eggerthellaceae	g__Adlercreutzia	s__Adlercreutzia_caecimuris	4198922	0.00716865	1	4751
d__Bacteria	k__unclassified_d__Bacteria	p__Actinomycetota	c__Coriobacteriia	o__Eggerthellales	f__Eggerthellaceae	g__Adlercreutzia	s__Adlercreutzia_equolifaciens	603496	0.00103032	1	2496
d__Bacteria	k__unclassified_d__Bacteria	p__Actinomycetota	c__Coriobacteriia	o__Eggerthellales	f__Eggerthellaceae	g__Adlercreutzia	s__Adlercreutzia_hattorii	29002	4.95139e-05	1	86
d__Bacteria	k__unclassified_d__Bacteria	p__Actinomycetota	c__Coriobacteriia	o__Eggerthellales	f__Eggerthellaceae	g__Adlercreutzia	s__Adlercreutzia_mucosicola	1084966	0.00185232	1	3959
d__Bacteria	k__unclassified_d__Bacteria	p__Actinomycetota	c__Coriobacteriia	o__Eggerthellales	f__Eggerthellaceae	g__Adlercreutzia	s__Adlercreutzia_murintestinalis	1040434	0.00177629	1	2823
d__Bacteria	k__unclassified_d__Bacteria	p__Actinomycetota	c__Coriobacteriia	o__Eggerthellales	f__Eggerthellaceae	g__Adlercreutzia	s__Adlercreutzia_muris	538614	0.000919554	1	3512
d__Bacteria	k__unclassified_d__Bacteria	p__Actinomycetota	c__Coriobacteriia	o__Eggerthellales	f__Eggerthellaceae	g__Adlercreutzia	s__Adlercreutzia_rubneri	27068	4.62121e-05	1	116
d__Bacteria	k__unclassified_d__Bacteria	p__Actinomycetota	c__Coriobacteriia	o__Eggerthellales	f__Eggerthellaceae	g__Adlercreutzia	s__Adlercreutzia_sp.	1611660	0.00275152	1	4231
d__Bacteria	k__unclassified_d__Bacteria	p__Actinomycetota	c__Coriobacteriia	o__Eggerthellales	f__Eggerthellaceae	g__Adlercreutzia	s__Adlercreutzia_sp._DFI.6.23	4832	8.24948e-06	1	58
d__Bacteria	k__unclassified_d__Bacteria	p__Actinomycetota	c__Coriobacteriia	o__Eggerthellales	f__Eggerthellaceae	g__Adlercreutzia	s__Adlercreutzia_sp._JBNU-10	690432	0.00117875	1	1733
d__Bacteria	k__unclassified_d__Bacteria	p__Actinomycetota	c__Coriobacteriia	o__Eggerthellales	f__Eggerthellaceae	g__Adlercreutzia	s__Adlercreutzia_sp._ZJ138	41118	7.01991e-05	1	166
d__Bacteria	k__unclassified_d__Bacteria	p__Actinomycetota	c__Coriobacteriia	o__Eggerthellales	f__Eggerthellaceae	g__Adlercreutzia	s__Adlercreutzia_sp._ZJ141	25146	4.29307e-05	1	119
d__Bacteria	k__unclassified_d__Bacteria	p__Actinomycetota	c__Coriobacteriia	o__Eggerthellales	f__Eggerthellaceae	g__Adlercreutzia	s__Adlercreutzia_sp._ZJ154	385788	0.00065864	1	1093
d__Bacteria	k__unclassified_d__Bacteria	p__Actinomycetota	c__Coriobacteriia	o__Eggerthellales	f__Eggerthellaceae	g__Adlercreutzia	s__Adlercreutzia_sp._ZJ176	20226	3.4531e-05	1	27
d__Bacteria	k__unclassified_d__Bacteria	p__Actinomycetota	c__Coriobacteriia	o__Eggerthellales	f__Eggerthellaceae	g__Adlercreutzia	s__Adlercreutzia_sp._ZJ242	370052	0.000631775	1	598
d__Bacteria	k__unclassified_d__Bacteria	p__Actinomycetota	c__Coriobacteriia	o__Eggerthellales	f__Eggerthellaceae	g__Adlercreutzia	s__Adlercreutzia_sp._ZJ304	376670	0.000643073	1	1111
d__Bacteria	k__unclassified_d__Bacteria	p__Actinomycetota	c__Coriobacteriia	o__Eggerthellales	f__Eggerthellaceae	g__Adlercreutzia	s__Adlercreutzia_sp._ZJ305	12852	2.19417e-05	0.94285714285714	34
d__Bacteria	k__unclassified_d__Bacteria	p__Actinomycetota	c__Coriobacteriia	o__Eggerthellales	f__Eggerthellaceae	g__Adlercreutzia	s__Adlercreutzia_sp._ZJ473	289994	0.000495095	1	574
d__Bacteria	k__unclassified_d__Bacteria	p__Actinomycetota	c__Coriobacteriia	o__Eggerthellales	f__Eggerthellaceae	g__Anaerotardibacter	s__Anaerotardibacter_muris	37596	6.41861e-05	1	137
d__Bacteria	k__unclassified_d__Bacteria	p__Actinomycetota	c__Coriobacteriia	o__Eggerthellales	f__Eggerthellaceae	g__Arabiibacter	s__Arabiibacter_massiliensis	76950	0.000131374	1	217
d__Bacteria	k__unclassified_d__Bacteria	p__Actinomycetota	c__Coriobacteriia	o__Eggerthellales	f__Eggerthellaceae	g__Berryella	s__Berryella_intestinalis	12000	2.04871e-05	1	126
d__Bacteria	k__unclassified_d__Bacteria	p__Actinomycetota	c__Coriobacteriia	o__Eggerthellales	f__Eggerthellaceae	g__Berryella	s__Berryella_wangjianweii	6312	1.07762e-05	1	66
d__Bacteria	k__unclassified_d__Bacteria	p__Actinomycetota	c__Coriobacteriia	o__Eggerthellales	f__Eggerthellaceae	g__Candidatus_Aveggerthella	s__Candidatus_Aveggerthella_excrementigallinarum	7574	1.29308e-05	0.97142857142857	47
d__Bacteria	k__unclassified_d__Bacteria	p__Actinomycetota	c__Coriobacteriia	o__Eggerthellales	f__Eggerthellaceae	g__Candidatus_Aveggerthella	s__Candidatus_Aveggerthella_stercoripullorum	16842	2.87537e-05	0.97142857142857	48
d__Bacteria	k__unclassified_d__Bacteria	p__Actinomycetota	c__Coriobacteriia	o__Eggerthellales	f__Eggerthellaceae	g__Cryptobacterium	s__Cryptobacterium_curtum	6068	1.03596e-05	0.97142857142857	30
d__Bacteria	k__unclassified_d__Bacteria	p__Actinomycetota	c__Coriobacteriia	o__Eggerthellales	f__Eggerthellaceae	g__Cryptobacterium	s__Cryptobacterium_sp._CAG:338	9546	1.62975e-05	0.97142857142857	41
d__Bacteria	k__unclassified_d__Bacteria	p__Actinomycetota	c__Coriobacteriia	o__Eggerthellales	f__Eggerthellaceae	g__Curtanaerobium	s__Curtanaerobium_respiraculi	5454	9.31139e-06	0.91428571428571	59
d__Bacteria	k__unclassified_d__Bacteria	p__Actinomycetota	c__Coriobacteriia	o__Eggerthellales	f__Eggerthellaceae	g__Denitrobacterium	s__Denitrobacterium_detoxificans	20058	3.42442e-05	1	106
d__Bacteria	k__unclassified_d__Bacteria	p__Actinomycetota	c__Coriobacteriia	o__Eggerthellales	f__Eggerthellaceae	g__Denitrobacterium	s__Denitrobacterium_sp.	3592	6.13248e-06	0.88571428571429	36
d__Bacteria	k__unclassified_d__Bacteria	p__Actinomycetota	c__Coriobacteriia	o__Eggerthellales	f__Eggerthellaceae	g__Eggerthella	s__Eggerthella_guodeyinii	37296	6.36739e-05	1	127
d__Bacteria	k__unclassified_d__Bacteria	p__Actinomycetota	c__Coriobacteriia	o__Eggerthellales	f__Eggerthellaceae	g__Eggerthella	s__Eggerthella_hominis	6174	1.05406e-05	0.82857142857143	29
d__Bacteria	k__unclassified_d__Bacteria	p__Actinomycetota	c__Coriobacteriia	o__Eggerthellales	f__Eggerthellaceae	g__Eggerthella	s__Eggerthella_lenta	152052	0.000259592	1	572
d__Bacteria	k__unclassified_d__Bacteria	p__Actinomycetota	c__Coriobacteriia	o__Eggerthellales	f__Eggerthellaceae	g__Eggerthella	s__Eggerthella_sinensis	62052	0.000105939	1	276
d__Bacteria	k__unclassified_d__Bacteria	p__Actinomycetota	c__Coriobacteriia	o__Eggerthellales	f__Eggerthellaceae	g__Eggerthella	s__Eggerthella_sp.	119006	0.000203174	1	500
d__Bacteria	k__unclassified_d__Bacteria	p__Actinomycetota	c__Coriobacteriia	o__Eggerthellales	f__Eggerthellaceae	g__Eggerthella	s__Eggerthella_sp._1_3_56FAA	8988	1.53448e-05	1	15
d__Bacteria	k__unclassified_d__Bacteria	p__Actinomycetota	c__Coriobacteriia	o__Eggerthellales	f__Eggerthellaceae	g__Eggerthella	s__Eggerthella_sp._51_9	1576	2.69064e-06	0.94285714285714	16
d__Bacteria	k__unclassified_d__Bacteria	p__Actinomycetota	c__Coriobacteriia	o__Eggerthellales	f__Eggerthellaceae	g__Eggerthella	s__Eggerthella_sp._AM16-19	8378	1.43034e-05	0.94285714285714	21
d__Bacteria	k__unclassified_d__Bacteria	p__Actinomycetota	c__Coriobacteriia	o__Eggerthellales	f__Eggerthellaceae	g__Eggerthella	s__Eggerthella_sp._BIOML-A4	4014	6.85294e-06	0.97142857142857	12
d__Bacteria	k__unclassified_d__Bacteria	p__Actinomycetota	c__Coriobacteriia	o__Eggerthellales	f__Eggerthellaceae	g__Eggerthella	s__Eggerthella_sp._BIOML-A5	236	4.0291319488232E-5%	0.4	3
d__Bacteria	k__unclassified_d__Bacteria	p__Actinomycetota	c__Coriobacteriia	o__Eggerthellales	f__Eggerthellaceae	g__Eggerthella	s__Eggerthella_sp._CAG:1427	14490	2.47382e-05	1	57
d__Bacteria	k__unclassified_d__Bacteria	p__Actinomycetota	c__Coriobacteriia	o__Eggerthellales	f__Eggerthellaceae	g__Eggerthella	s__Eggerthella_sp._CAG:209	6710	1.14557e-05	1	31
d__Bacteria	k__unclassified_d__Bacteria	p__Actinomycetota	c__Coriobacteriia	o__Eggerthellales	f__Eggerthellaceae	g__Eggerthella	s__Eggerthella_sp._CAG:298	41602	7.10254e-05	1	112
d__Bacteria	k__unclassified_d__Bacteria	p__Actinomycetota	c__Coriobacteriia	o__Eggerthellales	f__Eggerthellaceae	g__Eggerthella	s__Eggerthella_sp._CAG:368	11642	1.98759e-05	0.94285714285714	61
d__Bacteria	k__unclassified_d__Bacteria	p__Actinomycetota	c__Coriobacteriia	o__Eggerthellales	f__Eggerthellaceae	g__Eggerthella	s__Eggerthella_sp._HGA1	1820	3.10721e-06	0.57142857142857	5
d__Bacteria	k__unclassified_d__Bacteria	p__Actinomycetota	c__Coriobacteriia	o__Eggerthellales	f__Eggerthellaceae	g__Eggerthella	s__Eggerthella_sp._YY7918	44822	7.65228e-05	1	178
d__Bacteria	k__unclassified_d__Bacteria	p__Actinomycetota	c__Coriobacteriia	o__Eggerthellales	f__Eggerthellaceae	g__Eggerthella	s__Eggerthella_timonensis	133130	0.000227287	1	265
d__Bacteria	k__unclassified_d__Bacteria	p__Actinomycetota	c__Coriobacteriia	o__Eggerthellales	f__Eggerthellaceae	g__Ellagibacter	s__Ellagibacter_isourolithinifaciens	79452	0.000135645	1	240
d__Bacteria	k__unclassified_d__Bacteria	p__Actinomycetota	c__Coriobacteriia	o__Eggerthellales	f__Eggerthellaceae	g__Ellagibacter	s__Ellagibacter_sp.	89900	0.000153483	1	242
d__Bacteria	k__unclassified_d__Bacteria	p__Actinomycetota	c__Coriobacteriia	o__Eggerthellales	f__Eggerthellaceae	g__Enterorhabdus	s__Enterorhabdus_sp.	68066	0.000116206	1	546
d__Bacteria	k__unclassified_d__Bacteria	p__Actinomycetota	c__Coriobacteriia	o__Eggerthellales	f__Eggerthellaceae	g__Enterorhabdus	s__Enterorhabdus_sp._NM05_H27	100930	0.000172314	1	918
d__Bacteria	k__unclassified_d__Bacteria	p__Actinomycetota	c__Coriobacteriia	o__Eggerthellales	f__Eggerthellaceae	g__Enterorhabdus	s__Enterorhabdus_sp._P55	988880	0.00168827	1	5512
d__Bacteria	k__unclassified_d__Bacteria	p__Actinomycetota	c__Coriobacteriia	o__Eggerthellales	f__Eggerthellaceae	g__Enteroscipio	s__Enteroscipio_rubneri	27086	4.62428e-05	1	120
d__Bacteria	k__unclassified_d__Bacteria	p__Actinomycetota	c__Coriobacteriia	o__Eggerthellales	f__Eggerthellaceae	g__Gordonibacter	s__Candidatus_Gordonibacter_avicola	25182	4.29922e-05	1	41
d__Bacteria	k__unclassified_d__Bacteria	p__Actinomycetota	c__Coriobacteriia	o__Eggerthellales	f__Eggerthellaceae	g__Gordonibacter	s__Gordonibacter_massiliensis_(ex_Traore_et_al._2017)	110068	0.000187915	1	296
d__Bacteria	k__unclassified_d__Bacteria	p__Actinomycetota	c__Coriobacteriia	o__Eggerthellales	f__Eggerthellaceae	g__Gordonibacter	s__Gordonibacter_pamelaeae	123400	0.000210676	1	387
d__Bacteria	k__unclassified_d__Bacteria	p__Actinomycetota	c__Coriobacteriia	o__Eggerthellales	f__Eggerthellaceae	g__Gordonibacter	s__Gordonibacter_sp.	195690	0.000334094	1	421
d__Bacteria	k__unclassified_d__Bacteria	p__Actinomycetota	c__Coriobacteriia	o__Eggerthellales	f__Eggerthellaceae	g__Gordonibacter	s__Gordonibacter_sp._28C	78780	0.000134498	1	205
d__Bacteria	k__unclassified_d__Bacteria	p__Actinomycetota	c__Coriobacteriia	o__Eggerthellales	f__Eggerthellaceae	g__Gordonibacter	s__Gordonibacter_sp._An230	39462	6.73719e-05	1	111
d__Bacteria	k__unclassified_d__Bacteria	p__Actinomycetota	c__Coriobacteriia	o__Eggerthellales	f__Eggerthellaceae	g__Gordonibacter	s__Gordonibacter_sp._An232A	12708	2.16959e-05	0.97142857142857	42
d__Bacteria	k__unclassified_d__Bacteria	p__Actinomycetota	c__Coriobacteriia	o__Eggerthellales	f__Eggerthellaceae	g__Gordonibacter	s__Gordonibacter_sp._KGMB12511	24992	4.26678e-05	0.97142857142857	57
d__Bacteria	k__unclassified_d__Bacteria	p__Actinomycetota	c__Coriobacteriia	o__Eggerthellales	f__Eggerthellaceae	g__Gordonibacter	s__Gordonibacter_sp._Marseille-P4307	3486	5.95151e-06	0.65714285714286	56
d__Bacteria	k__unclassified_d__Bacteria	p__Actinomycetota	c__Coriobacteriia	o__Eggerthellales	f__Eggerthellaceae	g__Gordonibacter	s__Gordonibacter_sp._RACS_AR49	15382	2.62611e-05	1	52
d__Bacteria	k__unclassified_d__Bacteria	p__Actinomycetota	c__Coriobacteriia	o__Eggerthellales	f__Eggerthellaceae	g__Gordonibacter	s__Gordonibacter_sp._RACS_AR68	10780	1.84043e-05	1	36
d__Bacteria	k__unclassified_d__Bacteria	p__Actinomycetota	c__Coriobacteriia	o__Eggerthellales	f__Eggerthellaceae	g__Gordonibacter	s__Gordonibacter_urolithinfaciens	111904	0.000191049	1	307
d__Bacteria	k__unclassified_d__Bacteria	p__Actinomycetota	c__Coriobacteriia	o__Eggerthellales	f__Eggerthellaceae	g__Hugonella	s__Hugonella_massiliensis	4684	7.9968e-06	0.88571428571429	20
d__Bacteria	k__unclassified_d__Bacteria	p__Actinomycetota	c__Coriobacteriia	o__Eggerthellales	f__Eggerthellaceae	g__Paraeggerthella	s__Paraeggerthella_hominis	8558	1.46107e-05	0.97142857142857	24
d__Bacteria	k__unclassified_d__Bacteria	p__Actinomycetota	c__Coriobacteriia	o__Eggerthellales	f__Eggerthellaceae	g__Paraeggerthella	s__Paraeggerthella_hongkongensis	36440	6.22125e-05	1	121
d__Bacteria	k__unclassified_d__Bacteria	p__Actinomycetota	c__Coriobacteriia	o__Eggerthellales	f__Eggerthellaceae	g__Paraeggerthella	s__Paraeggerthella_sp.	9956	1.69975e-05	1	34
d__Bacteria	k__unclassified_d__Bacteria	p__Actinomycetota	c__Coriobacteriia	o__Eggerthellales	f__Eggerthellaceae	g__Paraeggerthella	s__Paraeggerthella_sp._Marseille-Q4926	11574	1.97598e-05	0.97142857142857	36
d__Bacteria	k__unclassified_d__Bacteria	p__Actinomycetota	c__Coriobacteriia	o__Eggerthellales	f__Eggerthellaceae	g__Phoenicibacter	s__Phoenicibacter_congonensis	3466	5.91736e-06	0.94285714285714	27
d__Bacteria	k__unclassified_d__Bacteria	p__Actinomycetota	c__Coriobacteriia	o__Eggerthellales	f__Eggerthellaceae	g__Raoultibacter	s__Raoultibacter_massiliensis	68992	0.000117787	1	221
d__Bacteria	k__unclassified_d__Bacteria	p__Actinomycetota	c__Coriobacteriia	o__Eggerthellales	f__Eggerthellaceae	g__Raoultibacter	s__Raoultibacter_phocaeensis	59522	0.000101619	1	210
d__Bacteria	k__unclassified_d__Bacteria	p__Actinomycetota	c__Coriobacteriia	o__Eggerthellales	f__Eggerthellaceae	g__Raoultibacter	s__Raoultibacter_timonensis	59766	0.000102036	1	289
d__Bacteria	k__unclassified_d__Bacteria	p__Actinomycetota	c__Coriobacteriia	o__Eggerthellales	f__Eggerthellaceae	g__Rubneribacter	s__Candidatus_Rubneribacter_avistercoris	39728	6.7826e-05	1	167
d__Bacteria	k__unclassified_d__Bacteria	p__Actinomycetota	c__Coriobacteriia	o__Eggerthellales	f__Eggerthellaceae	g__Rubneribacter	s__Rubneribacter_badeniensis	40114	6.8485e-05	1	143
d__Bacteria	k__unclassified_d__Bacteria	p__Actinomycetota	c__Coriobacteriia	o__Eggerthellales	f__Eggerthellaceae	g__Slackia	s__Slackia_equolifaciens	8610	1.46995e-05	1	79
d__Bacteria	k__unclassified_d__Bacteria	p__Actinomycetota	c__Coriobacteriia	o__Eggerthellales	f__Eggerthellaceae	g__Slackia	s__Slackia_exigua	8714	1.48771e-05	0.91428571428571	49
d__Bacteria	k__unclassified_d__Bacteria	p__Actinomycetota	c__Coriobacteriia	o__Eggerthellales	f__Eggerthellaceae	g__Slackia	s__Slackia_faecicanis	6070	1.03631e-05	0.91428571428571	41
d__Bacteria	k__unclassified_d__Bacteria	p__Actinomycetota	c__Coriobacteriia	o__Eggerthellales	f__Eggerthellaceae	g__Slackia	s__Slackia_heliotrinireducens	28928	4.93876e-05	1	98
d__Bacteria	k__unclassified_d__Bacteria	p__Actinomycetota	c__Coriobacteriia	o__Eggerthellales	f__Eggerthellaceae	g__Slackia	s__Slackia_isoflavoniconvertens	3350	5.71932e-06	0.94285714285714	40
d__Bacteria	k__unclassified_d__Bacteria	p__Actinomycetota	c__Coriobacteriia	o__Eggerthellales	f__Eggerthellaceae	g__Slackia	s__Slackia_piriformis	32140	5.48713e-05	1	136
d__Bacteria	k__unclassified_d__Bacteria	p__Actinomycetota	c__Coriobacteriia	o__Eggerthellales	f__Eggerthellaceae	g__Slackia	s__Slackia_sp.	30120	5.14227e-05	1	153
d__Bacteria	k__unclassified_d__Bacteria	p__Actinomycetota	c__Coriobacteriia	o__Eggerthellales	f__Eggerthellaceae	g__Slackia	s__Slackia_sp._CM382	442	7.5460861075418E-5%	0.22857142857143	5
d__Bacteria	k__unclassified_d__Bacteria	p__Actinomycetota	c__Coriobacteriia	o__Eggerthellales	f__Eggerthellaceae	g__Xiamenia	s__Xiamenia_xianingshaonis	61410	0.000104843	1	318
d__Bacteria	k__unclassified_d__Bacteria	p__Actinomycetota	c__Coriobacteriia	o__unclassified_c__Coriobacteriia	f__unclassified_c__Coriobacteriia	g__Candidatus_Aphodovivens	s__Candidatus_Aphodovivens_avicola	57434	9.80547e-05	1	216
d__Bacteria	k__unclassified_d__Bacteria	p__Actinomycetota	c__Coriobacteriia	o__unclassified_c__Coriobacteriia	f__unclassified_c__Coriobacteriia	g__Candidatus_Aphodovivens	s__Candidatus_Aphodovivens_avistercoris	82152	0.000140255	1	226
d__Bacteria	k__unclassified_d__Bacteria	p__Actinomycetota	c__Coriobacteriia	o__unclassified_c__Coriobacteriia	f__unclassified_c__Coriobacteriia	g__Candidatus_Aphodovivens	s__Candidatus_Aphodovivens_excrementavium	41842	7.14351e-05	1	152
d__Bacteria	k__unclassified_d__Bacteria	p__Actinomycetota	c__Nitriliruptoria	o__Nitriliruptorales	f__Nitriliruptoraceae	g__Nitriliruptor	s__Nitriliruptor_sp.	8	1.3658074402791E-6%	0.11428571428571	1
d__Bacteria	k__unclassified_d__Bacteria	p__Actinomycetota	c__Nitriliruptoria	o__Nitriliruptorales	f__Nitriliruptoraceae	g__Profundirhabdus	s__Profundirhabdus_halotolerans	14	2.3901630204883E-6%	0.14285714285714	1
d__Bacteria	k__unclassified_d__Bacteria	p__Actinomycetota	c__Rubrobacteria	o__Gaiellales	f__Gaiellaceae	g__Candidatus_Gaiellasilicea	s__Candidatus_Gaiellasilicea_maunaloa	52	8.8777483618138E-6%	0.25714285714286	1
d__Bacteria	k__unclassified_d__Bacteria	p__Actinomycetota	c__Rubrobacteria	o__Rubrobacterales	f__Rubrobacteraceae	g__Rubrobacter	s__Rubrobacter_calidifluminis	584	9.9703943140371E-5%	0.85714285714286	1
d__Bacteria	k__unclassified_d__Bacteria	p__Actinomycetota	c__Rubrobacteria	o__Rubrobacterales	f__Rubrobacteraceae	g__Rubrobacter	s__Rubrobacter_sp.	504	8.604586873758E-5%	0.51428571428571	3
d__Bacteria	k__unclassified_d__Bacteria	p__Actinomycetota	c__Rubrobacteria	o__Rubrobacterales	f__Rubrobacteraceae	g__Rubrobacter	s__Rubrobacter_taiwanensis	250	4.268148250872E-5%	0.6	4
d__Bacteria	k__unclassified_d__Bacteria	p__Actinomycetota	c__Rubrobacteria	o__Rubrobacterales	f__Rubrobacteraceae	g__Rubrobacter	s__Rubrobacter_tropicus	18	3.0730667406279E-6%	0.17142857142857	1
d__Bacteria	k__unclassified_d__Bacteria	p__Actinomycetota	c__Thermoleophilia	o__Solirubrobacterales	f__Conexibacteraceae	g__Conexibacter	s__Conexibacter_arvalis	198	3.3803734146907E-5%	0.37142857142857	2
d__Bacteria	k__unclassified_d__Bacteria	p__Actinomycetota	c__Thermoleophilia	o__Solirubrobacterales	f__Conexibacteraceae	g__Conexibacter	s__Conexibacter_sp.	132	2.2535822764604E-5%	0.6	1
d__Bacteria	k__unclassified_d__Bacteria	p__Actinomycetota	c__Thermoleophilia	o__Solirubrobacterales	f__Conexibacteraceae	g__Conexibacter	s__Conexibacter_sp._S30A1	66	1.1267911382302E-5%	0.085714285714286	1
d__Bacteria	k__unclassified_d__Bacteria	p__Actinomycetota	c__Thermoleophilia	o__Solirubrobacterales	f__Solirubrobacteraceae	g__Solirubrobacter	s__Solirubrobacter_ginsenosidimutans	244	4.1657126928511E-5%	0.48571428571429	2
d__Bacteria	k__unclassified_d__Bacteria	p__Actinomycetota	c__Thermoleophilia	o__Solirubrobacterales	f__Solirubrobacteraceae	g__Solirubrobacter	s__Solirubrobacter_phytolaccae	1022	1.74482e-06	0.54285714285714	2
d__Bacteria	k__unclassified_d__Bacteria	p__Actinomycetota	c__Thermoleophilia	o__Solirubrobacterales	f__Solirubrobacteraceae	g__Solirubrobacter	s__Solirubrobacter_taibaiensis	50	8.5362965017441E-6%	0.2	1
d__Bacteria	k__unclassified_d__Bacteria	p__Actinomycetota	c__unclassified_p__Actinomycetota	o__Candidatus_Hakubellales	f__Candidatus_Hakubellaceae	g__Candidatus_Hakubella	s__Candidatus_Hakubella_thermalkaliphila	1772	3.02526e-06	0.97142857142857	7
d__Bacteria	k__unclassified_d__Bacteria	p__Aquificota	c__Aquificae	o__Aquificales	f__Aquificaceae	g__Aquifex	s__Aquifex_aeolicus	130	2.2194370904535E-5%	0.34285714285714	2
d__Bacteria	k__unclassified_d__Bacteria	p__Aquificota	c__Aquificae	o__Aquificales	f__Aquificaceae	g__Aquifex	s__Aquifex_sp.	4	6.8290372013953E-7%	0.028571428571429	1
d__Bacteria	k__unclassified_d__Bacteria	p__Aquificota	c__Aquificae	o__Aquificales	f__Aquificaceae	g__Hydrogenivirga	s__Hydrogenivirga_sp._128-5-R1-1	334	5.702246063165E-5%	0.17142857142857	2
d__Bacteria	k__unclassified_d__Bacteria	p__Aquificota	c__Aquificae	o__Aquificales	f__Aquificaceae	g__Hydrogenobacter	s__Hydrogenobacter_thermophilus	20	3.4145186006976E-6%	0.085714285714286	1
d__Bacteria	k__unclassified_d__Bacteria	p__Aquificota	c__Aquificae	o__Aquificales	f__Aquificaceae	g__Thermocrinis	s__Thermocrinis_albus	30	5.1217779010465E-6%	0.25714285714286	1
d__Bacteria	k__unclassified_d__Bacteria	p__Aquificota	c__Aquificae	o__Aquificales	f__Aquificaceae	g__Thermocrinis	s__Thermocrinis_sp.	50	8.5362965017441E-6%	0.2	1
d__Bacteria	k__unclassified_d__Bacteria	p__Aquificota	c__Aquificae	o__Aquificales	f__Hydrogenothermaceae	g__Hydrogenothermus	s__Hydrogenothermus_marinus	16	2.7316148805581E-6%	0.14285714285714	1
d__Bacteria	k__unclassified_d__Bacteria	p__Aquificota	c__Aquificae	o__Aquificales	f__Hydrogenothermaceae	g__Persephonella	s__Persephonella_hydrogeniphila	40	6.8290372013953E-6%	0.14285714285714	2
d__Bacteria	k__unclassified_d__Bacteria	p__Aquificota	c__Aquificae	o__Aquificales	f__Hydrogenothermaceae	g__Persephonella	s__Persephonella_marina	30	5.1217779010465E-6%	0.14285714285714	1
d__Bacteria	k__unclassified_d__Bacteria	p__Aquificota	c__Aquificae	o__Aquificales	f__Hydrogenothermaceae	g__Persephonella	s__Persephonella_sp.	1796	3.06624e-06	0.57142857142857	7
d__Bacteria	k__unclassified_d__Bacteria	p__Aquificota	c__Aquificae	o__Aquificales	f__Hydrogenothermaceae	g__Persephonella	s__Persephonella_sp._KM09-Lau-8	16	2.7316148805581E-6%	0.11428571428571	1
d__Bacteria	k__unclassified_d__Bacteria	p__Aquificota	c__Aquificae	o__Aquificales	f__Hydrogenothermaceae	g__Sulfurihydrogenibium	s__Sulfurihydrogenibium_azorense	876	1.49556e-06	0.88571428571429	4
d__Bacteria	k__unclassified_d__Bacteria	p__Aquificota	c__Aquificae	o__Aquificales	f__Hydrogenothermaceae	g__Sulfurihydrogenibium	s__Sulfurihydrogenibium_sp.	18	3.0730667406279E-6%	0.17142857142857	2
d__Bacteria	k__unclassified_d__Bacteria	p__Aquificota	c__Aquificae	o__Aquificales	f__unclassified_o__Aquificales	g__Thermosulfidibacter	s__Thermosulfidibacter_takaii	96	1.6389689283349E-5%	0.17142857142857	1
d__Bacteria	k__unclassified_d__Bacteria	p__Aquificota	c__Aquificae	o__Desulfurobacteriales	f__Desulfurobacteriaceae	g__Balnearium	s__Balnearium_lithotrophicum	6	1.0243555802093E-6%	0.028571428571429	1
d__Bacteria	k__unclassified_d__Bacteria	p__Aquificota	c__Aquificae	o__Desulfurobacteriales	f__Desulfurobacteriaceae	g__Desulfurobacterium	s__Desulfurobacterium_indicum	22	3.7559704607674E-6%	0.085714285714286	1
d__Bacteria	k__unclassified_d__Bacteria	p__Aquificota	c__Aquificae	o__Desulfurobacteriales	f__Desulfurobacteriaceae	g__Desulfurobacterium	s__Desulfurobacterium_sp.	14	2.3901630204883E-6%	0.085714285714286	1
d__Bacteria	k__unclassified_d__Bacteria	p__Aquificota	c__Aquificae	o__Desulfurobacteriales	f__Desulfurobacteriaceae	g__Desulfurobacterium	s__Desulfurobacterium_thermolithotrophum	172	2.9364859966E-5%	0.11428571428571	2
d__Bacteria	k__unclassified_d__Bacteria	p__Aquificota	c__Aquificae	o__Desulfurobacteriales	f__Desulfurobacteriaceae	g__Phorcysia	s__Phorcysia_thermohydrogeniphila	384	6.5558757133395E-5%	0.14285714285714	1
d__Bacteria	k__unclassified_d__Bacteria	p__Aquificota	c__Aquificae	o__Desulfurobacteriales	f__Desulfurobacteriaceae	g__Thermovibrio	s__Thermovibrio_sp.	514	8.7753128037929E-5%	0.085714285714286	1
d__Bacteria	k__unclassified_d__Bacteria	p__Armatimonadota	c__Armatimonadia	o__Armatimonadales	f__Armatimonadaceae	g__Armatimonas	s__Armatimonas_rosea	62	1.0585007662163E-5%	0.22857142857143	2
d__Bacteria	k__unclassified_d__Bacteria	p__Armatimonadota	c__Armatimonadia	o__Capsulimonadales	f__Capsulimonadaceae	g__Capsulimonas	s__Capsulimonas_corticalis	50	8.5362965017441E-6%	0.2	3
d__Bacteria	k__unclassified_d__Bacteria	p__Armatimonadota	c__Armatimonadia	o__Capsulimonadales	f__Capsulimonadaceae	g__Capsulimonas	s__Capsulimonas_sp.	480	8.1948446416743E-5%	0.48571428571429	3
d__Bacteria	k__unclassified_d__Bacteria	p__Atribacterota	c__Atribacteria	o__Atribacterales	f__Atribacteraceae	g__Atribacter	s__Atribacter_laminatus	3000	5.12178e-06	0.97142857142857	9
d__Bacteria	k__unclassified_d__Bacteria	p__Atribacterota	c__unclassified_p__Atribacterota	o__unclassified_p__Atribacterota	f__unclassified_p__Atribacterota	g__Candidatus_Caldatribacterium	s__Candidatus_Caldatribacterium_sp.	70	1.1950815102442E-5%	0.31428571428571	3
d__Bacteria	k__unclassified_d__Bacteria	p__Bacillota	c__Bacilli	o__Bacillales	f__Alicyclobacillaceae	g__Acidibacillus	s__Acidibacillus_sp.	6	1.0243555802093E-6%	0.057142857142857	1
d__Bacteria	k__unclassified_d__Bacteria	p__Bacillota	c__Bacilli	o__Bacillales	f__Alicyclobacillaceae	g__Alicyclobacillus	s__Alicyclobacillus_acidiphilus	52	8.8777483618138E-6%	0.22857142857143	1
d__Bacteria	k__unclassified_d__Bacteria	p__Bacillota	c__Bacilli	o__Bacillales	f__Alicyclobacillaceae	g__Alicyclobacillus	s__Alicyclobacillus_acidocaldarius	54	9.2192002218836E-6%	0.34285714285714	2
d__Bacteria	k__unclassified_d__Bacteria	p__Bacillota	c__Bacilli	o__Bacillales	f__Alicyclobacillaceae	g__Alicyclobacillus	s__Alicyclobacillus_contaminans	560	9.5606520819534E-5%	0.85714285714286	5
d__Bacteria	k__unclassified_d__Bacteria	p__Bacillota	c__Bacilli	o__Bacillales	f__Alicyclobacillaceae	g__Alicyclobacillus	s__Alicyclobacillus_curvatus	230	3.9266963908023E-5%	0.42857142857143	1
d__Bacteria	k__unclassified_d__Bacteria	p__Bacillota	c__Bacilli	o__Bacillales	f__Alicyclobacillaceae	g__Alicyclobacillus	s__Alicyclobacillus_fastidiosus	32	5.4632297611162E-6%	0.28571428571429	2
d__Bacteria	k__unclassified_d__Bacteria	p__Bacillota	c__Bacilli	o__Bacillales	f__Alicyclobacillaceae	g__Alicyclobacillus	s__Alicyclobacillus_ferrooxydans	96	1.6389689283349E-5%	0.45714285714286	2
d__Bacteria	k__unclassified_d__Bacteria	p__Bacillota	c__Bacilli	o__Bacillales	f__Alicyclobacillaceae	g__Alicyclobacillus	s__Alicyclobacillus_kakegawensis	2	3.4145186006976E-7%	0.028571428571429	1
d__Bacteria	k__unclassified_d__Bacteria	p__Bacillota	c__Bacilli	o__Bacillales	f__Alicyclobacillaceae	g__Alicyclobacillus	s__Alicyclobacillus_macrosporangiidus	1502	2.5643e-06	1	5
d__Bacteria	k__unclassified_d__Bacteria	p__Bacillota	c__Bacilli	o__Bacillales	f__Alicyclobacillaceae	g__Alicyclobacillus	s__Alicyclobacillus_mali_(ex_Roth_et_al._2021)	116	1.9804207884046E-5%	0.45714285714286	2
d__Bacteria	k__unclassified_d__Bacteria	p__Bacillota	c__Bacilli	o__Bacillales	f__Alicyclobacillaceae	g__Alicyclobacillus	s__Alicyclobacillus_mengziensis	90	1.5365333703139E-5%	0.25714285714286	2
d__Bacteria	k__unclassified_d__Bacteria	p__Bacillota	c__Bacilli	o__Bacillales	f__Alicyclobacillaceae	g__Alicyclobacillus	s__Alicyclobacillus_pomorum	1102	1.8814e-06	0.2	1
d__Bacteria	k__unclassified_d__Bacteria	p__Bacillota	c__Bacilli	o__Bacillales	f__Alicyclobacillaceae	g__Alicyclobacillus	s__Alicyclobacillus_sacchari	38	6.4875853413255E-6%	0.31428571428571	3
d__Bacteria	k__unclassified_d__Bacteria	p__Bacillota	c__Bacilli	o__Bacillales	f__Alicyclobacillaceae	g__Alicyclobacillus	s__Alicyclobacillus_sendaiensis	6494	1.10869e-05	1	6
d__Bacteria	k__unclassified_d__Bacteria	p__Bacillota	c__Bacilli	o__Bacillales	f__Alicyclobacillaceae	g__Alicyclobacillus	s__Alicyclobacillus_shizuokensis	34	5.804681621186E-6%	0.2	2
d__Bacteria	k__unclassified_d__Bacteria	p__Bacillota	c__Bacilli	o__Bacillales	f__Alicyclobacillaceae	g__Alicyclobacillus	s__Alicyclobacillus_sp.	1192	2.03505e-06	0.94285714285714	17
d__Bacteria	k__unclassified_d__Bacteria	p__Bacillota	c__Bacilli	o__Bacillales	f__Alicyclobacillaceae	g__Alicyclobacillus	s__Alicyclobacillus_sp._ALC3	1066	1.81994e-06	0.45714285714286	3
d__Bacteria	k__unclassified_d__Bacteria	p__Bacillota	c__Bacilli	o__Bacillales	f__Alicyclobacillaceae	g__Alicyclobacillus	s__Alicyclobacillus_sp._SO9	168	2.868195624586E-5%	0.34285714285714	3
d__Bacteria	k__unclassified_d__Bacteria	p__Bacillota	c__Bacilli	o__Bacillales	f__Alicyclobacillaceae	g__Alicyclobacillus	s__Alicyclobacillus_suci	44	7.5119409215348E-6%	0.37142857142857	2
d__Bacteria	k__unclassified_d__Bacteria	p__Bacillota	c__Bacilli	o__Bacillales	f__Alicyclobacillaceae	g__Alicyclobacillus	s__Alicyclobacillus_tolerans	22	3.7559704607674E-6%	0.085714285714286	1
d__Bacteria	k__unclassified_d__Bacteria	p__Bacillota	c__Bacilli	o__Bacillales	f__Alicyclobacillaceae	g__Alicyclobacillus	s__Alicyclobacillus_vulcanalis	40	6.8290372013953E-6%	0.17142857142857	2
d__Bacteria	k__unclassified_d__Bacteria	p__Bacillota	c__Bacilli	o__Bacillales	f__Alicyclobacillaceae	g__Collibacillus	s__Collibacillus_ludicampi	192	3.2779378566697E-5%	0.42857142857143	2
d__Bacteria	k__unclassified_d__Bacteria	p__Bacillota	c__Bacilli	o__Bacillales	f__Alicyclobacillaceae	g__Effusibacillus	s__Effusibacillus_lacus	34	5.804681621186E-6%	0.28571428571429	1
d__Bacteria	k__unclassified_d__Bacteria	p__Bacillota	c__Bacilli	o__Bacillales	f__Alicyclobacillaceae	g__Effusibacillus	s__Effusibacillus_pohliae	620	1.0585e-06	0.91428571428571	5
d__Bacteria	k__unclassified_d__Bacteria	p__Bacillota	c__Bacilli	o__Bacillales	f__Alicyclobacillaceae	g__Kyrpidia	s__Kyrpidia_sp.	32	5.4632297611162E-6%	0.17142857142857	2
d__Bacteria	k__unclassified_d__Bacteria	p__Bacillota	c__Bacilli	o__Bacillales	f__Alicyclobacillaceae	g__Kyrpidia	s__Kyrpidia_tusciae	58	9.9021039420231E-6%	0.31428571428571	1
d__Bacteria	k__unclassified_d__Bacteria	p__Bacillota	c__Bacilli	o__Bacillales	f__Alicyclobacillaceae	g__Sulfoacidibacillus	s__Sulfoacidibacillus_thermotolerans	54	9.2192002218836E-6%	0.37142857142857	3
d__Bacteria	k__unclassified_d__Bacteria	p__Bacillota	c__Bacilli	o__Bacillales	f__Alicyclobacillaceae	g__Tumebacillus	s__Tumebacillus_algifaecis	158	2.6974696945511E-5%	0.51428571428571	4
d__Bacteria	k__unclassified_d__Bacteria	p__Bacillota	c__Bacilli	o__Bacillales	f__Alicyclobacillaceae	g__Tumebacillus	s__Tumebacillus_amylolyticus	342	5.838826807193E-5%	0.68571428571429	5
d__Bacteria	k__unclassified_d__Bacteria	p__Bacillota	c__Bacilli	o__Bacillales	f__Alicyclobacillaceae	g__Tumebacillus	s__Tumebacillus_avium	468	7.9899735256325E-5%	0.88571428571429	4
d__Bacteria	k__unclassified_d__Bacteria	p__Bacillota	c__Bacilli	o__Bacillales	f__Alicyclobacillaceae	g__Tumebacillus	s__Tumebacillus_flagellatus	396	6.7607468293813E-5%	0.77142857142857	8
d__Bacteria	k__unclassified_d__Bacteria	p__Bacillota	c__Bacilli	o__Bacillales	f__Alicyclobacillaceae	g__Tumebacillus	s__Tumebacillus_permanentifrigoris	286	4.8827615989976E-5%	0.68571428571429	6
d__Bacteria	k__unclassified_d__Bacteria	p__Bacillota	c__Bacilli	o__Bacillales	f__Alicyclobacillaceae	g__Tumebacillus	s__Tumebacillus_sp._BK434	108	1.8438400443767E-5%	0.48571428571429	6
d__Bacteria	k__unclassified_d__Bacteria	p__Bacillota	c__Bacilli	o__Bacillales	f__Alicyclobacillaceae	g__Tumebacillus	s__Tumebacillus_sp._DT12	302	5.1559230870534E-5%	0.45714285714286	4
d__Bacteria	k__unclassified_d__Bacteria	p__Bacillota	c__Bacilli	o__Bacillales	f__Bacillaceae	g__Aeribacillus	s__Aeribacillus_composti	104	1.7755496723628E-5%	0.31428571428571	3
d__Bacteria	k__unclassified_d__Bacteria	p__Bacillota	c__Bacilli	o__Bacillales	f__Bacillaceae	g__Aeribacillus	s__Aeribacillus_pallidus	210	3.5852445307325E-5%	0.68571428571429	4
d__Bacteria	k__unclassified_d__Bacteria	p__Bacillota	c__Bacilli	o__Bacillales	f__Bacillaceae	g__Aliibacillus	s__Aliibacillus_thermotolerans	2148	3.66719e-06	0.22857142857143	3
d__Bacteria	k__unclassified_d__Bacteria	p__Bacillota	c__Bacilli	o__Bacillales	f__Bacillaceae	g__Alkalicoccobacillus	s__Alkalicoccobacillus_gibsonii	1580	2.69747e-06	0.57142857142857	6
d__Bacteria	k__unclassified_d__Bacteria	p__Bacillota	c__Bacilli	o__Bacillales	f__Bacillaceae	g__Alkalicoccus	s__Alkalicoccus_daliensis	1004	1.71409e-06	0.31428571428571	1
d__Bacteria	k__unclassified_d__Bacteria	p__Bacillota	c__Bacilli	o__Bacillales	f__Bacillaceae	g__Alkalicoccus	s__Alkalicoccus_luteus	24	4.0974223208372E-6%	0.085714285714286	2
d__Bacteria	k__unclassified_d__Bacteria	p__Bacillota	c__Bacilli	o__Bacillales	f__Bacillaceae	g__Alkalicoccus	s__Alkalicoccus_saliphilus	22	3.7559704607674E-6%	0.14285714285714	1
d__Bacteria	k__unclassified_d__Bacteria	p__Bacillota	c__Bacilli	o__Bacillales	f__Bacillaceae	g__Alkalicoccus	s__Alkalicoccus_sp.	36	6.1461334812557E-6%	0.2	1
d__Bacteria	k__unclassified_d__Bacteria	p__Bacillota	c__Bacilli	o__Bacillales	f__Bacillaceae	g__Alkalihalobacillus	s__Alkalihalobacillus_alcalophilus	130	2.2194370904535E-5%	0.62857142857143	5
d__Bacteria	k__unclassified_d__Bacteria	p__Bacillota	c__Bacilli	o__Bacillales	f__Bacillaceae	g__Alkalihalobacillus	s__Alkalihalobacillus_deserti	108	1.8438400443767E-5%	0.057142857142857	1
d__Bacteria	k__unclassified_d__Bacteria	p__Bacillota	c__Bacilli	o__Bacillales	f__Bacillaceae	g__Alkalihalobacillus	s__Alkalihalobacillus_pseudalcaliphilus	16	2.7316148805581E-6%	0.11428571428571	1
d__Bacteria	k__unclassified_d__Bacteria	p__Bacillota	c__Bacilli	o__Bacillales	f__Bacillaceae	g__Alkalihalobacillus	s__Alkalihalobacillus_sp._CinArs1	94	1.6048237423279E-5%	0.22857142857143	2
d__Bacteria	k__unclassified_d__Bacteria	p__Bacillota	c__Bacilli	o__Bacillales	f__Bacillaceae	g__Alkalihalobacillus	s__Alkalihalobacillus_sp._LMS39	130	2.2194370904535E-5%	0.2	1
d__Bacteria	k__unclassified_d__Bacteria	p__Bacillota	c__Bacilli	o__Bacillales	f__Bacillaceae	g__Alkalihalobacillus	s__Alkalihalobacillus_sp._TS-13	30	5.1217779010465E-6%	0.11428571428571	1
d__Bacteria	k__unclassified_d__Bacteria	p__Bacillota	c__Bacilli	o__Bacillales	f__Bacillaceae	g__Alkalihalobacillus	s__Alkalihalobacillus_trypoxylicola	114	1.9462756023977E-5%	0.42857142857143	3
d__Bacteria	k__unclassified_d__Bacteria	p__Bacillota	c__Bacilli	o__Bacillales	f__Bacillaceae	g__Alkalihalobacterium	s__Alkalihalobacterium_bogoriense	46	7.8533927816046E-6%	0.22857142857143	2
d__Bacteria	k__unclassified_d__Bacteria	p__Bacillota	c__Bacilli	o__Bacillales	f__Bacillaceae	g__Alkalihalobacterium	s__Alkalihalobacterium_elongatum	150	2.5608889505232E-5%	0.68571428571429	3
d__Bacteria	k__unclassified_d__Bacteria	p__Bacillota	c__Bacilli	o__Bacillales	f__Bacillaceae	g__Alkalihalophilus	s__Alkalihalophilus_marmarensis	192	3.2779378566697E-5%	0.34285714285714	2
d__Bacteria	k__unclassified_d__Bacteria	p__Bacillota	c__Bacilli	o__Bacillales	f__Bacillaceae	g__Alkalihalophilus	s__Alkalihalophilus_pseudofirmus	440	7.5119409215348E-5%	0.82857142857143	6
d__Bacteria	k__unclassified_d__Bacteria	p__Bacillota	c__Bacilli	o__Bacillales	f__Bacillaceae	g__Allobacillus	s__Allobacillus_halotolerans	2	3.4145186006976E-7%	0.028571428571429	1
d__Bacteria	k__unclassified_d__Bacteria	p__Bacillota	c__Bacilli	o__Bacillales	f__Bacillaceae	g__Allobacillus	s__Allobacillus_salarius	24	4.0974223208372E-6%	0.17142857142857	1
d__Bacteria	k__unclassified_d__Bacteria	p__Bacillota	c__Bacilli	o__Bacillales	f__Bacillaceae	g__Allobacillus	s__Allobacillus_sp._SKP2-8	496	8.4680061297301E-5%	0.54285714285714	2
d__Bacteria	k__unclassified_d__Bacteria	p__Bacillota	c__Bacilli	o__Bacillales	f__Bacillaceae	g__Alteribacillus	s__Alteribacillus_sp._YIM_98480	70	1.1950815102442E-5%	0.2	2
d__Bacteria	k__unclassified_d__Bacteria	p__Bacillota	c__Bacilli	o__Bacillales	f__Bacillaceae	g__Alteribacter	s__Alteribacter_keqinensis	10	1.7072593003488E-6%	0.085714285714286	1
d__Bacteria	k__unclassified_d__Bacteria	p__Bacillota	c__Bacilli	o__Bacillales	f__Bacillaceae	g__Alteribacter	s__Alteribacter_lacisalsi	42	7.170489061465E-6%	0.25714285714286	1
d__Bacteria	k__unclassified_d__Bacteria	p__Bacillota	c__Bacilli	o__Bacillales	f__Bacillaceae	g__Alteribacter	s__Alteribacter_natronophilus	8	1.3658074402791E-6%	0.028571428571429	1
d__Bacteria	k__unclassified_d__Bacteria	p__Bacillota	c__Bacilli	o__Bacillales	f__Bacillaceae	g__Alteribacter	s__Alteribacter_salitolerans	6	1.0243555802093E-6%	0.028571428571429	1
d__Bacteria	k__unclassified_d__Bacteria	p__Bacillota	c__Bacilli	o__Bacillales	f__Bacillaceae	g__Amphibacillus	s__Amphibacillus_jilinensis	118	2.0145659744116E-5%	0.45714285714286	4
d__Bacteria	k__unclassified_d__Bacteria	p__Bacillota	c__Bacilli	o__Bacillales	f__Bacillaceae	g__Amphibacillus	s__Amphibacillus_marinus	66	1.1267911382302E-5%	0.14285714285714	2
d__Bacteria	k__unclassified_d__Bacteria	p__Bacillota	c__Bacilli	o__Bacillales	f__Bacillaceae	g__Amphibacillus	s__Amphibacillus_sediminis	20	3.4145186006976E-6%	0.17142857142857	1
d__Bacteria	k__unclassified_d__Bacteria	p__Bacillota	c__Bacilli	o__Bacillales	f__Bacillaceae	g__Amphibacillus	s__Amphibacillus_sp.	26	4.4388741809069E-6%	0.028571428571429	1
d__Bacteria	k__unclassified_d__Bacteria	p__Bacillota	c__Bacilli	o__Bacillales	f__Bacillaceae	g__Amphibacillus	s__Amphibacillus_sp._MSJ-3	524	8.9460387338278E-5%	0.85714285714286	4
d__Bacteria	k__unclassified_d__Bacteria	p__Bacillota	c__Bacilli	o__Bacillales	f__Bacillaceae	g__Amphibacillus	s__Amphibacillus_xylanus	182	3.1072119266348E-5%	0.22857142857143	5
d__Bacteria	k__unclassified_d__Bacteria	p__Bacillota	c__Bacilli	o__Bacillales	f__Bacillaceae	g__Anaerobacillus	s__Anaerobacillus_alkalidiazotrophicus	50	8.5362965017441E-6%	0.4	3
d__Bacteria	k__unclassified_d__Bacteria	p__Bacillota	c__Bacilli	o__Bacillales	f__Bacillaceae	g__Anaerobacillus	s__Anaerobacillus_alkalilacustris	618	1.05509e-06	0.54285714285714	2
d__Bacteria	k__unclassified_d__Bacteria	p__Bacillota	c__Bacilli	o__Bacillales	f__Bacillaceae	g__Anaerobacillus	s__Anaerobacillus_alkaliphilus	30	5.1217779010465E-6%	0.057142857142857	1
d__Bacteria	k__unclassified_d__Bacteria	p__Bacillota	c__Bacilli	o__Bacillales	f__Bacillaceae	g__Anaerobacillus	s__Anaerobacillus_arseniciselenatis	16	2.7316148805581E-6%	0.14285714285714	1
d__Bacteria	k__unclassified_d__Bacteria	p__Bacillota	c__Bacilli	o__Bacillales	f__Bacillaceae	g__Anaerobacillus	s__Anaerobacillus_sp._CMMVII	280	4.7803260409767E-5%	0.51428571428571	1
d__Bacteria	k__unclassified_d__Bacteria	p__Bacillota	c__Bacilli	o__Bacillales	f__Bacillaceae	g__Anoxybacillus	s__Anoxybacillus_amylolyticus	42	7.170489061465E-6%	0.11428571428571	1
d__Bacteria	k__unclassified_d__Bacteria	p__Bacillota	c__Bacilli	o__Bacillales	f__Bacillaceae	g__Anoxybacillus	s__Anoxybacillus_ayderensis	824	1.40678e-06	0.8	3
d__Bacteria	k__unclassified_d__Bacteria	p__Bacillota	c__Bacilli	o__Bacillales	f__Bacillaceae	g__Anoxybacillus	s__Anoxybacillus_caldiproteolyticus	222	3.7901156467744E-5%	0.57142857142857	4
d__Bacteria	k__unclassified_d__Bacteria	p__Bacillota	c__Bacilli	o__Bacillales	f__Bacillaceae	g__Anoxybacillus	s__Anoxybacillus_calidus	66	1.1267911382302E-5%	0.31428571428571	2
d__Bacteria	k__unclassified_d__Bacteria	p__Bacillota	c__Bacilli	o__Bacillales	f__Bacillaceae	g__Anoxybacillus	s__Anoxybacillus_flavithermus	18	3.0730667406279E-6%	0.11428571428571	2
d__Bacteria	k__unclassified_d__Bacteria	p__Bacillota	c__Bacilli	o__Bacillales	f__Bacillaceae	g__Anoxybacillus	s__Anoxybacillus_gonensis	38	6.4875853413255E-6%	0.22857142857143	3
d__Bacteria	k__unclassified_d__Bacteria	p__Bacillota	c__Bacilli	o__Bacillales	f__Bacillaceae	g__Anoxybacillus	s__Anoxybacillus_mongoliensis	248	4.2340030648651E-5%	0.48571428571429	1
d__Bacteria	k__unclassified_d__Bacteria	p__Bacillota	c__Bacilli	o__Bacillales	f__Bacillaceae	g__Anoxybacillus	s__Anoxybacillus_pushchinoensis	18	3.0730667406279E-6%	0.14285714285714	1
d__Bacteria	k__unclassified_d__Bacteria	p__Bacillota	c__Bacilli	o__Bacillales	f__Bacillaceae	g__Anoxybacillus	s__Anoxybacillus_rupiensis	58	9.9021039420231E-6%	0.2	2
d__Bacteria	k__unclassified_d__Bacteria	p__Bacillota	c__Bacilli	o__Bacillales	f__Bacillaceae	g__Anoxybacillus	s__Anoxybacillus_sp.	4268	7.28658e-06	1	9
d__Bacteria	k__unclassified_d__Bacteria	p__Bacillota	c__Bacilli	o__Bacillales	f__Bacillaceae	g__Anoxybacillus	s__Anoxybacillus_sp._B7M1	2	3.4145186006976E-7%	0.028571428571429	1
d__Bacteria	k__unclassified_d__Bacteria	p__Bacillota	c__Bacilli	o__Bacillales	f__Bacillaceae	g__Anoxybacillus	s__Anoxybacillus_sp._BCO1	30	5.1217779010465E-6%	0.2	2
d__Bacteria	k__unclassified_d__Bacteria	p__Bacillota	c__Bacilli	o__Bacillales	f__Bacillaceae	g__Anoxybacillus	s__Anoxybacillus_sp._EFIL	240	4.0974223208372E-5%	0.28571428571429	1
d__Bacteria	k__unclassified_d__Bacteria	p__Bacillota	c__Bacilli	o__Bacillales	f__Bacillaceae	g__Anoxybacillus	s__Anoxybacillus_sp._J5B_2022	40	6.8290372013953E-6%	0.2	3
d__Bacteria	k__unclassified_d__Bacteria	p__Bacillota	c__Bacilli	o__Bacillales	f__Bacillaceae	g__Anoxybacillus	s__Anoxybacillus_sp._KU2-6(11)	472	8.0582638976464E-5%	0.68571428571429	7
d__Bacteria	k__unclassified_d__Bacteria	p__Bacillota	c__Bacilli	o__Bacillales	f__Bacillaceae	g__Anoxybacillus	s__Anoxybacillus_sp._LAT_38	108	1.8438400443767E-5%	0.45714285714286	4
d__Bacteria	k__unclassified_d__Bacteria	p__Bacillota	c__Bacilli	o__Bacillales	f__Bacillaceae	g__Anoxybacillus	s__Anoxybacillus_sp._MB8	22	3.7559704607674E-6%	0.085714285714286	1
d__Bacteria	k__unclassified_d__Bacteria	p__Bacillota	c__Bacilli	o__Bacillales	f__Bacillaceae	g__Anoxybacillus	s__Anoxybacillus_sp._UARK-01	202	3.4486637867046E-5%	0.54285714285714	3
d__Bacteria	k__unclassified_d__Bacteria	p__Bacillota	c__Bacilli	o__Bacillales	f__Bacillaceae	g__Anoxybacillus	s__Anoxybacillus_tepidamans	606	1.0346e-06	0.62857142857143	4
d__Bacteria	k__unclassified_d__Bacteria	p__Bacillota	c__Bacilli	o__Bacillales	f__Bacillaceae	g__Anoxybacillus	s__Anoxybacillus_voinovskiensis	10	1.7072593003488E-6%	0.11428571428571	1
d__Bacteria	k__unclassified_d__Bacteria	p__Bacillota	c__Bacilli	o__Bacillales	f__Bacillaceae	g__Aquibacillus	s__Aquibacillus_albus	22	3.7559704607674E-6%	0.17142857142857	2
d__Bacteria	k__unclassified_d__Bacteria	p__Bacillota	c__Bacilli	o__Bacillales	f__Bacillaceae	g__Aquibacillus	s__Aquibacillus_halophilus	132	2.2535822764604E-5%	0.51428571428571	2
d__Bacteria	k__unclassified_d__Bacteria	p__Bacillota	c__Bacilli	o__Bacillales	f__Bacillaceae	g__Aquibacillus	s__Aquibacillus_kalidii	86	1.4682429983E-5%	0.22857142857143	2
d__Bacteria	k__unclassified_d__Bacteria	p__Bacillota	c__Bacilli	o__Bacillales	f__Bacillaceae	g__Aquibacillus	s__Aquibacillus_koreensis	128	2.1852919044465E-5%	0.34285714285714	1
d__Bacteria	k__unclassified_d__Bacteria	p__Bacillota	c__Bacilli	o__Bacillales	f__Bacillaceae	g__Aquibacillus	s__Aquibacillus_saliphilus	2000	3.41452e-06	0.68571428571429	3
d__Bacteria	k__unclassified_d__Bacteria	p__Bacillota	c__Bacilli	o__Bacillales	f__Bacillaceae	g__Aquibacillus	s__Aquibacillus_salsiterrae	50	8.5362965017441E-6%	0.17142857142857	2
d__Bacteria	k__unclassified_d__Bacteria	p__Bacillota	c__Bacilli	o__Bacillales	f__Bacillaceae	g__Aquibacillus	s__Aquibacillus_sediminis	178	3.0389215546209E-5%	0.48571428571429	3
d__Bacteria	k__unclassified_d__Bacteria	p__Bacillota	c__Bacilli	o__Bacillales	f__Bacillaceae	g__Aquisalibacillus	s__Aquisalibacillus_elongatus	204	3.4828089727116E-5%	0.31428571428571	2
d__Bacteria	k__unclassified_d__Bacteria	p__Bacillota	c__Bacilli	o__Bacillales	f__Bacillaceae	g__Aureibacillus	s__Aureibacillus_halotolerans	372	6.3510045972976E-5%	0.2	3
d__Bacteria	k__unclassified_d__Bacteria	p__Bacillota	c__Bacilli	o__Bacillales	f__Bacillaceae	g__Bacillus	s__Bacillus_aerolatus	80	1.3658074402791E-5%	0.4	1
d__Bacteria	k__unclassified_d__Bacteria	p__Bacillota	c__Bacilli	o__Bacillales	f__Bacillaceae	g__Bacillus	s__Bacillus_albus	38	6.4875853413255E-6%	0.14285714285714	1
d__Bacteria	k__unclassified_d__Bacteria	p__Bacillota	c__Bacilli	o__Bacillales	f__Bacillaceae	g__Bacillus	s__Bacillus_alkalicellulosilyticus	156	2.6633245085442E-5%	0.31428571428571	1
d__Bacteria	k__unclassified_d__Bacteria	p__Bacillota	c__Bacilli	o__Bacillales	f__Bacillaceae	g__Bacillus	s__Bacillus_alkalisoli	8	1.3658074402791E-6%	0.11428571428571	1
d__Bacteria	k__unclassified_d__Bacteria	p__Bacillota	c__Bacilli	o__Bacillales	f__Bacillaceae	g__Bacillus	s__Bacillus_altitudinis	784	1.33849e-06	0.85714285714286	9
d__Bacteria	k__unclassified_d__Bacteria	p__Bacillota	c__Bacilli	o__Bacillales	f__Bacillaceae	g__Bacillus	s__Bacillus_alveayuensis	46	7.8533927816046E-6%	0.34285714285714	3
d__Bacteria	k__unclassified_d__Bacteria	p__Bacillota	c__Bacilli	o__Bacillales	f__Bacillaceae	g__Bacillus	s__Bacillus_andreraoultii	64	1.0926459522232E-5%	0.31428571428571	3
d__Bacteria	k__unclassified_d__Bacteria	p__Bacillota	c__Bacilli	o__Bacillales	f__Bacillaceae	g__Bacillus	s__Bacillus_anthracis	1830	3.12428e-06	0.94285714285714	16
d__Bacteria	k__unclassified_d__Bacteria	p__Bacillota	c__Bacilli	o__Bacillales	f__Bacillaceae	g__Bacillus	s__Bacillus_aquiflavi	88	1.502388184307E-5%	0.11428571428571	2
d__Bacteria	k__unclassified_d__Bacteria	p__Bacillota	c__Bacilli	o__Bacillales	f__Bacillaceae	g__Bacillus	s__Bacillus_arachidis	94	1.6048237423279E-5%	0.2	3
d__Bacteria	k__unclassified_d__Bacteria	p__Bacillota	c__Bacilli	o__Bacillales	f__Bacillaceae	g__Bacillus	s__Bacillus_atrophaeus	1016	1.73458e-06	0.85714285714286	6
d__Bacteria	k__unclassified_d__Bacteria	p__Bacillota	c__Bacilli	o__Bacillales	f__Bacillaceae	g__Bacillus	s__Bacillus_badius	1578	2.69406e-06	0.91428571428571	7
d__Bacteria	k__unclassified_d__Bacteria	p__Bacillota	c__Bacilli	o__Bacillales	f__Bacillaceae	g__Bacillus	s__Bacillus_benzoevorans	834	1.42385e-06	0.65714285714286	4
d__Bacteria	k__unclassified_d__Bacteria	p__Bacillota	c__Bacilli	o__Bacillales	f__Bacillaceae	g__Bacillus	s__Bacillus_bombysepticus	118	2.0145659744116E-5%	0.22857142857143	1
d__Bacteria	k__unclassified_d__Bacteria	p__Bacillota	c__Bacilli	o__Bacillales	f__Bacillaceae	g__Bacillus	s__Bacillus_cabrialesii	8	1.3658074402791E-6%	0.028571428571429	1
d__Bacteria	k__unclassified_d__Bacteria	p__Bacillota	c__Bacilli	o__Bacillales	f__Bacillaceae	g__Bacillus	s__Bacillus_canaveralius	2	3.4145186006976E-7%	0.028571428571429	1
d__Bacteria	k__unclassified_d__Bacteria	p__Bacillota	c__Bacilli	o__Bacillales	f__Bacillaceae	g__Bacillus	s__Bacillus_capparidis	10	1.7072593003488E-6%	0.057142857142857	1
d__Bacteria	k__unclassified_d__Bacteria	p__Bacillota	c__Bacilli	o__Bacillales	f__Bacillaceae	g__Bacillus	s__Bacillus_carboniphilus	748	1.27703e-06	0.8	7
d__Bacteria	k__unclassified_d__Bacteria	p__Bacillota	c__Bacilli	o__Bacillales	f__Bacillaceae	g__Bacillus	s__Bacillus_cereus	48282	8.24299e-05	1	147
d__Bacteria	k__unclassified_d__Bacteria	p__Bacillota	c__Bacilli	o__Bacillales	f__Bacillaceae	g__Bacillus	s__Bacillus_cereus_group_sp._BY112LC	16	2.7316148805581E-6%	0.057142857142857	1
d__Bacteria	k__unclassified_d__Bacteria	p__Bacillota	c__Bacilli	o__Bacillales	f__Bacillaceae	g__Bacillus	s__Bacillus_cereus_group_sp._Bc002	264	4.5071645529209E-5%	0.54285714285714	1
d__Bacteria	k__unclassified_d__Bacteria	p__Bacillota	c__Bacilli	o__Bacillales	f__Bacillaceae	g__Bacillus	s__Bacillus_cereus_group_sp._Bc015	10	1.7072593003488E-6%	0.14285714285714	1
d__Bacteria	k__unclassified_d__Bacteria	p__Bacillota	c__Bacilli	o__Bacillales	f__Bacillaceae	g__Bacillus	s__Bacillus_cereus_group_sp._BcHK114	18	3.0730667406279E-6%	0.085714285714286	1
d__Bacteria	k__unclassified_d__Bacteria	p__Bacillota	c__Bacilli	o__Bacillales	f__Bacillaceae	g__Bacillus	s__Bacillus_cereus_group_sp._BfR-BA-01328	308	5.2583586450744E-5%	0.31428571428571	2
d__Bacteria	k__unclassified_d__Bacteria	p__Bacillota	c__Bacilli	o__Bacillales	f__Bacillaceae	g__Bacillus	s__Bacillus_cereus_group_sp._BfR-BA-01380	124	2.1170015324325E-5%	0.45714285714286	5
d__Bacteria	k__unclassified_d__Bacteria	p__Bacillota	c__Bacilli	o__Bacillales	f__Bacillaceae	g__Bacillus	s__Bacillus_cereus_group_sp._BfR-BA-01382	10	1.7072593003488E-6%	0.085714285714286	1
d__Bacteria	k__unclassified_d__Bacteria	p__Bacillota	c__Bacilli	o__Bacillales	f__Bacillaceae	g__Bacillus	s__Bacillus_cereus_group_sp._BfR-BA-01383	90	1.5365333703139E-5%	0.28571428571429	1
d__Bacteria	k__unclassified_d__Bacteria	p__Bacillota	c__Bacilli	o__Bacillales	f__Bacillaceae	g__Bacillus	s__Bacillus_cereus_group_sp._BfR-BA-01453	68	1.1609363242372E-5%	0.11428571428571	1
d__Bacteria	k__unclassified_d__Bacteria	p__Bacillota	c__Bacilli	o__Bacillales	f__Bacillaceae	g__Bacillus	s__Bacillus_cereus_group_sp._BfR-BA-01524	22	3.7559704607674E-6%	0.085714285714286	1
d__Bacteria	k__unclassified_d__Bacteria	p__Bacillota	c__Bacilli	o__Bacillales	f__Bacillaceae	g__Bacillus	s__Bacillus_cereus_group_sp._N34	48	8.1948446416743E-6%	0.14285714285714	1
d__Bacteria	k__unclassified_d__Bacteria	p__Bacillota	c__Bacilli	o__Bacillales	f__Bacillaceae	g__Bacillus	s__Bacillus_cereus_group_sp._TH152-1LC	64	1.0926459522232E-5%	0.25714285714286	2
d__Bacteria	k__unclassified_d__Bacteria	p__Bacillota	c__Bacilli	o__Bacillales	f__Bacillaceae	g__Bacillus	s__Bacillus_cereus_group_sp._TH230-1LC	40	6.8290372013953E-6%	0.17142857142857	5
d__Bacteria	k__unclassified_d__Bacteria	p__Bacillota	c__Bacilli	o__Bacillales	f__Bacillaceae	g__Bacillus	s__Bacillus_changyiensis	592	1.0107e-06	0.4	2
d__Bacteria	k__unclassified_d__Bacteria	p__Bacillota	c__Bacilli	o__Bacillales	f__Bacillaceae	g__Bacillus	s__Bacillus_clarus	22	3.7559704607674E-6%	0.22857142857143	1
d__Bacteria	k__unclassified_d__Bacteria	p__Bacillota	c__Bacilli	o__Bacillales	f__Bacillaceae	g__Bacillus	s__Bacillus_coahuilensis	274	4.6778904829558E-5%	0.77142857142857	3
d__Bacteria	k__unclassified_d__Bacteria	p__Bacillota	c__Bacilli	o__Bacillales	f__Bacillaceae	g__Bacillus	s__Bacillus_cytotoxicus	5038	8.60117e-06	0.85714285714286	5
d__Bacteria	k__unclassified_d__Bacteria	p__Bacillota	c__Bacilli	o__Bacillales	f__Bacillaceae	g__Bacillus	s__Bacillus_dafuensis	1092	1.86433e-06	0.57142857142857	1
d__Bacteria	k__unclassified_d__Bacteria	p__Bacillota	c__Bacilli	o__Bacillales	f__Bacillaceae	g__Bacillus	s__Bacillus_dakarensis	286	4.8827615989976E-5%	0.42857142857143	3
d__Bacteria	k__unclassified_d__Bacteria	p__Bacillota	c__Bacilli	o__Bacillales	f__Bacillaceae	g__Bacillus	s__Bacillus_ectoiniformans	46	7.8533927816046E-6%	0.22857142857143	3
d__Bacteria	k__unclassified_d__Bacteria	p__Bacillota	c__Bacilli	o__Bacillales	f__Bacillaceae	g__Bacillus	s__Bacillus_freudenreichii	18	3.0730667406279E-6%	0.14285714285714	1
d__Bacteria	k__unclassified_d__Bacteria	p__Bacillota	c__Bacilli	o__Bacillales	f__Bacillaceae	g__Bacillus	s__Bacillus_gaemokensis	38	6.4875853413255E-6%	0.17142857142857	1
d__Bacteria	k__unclassified_d__Bacteria	p__Bacillota	c__Bacilli	o__Bacillales	f__Bacillaceae	g__Bacillus	s__Bacillus_glycinifermentans	464	7.9216831536185E-5%	0.6	4
d__Bacteria	k__unclassified_d__Bacteria	p__Bacillota	c__Bacilli	o__Bacillales	f__Bacillaceae	g__Bacillus	s__Bacillus_haikouensis	62	1.0585007662163E-5%	0.34285714285714	2
d__Bacteria	k__unclassified_d__Bacteria	p__Bacillota	c__Bacilli	o__Bacillales	f__Bacillaceae	g__Bacillus	s__Bacillus_haynesii	228	3.8925512047953E-5%	0.77142857142857	9
d__Bacteria	k__unclassified_d__Bacteria	p__Bacillota	c__Bacilli	o__Bacillales	f__Bacillaceae	g__Bacillus	s__Bacillus_hominis	44	7.5119409215348E-6%	0.2	2
d__Bacteria	k__unclassified_d__Bacteria	p__Bacillota	c__Bacilli	o__Bacillales	f__Bacillaceae	g__Bacillus	s__Bacillus_inaquosorum	26	4.4388741809069E-6%	0.14285714285714	3
d__Bacteria	k__unclassified_d__Bacteria	p__Bacillota	c__Bacilli	o__Bacillales	f__Bacillaceae	g__Bacillus	s__Bacillus_infantis	484	8.2631350136883E-5%	0.51428571428571	5
d__Bacteria	k__unclassified_d__Bacteria	p__Bacillota	c__Bacilli	o__Bacillales	f__Bacillaceae	g__Bacillus	s__Bacillus_kexueae	6	1.0243555802093E-6%	0.057142857142857	1
d__Bacteria	k__unclassified_d__Bacteria	p__Bacillota	c__Bacilli	o__Bacillales	f__Bacillaceae	g__Bacillus	s__Bacillus_kwashiorkori	1898	3.24038e-06	0.31428571428571	2
d__Bacteria	k__unclassified_d__Bacteria	p__Bacillota	c__Bacilli	o__Bacillales	f__Bacillaceae	g__Bacillus	s__Bacillus_licheniformis	2538	4.33302e-06	1	11
d__Bacteria	k__unclassified_d__Bacteria	p__Bacillota	c__Bacilli	o__Bacillales	f__Bacillaceae	g__Bacillus	s__Bacillus_litorisediminis	1270	2.16822e-06	0.6	4
d__Bacteria	k__unclassified_d__Bacteria	p__Bacillota	c__Bacilli	o__Bacillales	f__Bacillaceae	g__Bacillus	s__Bacillus_luti	104	1.7755496723628E-5%	0.54285714285714	3
d__Bacteria	k__unclassified_d__Bacteria	p__Bacillota	c__Bacilli	o__Bacillales	f__Bacillaceae	g__Bacillus	s__Bacillus_manliponensis	328	5.5998105051441E-5%	0.085714285714286	1
d__Bacteria	k__unclassified_d__Bacteria	p__Bacillota	c__Bacilli	o__Bacillales	f__Bacillaceae	g__Bacillus	s__Bacillus_marasmi	186	3.1755022986488E-5%	0.34285714285714	4
d__Bacteria	k__unclassified_d__Bacteria	p__Bacillota	c__Bacilli	o__Bacillales	f__Bacillaceae	g__Bacillus	s__Bacillus_massiliigorillae	464	7.9216831536185E-5%	0.74285714285714	6
d__Bacteria	k__unclassified_d__Bacteria	p__Bacillota	c__Bacilli	o__Bacillales	f__Bacillaceae	g__Bacillus	s__Bacillus_massilionigeriensis	758	1.2941e-06	0.77142857142857	5
d__Bacteria	k__unclassified_d__Bacteria	p__Bacillota	c__Bacilli	o__Bacillales	f__Bacillaceae	g__Bacillus	s__Bacillus_mediterraneensis	14	2.3901630204883E-6%	0.14285714285714	1
d__Bacteria	k__unclassified_d__Bacteria	p__Bacillota	c__Bacilli	o__Bacillales	f__Bacillaceae	g__Bacillus	s__Bacillus_mesophilum	1044	1.78238e-06	0.68571428571429	6
d__Bacteria	k__unclassified_d__Bacteria	p__Bacillota	c__Bacilli	o__Bacillales	f__Bacillaceae	g__Bacillus	s__Bacillus_methanolicus	116	1.9804207884046E-5%	0.42857142857143	4
d__Bacteria	k__unclassified_d__Bacteria	p__Bacillota	c__Bacilli	o__Bacillales	f__Bacillaceae	g__Bacillus	s__Bacillus_mobilis	528	9.0143291058418E-5%	0.2	4
d__Bacteria	k__unclassified_d__Bacteria	p__Bacillota	c__Bacilli	o__Bacillales	f__Bacillaceae	g__Bacillus	s__Bacillus_mycoides	2132	3.63988e-06	1	19
d__Bacteria	k__unclassified_d__Bacteria	p__Bacillota	c__Bacilli	o__Bacillales	f__Bacillaceae	g__Bacillus	s__Bacillus_nakamurai	166	2.834050438579E-5%	0.82857142857143	6
d__Bacteria	k__unclassified_d__Bacteria	p__Bacillota	c__Bacilli	o__Bacillales	f__Bacillaceae	g__Bacillus	s__Bacillus_ndiopicus	28	4.7803260409767E-6%	0.14285714285714	1
d__Bacteria	k__unclassified_d__Bacteria	p__Bacillota	c__Bacilli	o__Bacillales	f__Bacillaceae	g__Bacillus	s__Bacillus_niameyensis	2502	4.27156e-06	0.68571428571429	4
d__Bacteria	k__unclassified_d__Bacteria	p__Bacillota	c__Bacilli	o__Bacillales	f__Bacillaceae	g__Bacillus	s__Bacillus_oleivorans	1090	1.86091e-06	0.77142857142857	5
d__Bacteria	k__unclassified_d__Bacteria	p__Bacillota	c__Bacilli	o__Bacillales	f__Bacillaceae	g__Bacillus	s__Bacillus_pacificus	16	2.7316148805581E-6%	0.11428571428571	2
d__Bacteria	k__unclassified_d__Bacteria	p__Bacillota	c__Bacilli	o__Bacillales	f__Bacillaceae	g__Bacillus	s__Bacillus_pakistanensis	32	5.4632297611162E-6%	0.22857142857143	1
d__Bacteria	k__unclassified_d__Bacteria	p__Bacillota	c__Bacilli	o__Bacillales	f__Bacillaceae	g__Bacillus	s__Bacillus_paralicheniformis	1596	2.72479e-06	0.94285714285714	14
d__Bacteria	k__unclassified_d__Bacteria	p__Bacillota	c__Bacilli	o__Bacillales	f__Bacillaceae	g__Bacillus	s__Bacillus_paramobilis	20	3.4145186006976E-6%	0.11428571428571	1
d__Bacteria	k__unclassified_d__Bacteria	p__Bacillota	c__Bacilli	o__Bacillales	f__Bacillaceae	g__Bacillus	s__Bacillus_paramycoides	28	4.7803260409767E-6%	0.31428571428571	1
d__Bacteria	k__unclassified_d__Bacteria	p__Bacillota	c__Bacilli	o__Bacillales	f__Bacillaceae	g__Bacillus	s__Bacillus_paranthracis	130	2.2194370904535E-5%	0.51428571428571	5
d__Bacteria	k__unclassified_d__Bacteria	p__Bacillota	c__Bacilli	o__Bacillales	f__Bacillaceae	g__Bacillus	s__Bacillus_pseudomycoides	1418	2.42089e-06	0.97142857142857	12
d__Bacteria	k__unclassified_d__Bacteria	p__Bacillota	c__Bacilli	o__Bacillales	f__Bacillaceae	g__Bacillus	s__Bacillus_pumilus	26626	4.54575e-05	1	18
d__Bacteria	k__unclassified_d__Bacteria	p__Bacillota	c__Bacilli	o__Bacillales	f__Bacillaceae	g__Bacillus	s__Bacillus_renqingensis	666	1.13703e-06	0.82857142857143	6
d__Bacteria	k__unclassified_d__Bacteria	p__Bacillota	c__Bacilli	o__Bacillales	f__Bacillaceae	g__Bacillus	s__Bacillus_rubiinfantis	88	1.502388184307E-5%	0.37142857142857	3
d__Bacteria	k__unclassified_d__Bacteria	p__Bacillota	c__Bacilli	o__Bacillales	f__Bacillaceae	g__Bacillus	s__Bacillus_rugosus	80	1.3658074402791E-5%	0.14285714285714	1
d__Bacteria	k__unclassified_d__Bacteria	p__Bacillota	c__Bacilli	o__Bacillales	f__Bacillaceae	g__Bacillus	s__Bacillus_safensis	534	9.1167646638627E-5%	0.71428571428571	8
d__Bacteria	k__unclassified_d__Bacteria	p__Bacillota	c__Bacilli	o__Bacillales	f__Bacillaceae	g__Bacillus	s__Bacillus_salacetis	488	8.3314253857022E-5%	0.42857142857143	2
d__Bacteria	k__unclassified_d__Bacteria	p__Bacillota	c__Bacilli	o__Bacillales	f__Bacillaceae	g__Bacillus	s__Bacillus_salipaludis	128	2.1852919044465E-5%	0.37142857142857	3
d__Bacteria	k__unclassified_d__Bacteria	p__Bacillota	c__Bacilli	o__Bacillales	f__Bacillaceae	g__Bacillus	s__Bacillus_shivajii	18	3.0730667406279E-6%	0.11428571428571	1
d__Bacteria	k__unclassified_d__Bacteria	p__Bacillota	c__Bacilli	o__Bacillales	f__Bacillaceae	g__Bacillus	s__Bacillus_siamensis	56	9.5606520819534E-6%	0.25714285714286	1
d__Bacteria	k__unclassified_d__Bacteria	p__Bacillota	c__Bacilli	o__Bacillales	f__Bacillaceae	g__Bacillus	s__Bacillus_sinesaloumensis	78	1.3316622542721E-5%	0.37142857142857	3
d__Bacteria	k__unclassified_d__Bacteria	p__Bacillota	c__Bacilli	o__Bacillales	f__Bacillaceae	g__Bacillus	s__Bacillus_solimangrovi	680	1.16094e-06	0.54285714285714	3
d__Bacteria	k__unclassified_d__Bacteria	p__Bacillota	c__Bacilli	o__Bacillales	f__Bacillaceae	g__Bacillus	s__Bacillus_solitudinis	330	5.6339556911511E-5%	0.57142857142857	8
d__Bacteria	k__unclassified_d__Bacteria	p__Bacillota	c__Bacilli	o__Bacillales	f__Bacillaceae	g__Bacillus	s__Bacillus_sonorensis	42	7.170489061465E-6%	0.25714285714286	2
d__Bacteria	k__unclassified_d__Bacteria	p__Bacillota	c__Bacilli	o__Bacillales	f__Bacillaceae	g__Bacillus	s__Bacillus_sp.	23830	4.0684e-05	1	98
d__Bacteria	k__unclassified_d__Bacteria	p__Bacillota	c__Bacilli	o__Bacillales	f__Bacillaceae	g__Bacillus	s__Bacillus_sp._(in:_firmicutes)	401856	0.000686072	1	1475
d__Bacteria	k__unclassified_d__Bacteria	p__Bacillota	c__Bacilli	o__Bacillales	f__Bacillaceae	g__Bacillus	s__Bacillus_sp._03113	196	3.3462282286837E-5%	0.6	4
d__Bacteria	k__unclassified_d__Bacteria	p__Bacillota	c__Bacilli	o__Bacillales	f__Bacillaceae	g__Bacillus	s__Bacillus_sp._123MFChir2	16	2.7316148805581E-6%	0.11428571428571	2
d__Bacteria	k__unclassified_d__Bacteria	p__Bacillota	c__Bacilli	o__Bacillales	f__Bacillaceae	g__Bacillus	s__Bacillus_sp._165	558	9.5265068959464E-5%	0.77142857142857	2
d__Bacteria	k__unclassified_d__Bacteria	p__Bacillota	c__Bacilli	o__Bacillales	f__Bacillaceae	g__Bacillus	s__Bacillus_sp._166amftsu	1486	2.53699e-06	0.62857142857143	4
d__Bacteria	k__unclassified_d__Bacteria	p__Bacillota	c__Bacilli	o__Bacillales	f__Bacillaceae	g__Bacillus	s__Bacillus_sp._1NLA3E	50	8.5362965017441E-6%	0.34285714285714	2
d__Bacteria	k__unclassified_d__Bacteria	p__Bacillota	c__Bacilli	o__Bacillales	f__Bacillaceae	g__Bacillus	s__Bacillus_sp._2A33	72	1.2292266962511E-5%	0.28571428571429	4
d__Bacteria	k__unclassified_d__Bacteria	p__Bacillota	c__Bacilli	o__Bacillales	f__Bacillaceae	g__Bacillus	s__Bacillus_sp._2_A_57_CT2	510	8.707022431779E-5%	0.31428571428571	3
d__Bacteria	k__unclassified_d__Bacteria	p__Bacillota	c__Bacilli	o__Bacillales	f__Bacillaceae	g__Bacillus	s__Bacillus_sp._3103sda1	116	1.9804207884046E-5%	0.45714285714286	2
d__Bacteria	k__unclassified_d__Bacteria	p__Bacillota	c__Bacilli	o__Bacillales	f__Bacillaceae	g__Bacillus	s__Bacillus_sp._349Y	2402	4.10084e-06	0.88571428571429	5
d__Bacteria	k__unclassified_d__Bacteria	p__Bacillota	c__Bacilli	o__Bacillales	f__Bacillaceae	g__Bacillus	s__Bacillus_sp._491mf	158	2.6974696945511E-5%	0.4	3
d__Bacteria	k__unclassified_d__Bacteria	p__Bacillota	c__Bacilli	o__Bacillales	f__Bacillaceae	g__Bacillus	s__Bacillus_sp._72	530	9.0484742918487E-5%	0.34285714285714	1
d__Bacteria	k__unclassified_d__Bacteria	p__Bacillota	c__Bacilli	o__Bacillales	f__Bacillaceae	g__Bacillus	s__Bacillus_sp._7504-2	66	1.1267911382302E-5%	0.34285714285714	2
d__Bacteria	k__unclassified_d__Bacteria	p__Bacillota	c__Bacilli	o__Bacillales	f__Bacillaceae	g__Bacillus	s__Bacillus_sp._7586-K	1366	2.33212e-06	0.74285714285714	6
d__Bacteria	k__unclassified_d__Bacteria	p__Bacillota	c__Bacilli	o__Bacillales	f__Bacillaceae	g__Bacillus	s__Bacillus_sp._7884-1	20	3.4145186006976E-6%	0.2	1
d__Bacteria	k__unclassified_d__Bacteria	p__Bacillota	c__Bacilli	o__Bacillales	f__Bacillaceae	g__Bacillus	s__Bacillus_sp._A301a_S52	188	3.2096474846558E-5%	0.17142857142857	1
d__Bacteria	k__unclassified_d__Bacteria	p__Bacillota	c__Bacilli	o__Bacillales	f__Bacillaceae	g__Bacillus	s__Bacillus_sp._AFS001701	1174	2.00432e-06	0.45714285714286	2
d__Bacteria	k__unclassified_d__Bacteria	p__Bacillota	c__Bacilli	o__Bacillales	f__Bacillaceae	g__Bacillus	s__Bacillus_sp._AFS006103	332	5.6681008771581E-5%	0.8	9
d__Bacteria	k__unclassified_d__Bacteria	p__Bacillota	c__Bacilli	o__Bacillales	f__Bacillaceae	g__Bacillus	s__Bacillus_sp._AFS015802	110	1.8779852303837E-5%	0.22857142857143	1
d__Bacteria	k__unclassified_d__Bacteria	p__Bacillota	c__Bacilli	o__Bacillales	f__Bacillaceae	g__Bacillus	s__Bacillus_sp._AFS017336	178	3.0389215546209E-5%	0.37142857142857	1
d__Bacteria	k__unclassified_d__Bacteria	p__Bacillota	c__Bacilli	o__Bacillales	f__Bacillaceae	g__Bacillus	s__Bacillus_sp._AFS018417	232	3.9608415768093E-5%	0.28571428571429	3
d__Bacteria	k__unclassified_d__Bacteria	p__Bacillota	c__Bacilli	o__Bacillales	f__Bacillaceae	g__Bacillus	s__Bacillus_sp._AFS019443	28	4.7803260409767E-6%	0.11428571428571	1
d__Bacteria	k__unclassified_d__Bacteria	p__Bacillota	c__Bacilli	o__Bacillales	f__Bacillaceae	g__Bacillus	s__Bacillus_sp._AFS023182	20	3.4145186006976E-6%	0.057142857142857	1
d__Bacteria	k__unclassified_d__Bacteria	p__Bacillota	c__Bacilli	o__Bacillales	f__Bacillaceae	g__Bacillus	s__Bacillus_sp._AFS029533	34	5.804681621186E-6%	0.25714285714286	1
d__Bacteria	k__unclassified_d__Bacteria	p__Bacillota	c__Bacilli	o__Bacillales	f__Bacillaceae	g__Bacillus	s__Bacillus_sp._AFS040349	26	4.4388741809069E-6%	0.057142857142857	1
d__Bacteria	k__unclassified_d__Bacteria	p__Bacillota	c__Bacilli	o__Bacillales	f__Bacillaceae	g__Bacillus	s__Bacillus_sp._AFS053548	600	1.02436e-06	0.6	4
d__Bacteria	k__unclassified_d__Bacteria	p__Bacillota	c__Bacilli	o__Bacillales	f__Bacillaceae	g__Bacillus	s__Bacillus_sp._AFS055030	44	7.5119409215348E-6%	0.17142857142857	1
d__Bacteria	k__unclassified_d__Bacteria	p__Bacillota	c__Bacilli	o__Bacillales	f__Bacillaceae	g__Bacillus	s__Bacillus_sp._AFS073361	1202	2.05213e-06	0.74285714285714	5
d__Bacteria	k__unclassified_d__Bacteria	p__Bacillota	c__Bacilli	o__Bacillales	f__Bacillaceae	g__Bacillus	s__Bacillus_sp._AFS088145	24	4.0974223208372E-6%	0.14285714285714	2
d__Bacteria	k__unclassified_d__Bacteria	p__Bacillota	c__Bacilli	o__Bacillales	f__Bacillaceae	g__Bacillus	s__Bacillus_sp._AFS096315	48	8.1948446416743E-6%	0.22857142857143	2
d__Bacteria	k__unclassified_d__Bacteria	p__Bacillota	c__Bacilli	o__Bacillales	f__Bacillaceae	g__Bacillus	s__Bacillus_sp._APMAM	240	4.0974223208372E-5%	0.22857142857143	3
d__Bacteria	k__unclassified_d__Bacteria	p__Bacillota	c__Bacilli	o__Bacillales	f__Bacillaceae	g__Bacillus	s__Bacillus_sp._B-jedd	688	1.17459e-06	0.8	3
d__Bacteria	k__unclassified_d__Bacteria	p__Bacillota	c__Bacilli	o__Bacillales	f__Bacillaceae	g__Bacillus	s__Bacillus_sp._B1-b2	696	1.18825e-06	0.45714285714286	7
d__Bacteria	k__unclassified_d__Bacteria	p__Bacillota	c__Bacilli	o__Bacillales	f__Bacillaceae	g__Bacillus	s__Bacillus_sp._B14905	148	2.5267437645162E-5%	0.71428571428571	4
d__Bacteria	k__unclassified_d__Bacteria	p__Bacillota	c__Bacilli	o__Bacillales	f__Bacillaceae	g__Bacillus	s__Bacillus_sp._B15-48	64	1.0926459522232E-5%	0.25714285714286	2
d__Bacteria	k__unclassified_d__Bacteria	p__Bacillota	c__Bacilli	o__Bacillales	f__Bacillaceae	g__Bacillus	s__Bacillus_sp._BGMRC_2118	72	1.2292266962511E-5%	0.45714285714286	4
d__Bacteria	k__unclassified_d__Bacteria	p__Bacillota	c__Bacilli	o__Bacillales	f__Bacillaceae	g__Bacillus	s__Bacillus_sp._BT1B_CT2	564	9.6289424539673E-5%	0.94285714285714	1
d__Bacteria	k__unclassified_d__Bacteria	p__Bacillota	c__Bacilli	o__Bacillales	f__Bacillaceae	g__Bacillus	s__Bacillus_sp._C1-1	110	1.8779852303837E-5%	0.34285714285714	1
d__Bacteria	k__unclassified_d__Bacteria	p__Bacillota	c__Bacilli	o__Bacillales	f__Bacillaceae	g__Bacillus	s__Bacillus_sp._C11	8	1.3658074402791E-6%	0.057142857142857	1
d__Bacteria	k__unclassified_d__Bacteria	p__Bacillota	c__Bacilli	o__Bacillales	f__Bacillaceae	g__Bacillus	s__Bacillus_sp._CAG:988	32414	5.53391e-05	1	145
d__Bacteria	k__unclassified_d__Bacteria	p__Bacillota	c__Bacilli	o__Bacillales	f__Bacillaceae	g__Bacillus	s__Bacillus_sp._CBEL-1	530	9.0484742918487E-5%	0.17142857142857	1
d__Bacteria	k__unclassified_d__Bacteria	p__Bacillota	c__Bacilli	o__Bacillales	f__Bacillaceae	g__Bacillus	s__Bacillus_sp._CECT_9360	6	1.0243555802093E-6%	0.057142857142857	1
d__Bacteria	k__unclassified_d__Bacteria	p__Bacillota	c__Bacilli	o__Bacillales	f__Bacillaceae	g__Bacillus	s__Bacillus_sp._CFBP_13597	10	1.7072593003488E-6%	0.057142857142857	1
d__Bacteria	k__unclassified_d__Bacteria	p__Bacillota	c__Bacilli	o__Bacillales	f__Bacillaceae	g__Bacillus	s__Bacillus_sp._CGMCC_1.16541	236	4.0291319488232E-5%	0.34285714285714	3
d__Bacteria	k__unclassified_d__Bacteria	p__Bacillota	c__Bacilli	o__Bacillales	f__Bacillaceae	g__Bacillus	s__Bacillus_sp._CH30_1T	102	1.7414044863558E-5%	0.42857142857143	2
d__Bacteria	k__unclassified_d__Bacteria	p__Bacillota	c__Bacilli	o__Bacillales	f__Bacillaceae	g__Bacillus	s__Bacillus_sp._CHD6a	88	1.502388184307E-5%	0.2	1
d__Bacteria	k__unclassified_d__Bacteria	p__Bacillota	c__Bacilli	o__Bacillales	f__Bacillaceae	g__Bacillus	s__Bacillus_sp._CR71	78	1.3316622542721E-5%	0.34285714285714	1
d__Bacteria	k__unclassified_d__Bacteria	p__Bacillota	c__Bacilli	o__Bacillales	f__Bacillaceae	g__Bacillus	s__Bacillus_sp._CRN_9	426	7.272924619486E-5%	0.77142857142857	2
d__Bacteria	k__unclassified_d__Bacteria	p__Bacillota	c__Bacilli	o__Bacillales	f__Bacillaceae	g__Bacillus	s__Bacillus_sp._D386	762	1.30093e-06	0.97142857142857	6
d__Bacteria	k__unclassified_d__Bacteria	p__Bacillota	c__Bacilli	o__Bacillales	f__Bacillaceae	g__Bacillus	s__Bacillus_sp._DNRA2	16	2.7316148805581E-6%	0.085714285714286	1
d__Bacteria	k__unclassified_d__Bacteria	p__Bacillota	c__Bacilli	o__Bacillales	f__Bacillaceae	g__Bacillus	s__Bacillus_sp._DX4.1	854	1.458e-06	0.2	1
d__Bacteria	k__unclassified_d__Bacteria	p__Bacillota	c__Bacilli	o__Bacillales	f__Bacillaceae	g__Bacillus	s__Bacillus_sp._E214	396	6.7607468293813E-5%	0.37142857142857	3
d__Bacteria	k__unclassified_d__Bacteria	p__Bacillota	c__Bacilli	o__Bacillales	f__Bacillaceae	g__Bacillus	s__Bacillus_sp._EAC	32	5.4632297611162E-6%	0.028571428571429	1
d__Bacteria	k__unclassified_d__Bacteria	p__Bacillota	c__Bacilli	o__Bacillales	f__Bacillaceae	g__Bacillus	s__Bacillus_sp._EB01	656	1.11996e-06	0.88571428571429	8
d__Bacteria	k__unclassified_d__Bacteria	p__Bacillota	c__Bacilli	o__Bacillales	f__Bacillaceae	g__Bacillus	s__Bacillus_sp._EB106-08-02-XG196	102	1.7414044863558E-5%	0.57142857142857	2
d__Bacteria	k__unclassified_d__Bacteria	p__Bacillota	c__Bacilli	o__Bacillales	f__Bacillaceae	g__Bacillus	s__Bacillus_sp._EB600	556	9.4923617099394E-5%	0.74285714285714	8
d__Bacteria	k__unclassified_d__Bacteria	p__Bacillota	c__Bacilli	o__Bacillales	f__Bacillaceae	g__Bacillus	s__Bacillus_sp._F19	2220	3.79012e-06	0.57142857142857	2
d__Bacteria	k__unclassified_d__Bacteria	p__Bacillota	c__Bacilli	o__Bacillales	f__Bacillaceae	g__Bacillus	s__Bacillus_sp._FDAARGOS_1420	258	4.4047289948999E-5%	0.17142857142857	1
d__Bacteria	k__unclassified_d__Bacteria	p__Bacillota	c__Bacilli	o__Bacillales	f__Bacillaceae	g__Bacillus	s__Bacillus_sp._FDAARGOS_235	14	2.3901630204883E-6%	0.14285714285714	1
d__Bacteria	k__unclassified_d__Bacteria	p__Bacillota	c__Bacilli	o__Bacillales	f__Bacillaceae	g__Bacillus	s__Bacillus_sp._FJAT-14578	176	3.0047763686139E-5%	0.37142857142857	2
d__Bacteria	k__unclassified_d__Bacteria	p__Bacillota	c__Bacilli	o__Bacillales	f__Bacillaceae	g__Bacillus	s__Bacillus_sp._FJAT-18017	456	7.7851024095906E-5%	0.74285714285714	4
d__Bacteria	k__unclassified_d__Bacteria	p__Bacillota	c__Bacilli	o__Bacillales	f__Bacillaceae	g__Bacillus	s__Bacillus_sp._FJAT-18019	714	1.21898e-06	0.85714285714286	10
d__Bacteria	k__unclassified_d__Bacteria	p__Bacillota	c__Bacilli	o__Bacillales	f__Bacillaceae	g__Bacillus	s__Bacillus_sp._FJAT-21945	40	6.8290372013953E-6%	0.28571428571429	2
d__Bacteria	k__unclassified_d__Bacteria	p__Bacillota	c__Bacilli	o__Bacillales	f__Bacillaceae	g__Bacillus	s__Bacillus_sp._FJAT-22090	780	1.33166e-06	0.94285714285714	6
d__Bacteria	k__unclassified_d__Bacteria	p__Bacillota	c__Bacilli	o__Bacillales	f__Bacillaceae	g__Bacillus	s__Bacillus_sp._FJAT-25509	22	3.7559704607674E-6%	0.11428571428571	1
d__Bacteria	k__unclassified_d__Bacteria	p__Bacillota	c__Bacilli	o__Bacillales	f__Bacillaceae	g__Bacillus	s__Bacillus_sp._FJAT-26390	3222	5.50079e-06	0.77142857142857	3
d__Bacteria	k__unclassified_d__Bacteria	p__Bacillota	c__Bacilli	o__Bacillales	f__Bacillaceae	g__Bacillus	s__Bacillus_sp._FJAT-26652	10	1.7072593003488E-6%	0.057142857142857	1
d__Bacteria	k__unclassified_d__Bacteria	p__Bacillota	c__Bacilli	o__Bacillales	f__Bacillaceae	g__Bacillus	s__Bacillus_sp._FJAT-27225	1310	2.23651e-06	0.94285714285714	15
d__Bacteria	k__unclassified_d__Bacteria	p__Bacillota	c__Bacilli	o__Bacillales	f__Bacillaceae	g__Bacillus	s__Bacillus_sp._FJAT-27231	130	2.2194370904535E-5%	0.25714285714286	2
d__Bacteria	k__unclassified_d__Bacteria	p__Bacillota	c__Bacilli	o__Bacillales	f__Bacillaceae	g__Bacillus	s__Bacillus_sp._FJAT-27245	948	1.61848e-06	0.6	3
d__Bacteria	k__unclassified_d__Bacteria	p__Bacillota	c__Bacilli	o__Bacillales	f__Bacillaceae	g__Bacillus	s__Bacillus_sp._FJAT-27251	56	9.5606520819534E-6%	0.2	1
d__Bacteria	k__unclassified_d__Bacteria	p__Bacillota	c__Bacilli	o__Bacillales	f__Bacillaceae	g__Bacillus	s__Bacillus_sp._FJAT-27264	1648	2.81356e-06	0.88571428571429	17
d__Bacteria	k__unclassified_d__Bacteria	p__Bacillota	c__Bacilli	o__Bacillales	f__Bacillaceae	g__Bacillus	s__Bacillus_sp._FJAT-27916	136	2.3218726484744E-5%	0.68571428571429	5
d__Bacteria	k__unclassified_d__Bacteria	p__Bacillota	c__Bacilli	o__Bacillales	f__Bacillaceae	g__Bacillus	s__Bacillus_sp._FJAT-27986	180	3.0730667406279E-5%	0.11428571428571	2
d__Bacteria	k__unclassified_d__Bacteria	p__Bacillota	c__Bacilli	o__Bacillales	f__Bacillaceae	g__Bacillus	s__Bacillus_sp._FJAT-28004	166	2.834050438579E-5%	0.62857142857143	8
d__Bacteria	k__unclassified_d__Bacteria	p__Bacillota	c__Bacilli	o__Bacillales	f__Bacillaceae	g__Bacillus	s__Bacillus_sp._FJAT-29814	242	4.1315675068441E-5%	0.48571428571429	3
d__Bacteria	k__unclassified_d__Bacteria	p__Bacillota	c__Bacilli	o__Bacillales	f__Bacillaceae	g__Bacillus	s__Bacillus_sp._FJAT-29937	52	8.8777483618138E-6%	0.25714285714286	2
d__Bacteria	k__unclassified_d__Bacteria	p__Bacillota	c__Bacilli	o__Bacillales	f__Bacillaceae	g__Bacillus	s__Bacillus_sp._FJAT-29953	22	3.7559704607674E-6%	0.14285714285714	1
d__Bacteria	k__unclassified_d__Bacteria	p__Bacillota	c__Bacilli	o__Bacillales	f__Bacillaceae	g__Bacillus	s__Bacillus_sp._FJAT-42315	240	4.0974223208372E-5%	0.22857142857143	2
d__Bacteria	k__unclassified_d__Bacteria	p__Bacillota	c__Bacilli	o__Bacillales	f__Bacillaceae	g__Bacillus	s__Bacillus_sp._FJAT-42376	688	1.17459e-06	0.77142857142857	1
d__Bacteria	k__unclassified_d__Bacteria	p__Bacillota	c__Bacilli	o__Bacillales	f__Bacillaceae	g__Bacillus	s__Bacillus_sp._FJAT-44742	2204	3.7628e-06	1	7
d__Bacteria	k__unclassified_d__Bacteria	p__Bacillota	c__Bacilli	o__Bacillales	f__Bacillaceae	g__Bacillus	s__Bacillus_sp._FJAT-44876	44	7.5119409215348E-6%	0.31428571428571	2
d__Bacteria	k__unclassified_d__Bacteria	p__Bacillota	c__Bacilli	o__Bacillales	f__Bacillaceae	g__Bacillus	s__Bacillus_sp._FJAT-47783	34	5.804681621186E-6%	0.14285714285714	1
d__Bacteria	k__unclassified_d__Bacteria	p__Bacillota	c__Bacilli	o__Bacillales	f__Bacillaceae	g__Bacillus	s__Bacillus_sp._FJAT-49711	136	2.3218726484744E-5%	0.4	1
d__Bacteria	k__unclassified_d__Bacteria	p__Bacillota	c__Bacilli	o__Bacillales	f__Bacillaceae	g__Bacillus	s__Bacillus_sp._FJAT-49736	18	3.0730667406279E-6%	0.2	1
d__Bacteria	k__unclassified_d__Bacteria	p__Bacillota	c__Bacilli	o__Bacillales	f__Bacillaceae	g__Bacillus	s__Bacillus_sp._FJAT-50079	6088	1.03938e-05	0.97142857142857	15
d__Bacteria	k__unclassified_d__Bacteria	p__Bacillota	c__Bacilli	o__Bacillales	f__Bacillaceae	g__Bacillus	s__Bacillus_sp._FMQ74	36	6.1461334812557E-6%	0.17142857142857	1
d__Bacteria	k__unclassified_d__Bacteria	p__Bacillota	c__Bacilli	o__Bacillales	f__Bacillaceae	g__Bacillus	s__Bacillus_sp._GZB	6	1.0243555802093E-6%	0.057142857142857	1
d__Bacteria	k__unclassified_d__Bacteria	p__Bacillota	c__Bacilli	o__Bacillales	f__Bacillaceae	g__Bacillus	s__Bacillus_sp._Gen3	68	1.1609363242372E-5%	0.25714285714286	3
d__Bacteria	k__unclassified_d__Bacteria	p__Bacillota	c__Bacilli	o__Bacillales	f__Bacillaceae	g__Bacillus	s__Bacillus_sp._HBCD-sjtu	68	1.1609363242372E-5%	0.085714285714286	1
d__Bacteria	k__unclassified_d__Bacteria	p__Bacillota	c__Bacilli	o__Bacillales	f__Bacillaceae	g__Bacillus	s__Bacillus_sp._HMA207	76	1.2975170682651E-5%	0.17142857142857	1
d__Bacteria	k__unclassified_d__Bacteria	p__Bacillota	c__Bacilli	o__Bacillales	f__Bacillaceae	g__Bacillus	s__Bacillus_sp._HNG	42	7.170489061465E-6%	0.34285714285714	3
d__Bacteria	k__unclassified_d__Bacteria	p__Bacillota	c__Bacilli	o__Bacillales	f__Bacillaceae	g__Bacillus	s__Bacillus_sp._HNR-4	104	1.7755496723628E-5%	0.37142857142857	2
d__Bacteria	k__unclassified_d__Bacteria	p__Bacillota	c__Bacilli	o__Bacillales	f__Bacillaceae	g__Bacillus	s__Bacillus_sp._I-2	2	3.4145186006976E-7%	0.028571428571429	1
d__Bacteria	k__unclassified_d__Bacteria	p__Bacillota	c__Bacilli	o__Bacillales	f__Bacillaceae	g__Bacillus	s__Bacillus_sp._IBL03825	58	9.9021039420231E-6%	0.25714285714286	1
d__Bacteria	k__unclassified_d__Bacteria	p__Bacillota	c__Bacilli	o__Bacillales	f__Bacillaceae	g__Bacillus	s__Bacillus_sp._IITD106	1324	2.26041e-06	0.88571428571429	16
d__Bacteria	k__unclassified_d__Bacteria	p__Bacillota	c__Bacilli	o__Bacillales	f__Bacillaceae	g__Bacillus	s__Bacillus_sp._ISL-101	376	6.4192949693116E-5%	0.14285714285714	1
d__Bacteria	k__unclassified_d__Bacteria	p__Bacillota	c__Bacilli	o__Bacillales	f__Bacillaceae	g__Bacillus	s__Bacillus_sp._ISL-18	232	3.9608415768093E-5%	0.74285714285714	5
d__Bacteria	k__unclassified_d__Bacteria	p__Bacillota	c__Bacilli	o__Bacillales	f__Bacillaceae	g__Bacillus	s__Bacillus_sp._ISL-32	446	7.6143764795557E-5%	0.62857142857143	1
d__Bacteria	k__unclassified_d__Bacteria	p__Bacillota	c__Bacilli	o__Bacillales	f__Bacillaceae	g__Bacillus	s__Bacillus_sp._ISL-35	660	1.12679e-06	0.48571428571429	3
d__Bacteria	k__unclassified_d__Bacteria	p__Bacillota	c__Bacilli	o__Bacillales	f__Bacillaceae	g__Bacillus	s__Bacillus_sp._ISL-46	80	1.3658074402791E-5%	0.42857142857143	1
d__Bacteria	k__unclassified_d__Bacteria	p__Bacillota	c__Bacilli	o__Bacillales	f__Bacillaceae	g__Bacillus	s__Bacillus_sp._ISL-53	20	3.4145186006976E-6%	0.085714285714286	1
d__Bacteria	k__unclassified_d__Bacteria	p__Bacillota	c__Bacilli	o__Bacillales	f__Bacillaceae	g__Bacillus	s__Bacillus_sp._ISL-55	70	1.1950815102442E-5%	0.11428571428571	1
d__Bacteria	k__unclassified_d__Bacteria	p__Bacillota	c__Bacilli	o__Bacillales	f__Bacillaceae	g__Bacillus	s__Bacillus_sp._ISL-75	46	7.8533927816046E-6%	0.085714285714286	1
d__Bacteria	k__unclassified_d__Bacteria	p__Bacillota	c__Bacilli	o__Bacillales	f__Bacillaceae	g__Bacillus	s__Bacillus_sp._ISL-77	214	3.6535349027465E-5%	0.34285714285714	2
d__Bacteria	k__unclassified_d__Bacteria	p__Bacillota	c__Bacilli	o__Bacillales	f__Bacillaceae	g__Bacillus	s__Bacillus_sp._J008	94	1.6048237423279E-5%	0.25714285714286	1
d__Bacteria	k__unclassified_d__Bacteria	p__Bacillota	c__Bacilli	o__Bacillales	f__Bacillaceae	g__Bacillus	s__Bacillus_sp._J14TS2	474	8.0924090836534E-5%	0.94285714285714	10
d__Bacteria	k__unclassified_d__Bacteria	p__Bacillota	c__Bacilli	o__Bacillales	f__Bacillaceae	g__Bacillus	s__Bacillus_sp._J33	32	5.4632297611162E-6%	0.25714285714286	3
d__Bacteria	k__unclassified_d__Bacteria	p__Bacillota	c__Bacilli	o__Bacillales	f__Bacillaceae	g__Bacillus	s__Bacillus_sp._J37	32	5.4632297611162E-6%	0.11428571428571	2
d__Bacteria	k__unclassified_d__Bacteria	p__Bacillota	c__Bacilli	o__Bacillales	f__Bacillaceae	g__Bacillus	s__Bacillus_sp._JCM_19034	182	3.1072119266348E-5%	0.34285714285714	4
d__Bacteria	k__unclassified_d__Bacteria	p__Bacillota	c__Bacilli	o__Bacillales	f__Bacillaceae	g__Bacillus	s__Bacillus_sp._JCM_19045	268	4.5754549249348E-5%	0.34285714285714	1
d__Bacteria	k__unclassified_d__Bacteria	p__Bacillota	c__Bacilli	o__Bacillales	f__Bacillaceae	g__Bacillus	s__Bacillus_sp._JCM_19047	38	6.4875853413255E-6%	0.2	1
d__Bacteria	k__unclassified_d__Bacteria	p__Bacillota	c__Bacilli	o__Bacillales	f__Bacillaceae	g__Bacillus	s__Bacillus_sp._JFL15	48	8.1948446416743E-6%	0.28571428571429	1
d__Bacteria	k__unclassified_d__Bacteria	p__Bacillota	c__Bacilli	o__Bacillales	f__Bacillaceae	g__Bacillus	s__Bacillus_sp._LL01	100	1.7072593003488E-5%	0.28571428571429	3
d__Bacteria	k__unclassified_d__Bacteria	p__Bacillota	c__Bacilli	o__Bacillales	f__Bacillaceae	g__Bacillus	s__Bacillus_sp._Leaf49	558	9.5265068959464E-5%	0.17142857142857	1
d__Bacteria	k__unclassified_d__Bacteria	p__Bacillota	c__Bacilli	o__Bacillales	f__Bacillaceae	g__Bacillus	s__Bacillus_sp._M21	5800	9.9021e-06	0.25714285714286	1
d__Bacteria	k__unclassified_d__Bacteria	p__Bacillota	c__Bacilli	o__Bacillales	f__Bacillaceae	g__Bacillus	s__Bacillus_sp._M6-12	1878	3.20623e-06	0.88571428571429	13
d__Bacteria	k__unclassified_d__Bacteria	p__Bacillota	c__Bacilli	o__Bacillales	f__Bacillaceae	g__Bacillus	s__Bacillus_sp._MB2021	8	1.3658074402791E-6%	0.085714285714286	1
d__Bacteria	k__unclassified_d__Bacteria	p__Bacillota	c__Bacilli	o__Bacillales	f__Bacillaceae	g__Bacillus	s__Bacillus_sp._MKU004	18	3.0730667406279E-6%	0.11428571428571	1
d__Bacteria	k__unclassified_d__Bacteria	p__Bacillota	c__Bacilli	o__Bacillales	f__Bacillaceae	g__Bacillus	s__Bacillus_sp._MM2020_1	108	1.8438400443767E-5%	0.28571428571429	2
d__Bacteria	k__unclassified_d__Bacteria	p__Bacillota	c__Bacilli	o__Bacillales	f__Bacillaceae	g__Bacillus	s__Bacillus_sp._MRMR6	322	5.4973749471232E-5%	0.57142857142857	3
d__Bacteria	k__unclassified_d__Bacteria	p__Bacillota	c__Bacilli	o__Bacillales	f__Bacillaceae	g__Bacillus	s__Bacillus_sp._MUM_116	114	1.9462756023977E-5%	0.45714285714286	2
d__Bacteria	k__unclassified_d__Bacteria	p__Bacillota	c__Bacilli	o__Bacillales	f__Bacillaceae	g__Bacillus	s__Bacillus_sp._Marseille-P3661	124	2.1170015324325E-5%	0.42857142857143	5
d__Bacteria	k__unclassified_d__Bacteria	p__Bacillota	c__Bacilli	o__Bacillales	f__Bacillaceae	g__Bacillus	s__Bacillus_sp._Marseille-P3800	40	6.8290372013953E-6%	0.28571428571429	3
d__Bacteria	k__unclassified_d__Bacteria	p__Bacillota	c__Bacilli	o__Bacillales	f__Bacillaceae	g__Bacillus	s__Bacillus_sp._N16-5	38	6.4875853413255E-6%	0.22857142857143	1
d__Bacteria	k__unclassified_d__Bacteria	p__Bacillota	c__Bacilli	o__Bacillales	f__Bacillaceae	g__Bacillus	s__Bacillus_sp._N3536	26	4.4388741809069E-6%	0.17142857142857	1
d__Bacteria	k__unclassified_d__Bacteria	p__Bacillota	c__Bacilli	o__Bacillales	f__Bacillaceae	g__Bacillus	s__Bacillus_sp._NCCP-133	32	5.4632297611162E-6%	0.14285714285714	1
d__Bacteria	k__unclassified_d__Bacteria	p__Bacillota	c__Bacilli	o__Bacillales	f__Bacillaceae	g__Bacillus	s__Bacillus_sp._NP247	22	3.7559704607674E-6%	0.17142857142857	1
d__Bacteria	k__unclassified_d__Bacteria	p__Bacillota	c__Bacilli	o__Bacillales	f__Bacillaceae	g__Bacillus	s__Bacillus_sp._NRRL_B-14911	32	5.4632297611162E-6%	0.25714285714286	1
d__Bacteria	k__unclassified_d__Bacteria	p__Bacillota	c__Bacilli	o__Bacillales	f__Bacillaceae	g__Bacillus	s__Bacillus_sp._NTK034	1152	1.96676e-06	0.82857142857143	1
d__Bacteria	k__unclassified_d__Bacteria	p__Bacillota	c__Bacilli	o__Bacillales	f__Bacillaceae	g__Bacillus	s__Bacillus_sp._NTK071	712	1.21557e-06	0.74285714285714	3
d__Bacteria	k__unclassified_d__Bacteria	p__Bacillota	c__Bacilli	o__Bacillales	f__Bacillaceae	g__Bacillus	s__Bacillus_sp._NTK074B	100	1.7072593003488E-5%	0.45714285714286	3
d__Bacteria	k__unclassified_d__Bacteria	p__Bacillota	c__Bacilli	o__Bacillales	f__Bacillaceae	g__Bacillus	s__Bacillus_sp._OA1	2	3.4145186006976E-7%	0.028571428571429	1
d__Bacteria	k__unclassified_d__Bacteria	p__Bacillota	c__Bacilli	o__Bacillales	f__Bacillaceae	g__Bacillus	s__Bacillus_sp._OG2	72	1.2292266962511E-5%	0.37142857142857	1
d__Bacteria	k__unclassified_d__Bacteria	p__Bacillota	c__Bacilli	o__Bacillales	f__Bacillaceae	g__Bacillus	s__Bacillus_sp._OK048	22	3.7559704607674E-6%	0.14285714285714	2
d__Bacteria	k__unclassified_d__Bacteria	p__Bacillota	c__Bacilli	o__Bacillales	f__Bacillaceae	g__Bacillus	s__Bacillus_sp._OR9	2072	3.53744e-06	0.25714285714286	2
d__Bacteria	k__unclassified_d__Bacteria	p__Bacillota	c__Bacilli	o__Bacillales	f__Bacillaceae	g__Bacillus	s__Bacillus_sp._OV166	118	2.0145659744116E-5%	0.085714285714286	1
d__Bacteria	k__unclassified_d__Bacteria	p__Bacillota	c__Bacilli	o__Bacillales	f__Bacillaceae	g__Bacillus	s__Bacillus_sp._OVS6	18	3.0730667406279E-6%	0.11428571428571	1
d__Bacteria	k__unclassified_d__Bacteria	p__Bacillota	c__Bacilli	o__Bacillales	f__Bacillaceae	g__Bacillus	s__Bacillus_sp._OxB-1	432	7.3753601775069E-5%	0.6	5
d__Bacteria	k__unclassified_d__Bacteria	p__Bacillota	c__Bacilli	o__Bacillales	f__Bacillaceae	g__Bacillus	s__Bacillus_sp._PIC28	26	4.4388741809069E-6%	0.17142857142857	1
d__Bacteria	k__unclassified_d__Bacteria	p__Bacillota	c__Bacilli	o__Bacillales	f__Bacillaceae	g__Bacillus	s__Bacillus_sp._PK3_68	30	5.1217779010465E-6%	0.2	2
d__Bacteria	k__unclassified_d__Bacteria	p__Bacillota	c__Bacilli	o__Bacillales	f__Bacillaceae	g__Bacillus	s__Bacillus_sp._PS06	230	3.9266963908023E-5%	0.22857142857143	2
d__Bacteria	k__unclassified_d__Bacteria	p__Bacillota	c__Bacilli	o__Bacillales	f__Bacillaceae	g__Bacillus	s__Bacillus_sp._RAR_GA_16	154	2.6291793225372E-5%	0.37142857142857	1
d__Bacteria	k__unclassified_d__Bacteria	p__Bacillota	c__Bacilli	o__Bacillales	f__Bacillaceae	g__Bacillus	s__Bacillus_sp._REN10	12	2.0487111604186E-6%	0.085714285714286	1
d__Bacteria	k__unclassified_d__Bacteria	p__Bacillota	c__Bacilli	o__Bacillales	f__Bacillaceae	g__Bacillus	s__Bacillus_sp._REN16	780	1.33166e-06	0.77142857142857	3
d__Bacteria	k__unclassified_d__Bacteria	p__Bacillota	c__Bacilli	o__Bacillales	f__Bacillaceae	g__Bacillus	s__Bacillus_sp._REN3	8	1.3658074402791E-6%	0.028571428571429	1
d__Bacteria	k__unclassified_d__Bacteria	p__Bacillota	c__Bacilli	o__Bacillales	f__Bacillaceae	g__Bacillus	s__Bacillus_sp._RHFB	24	4.0974223208372E-6%	0.11428571428571	1
d__Bacteria	k__unclassified_d__Bacteria	p__Bacillota	c__Bacilli	o__Bacillales	f__Bacillaceae	g__Bacillus	s__Bacillus_sp._RHFS10	108	1.8438400443767E-5%	0.17142857142857	1
d__Bacteria	k__unclassified_d__Bacteria	p__Bacillota	c__Bacilli	o__Bacillales	f__Bacillaceae	g__Bacillus	s__Bacillus_sp._RO1	48	8.1948446416743E-6%	0.37142857142857	2
d__Bacteria	k__unclassified_d__Bacteria	p__Bacillota	c__Bacilli	o__Bacillales	f__Bacillaceae	g__Bacillus	s__Bacillus_sp._RO2	8	1.3658074402791E-6%	0.028571428571429	1
d__Bacteria	k__unclassified_d__Bacteria	p__Bacillota	c__Bacilli	o__Bacillales	f__Bacillaceae	g__Bacillus	s__Bacillus_sp._S/N-304-OC-R1	18	3.0730667406279E-6%	0.057142857142857	1
d__Bacteria	k__unclassified_d__Bacteria	p__Bacillota	c__Bacilli	o__Bacillales	f__Bacillaceae	g__Bacillus	s__Bacillus_sp._S17B2	408	6.9656179454232E-5%	0.22857142857143	1
d__Bacteria	k__unclassified_d__Bacteria	p__Bacillota	c__Bacilli	o__Bacillales	f__Bacillaceae	g__Bacillus	s__Bacillus_sp._S20C3	6	1.0243555802093E-6%	0.028571428571429	1
d__Bacteria	k__unclassified_d__Bacteria	p__Bacillota	c__Bacilli	o__Bacillales	f__Bacillaceae	g__Bacillus	s__Bacillus_sp._S3	840	1.4341e-06	0.82857142857143	8
d__Bacteria	k__unclassified_d__Bacteria	p__Bacillota	c__Bacilli	o__Bacillales	f__Bacillaceae	g__Bacillus	s__Bacillus_sp._SA1-12	78	1.3316622542721E-5%	0.34285714285714	6
d__Bacteria	k__unclassified_d__Bacteria	p__Bacillota	c__Bacilli	o__Bacillales	f__Bacillaceae	g__Bacillus	s__Bacillus_sp._SD088	306	5.2242134590674E-5%	0.57142857142857	5
d__Bacteria	k__unclassified_d__Bacteria	p__Bacillota	c__Bacilli	o__Bacillales	f__Bacillaceae	g__Bacillus	s__Bacillus_sp._SG-1	348	5.9412623652139E-5%	0.6	3
d__Bacteria	k__unclassified_d__Bacteria	p__Bacillota	c__Bacilli	o__Bacillales	f__Bacillaceae	g__Bacillus	s__Bacillus_sp._SJS	460	7.8533927816046E-5%	0.42857142857143	4
d__Bacteria	k__unclassified_d__Bacteria	p__Bacillota	c__Bacilli	o__Bacillales	f__Bacillaceae	g__Bacillus	s__Bacillus_sp._SM2101	194	3.3120830426767E-5%	0.25714285714286	2
d__Bacteria	k__unclassified_d__Bacteria	p__Bacillota	c__Bacilli	o__Bacillales	f__Bacillaceae	g__Bacillus	s__Bacillus_sp._SN10	126	2.1511467184395E-5%	0.28571428571429	1
d__Bacteria	k__unclassified_d__Bacteria	p__Bacillota	c__Bacilli	o__Bacillales	f__Bacillaceae	g__Bacillus	s__Bacillus_sp._SRB3LM	834	1.42385e-06	0.48571428571429	2
d__Bacteria	k__unclassified_d__Bacteria	p__Bacillota	c__Bacilli	o__Bacillales	f__Bacillaceae	g__Bacillus	s__Bacillus_sp._ST24	20	3.4145186006976E-6%	0.057142857142857	1
d__Bacteria	k__unclassified_d__Bacteria	p__Bacillota	c__Bacilli	o__Bacillales	f__Bacillaceae	g__Bacillus	s__Bacillus_sp._T2.9-1	278	4.7461808549697E-5%	0.62857142857143	6
d__Bacteria	k__unclassified_d__Bacteria	p__Bacillota	c__Bacilli	o__Bacillales	f__Bacillaceae	g__Bacillus	s__Bacillus_sp._T33-2	78	1.3316622542721E-5%	0.22857142857143	2
d__Bacteria	k__unclassified_d__Bacteria	p__Bacillota	c__Bacilli	o__Bacillales	f__Bacillaceae	g__Bacillus	s__Bacillus_sp._THAF10	34	5.804681621186E-6%	0.31428571428571	2
d__Bacteria	k__unclassified_d__Bacteria	p__Bacillota	c__Bacilli	o__Bacillales	f__Bacillaceae	g__Bacillus	s__Bacillus_sp._TS-2	120	2.0487111604186E-5%	0.31428571428571	4
d__Bacteria	k__unclassified_d__Bacteria	p__Bacillota	c__Bacilli	o__Bacillales	f__Bacillaceae	g__Bacillus	s__Bacillus_sp._UNC322MFChir4.1	134	2.2877274624674E-5%	0.48571428571429	1
d__Bacteria	k__unclassified_d__Bacteria	p__Bacillota	c__Bacilli	o__Bacillales	f__Bacillaceae	g__Bacillus	s__Bacillus_sp._UNC41MFS5	200	3.4145186006976E-5%	0.65714285714286	6
d__Bacteria	k__unclassified_d__Bacteria	p__Bacillota	c__Bacilli	o__Bacillales	f__Bacillaceae	g__Bacillus	s__Bacillus_sp._UNC437CL72CviS29	6	1.0243555802093E-6%	0.085714285714286	1
d__Bacteria	k__unclassified_d__Bacteria	p__Bacillota	c__Bacilli	o__Bacillales	f__Bacillaceae	g__Bacillus	s__Bacillus_sp._UNC438CL73TsuS30	602	1.02777e-06	0.48571428571429	1
d__Bacteria	k__unclassified_d__Bacteria	p__Bacillota	c__Bacilli	o__Bacillales	f__Bacillaceae	g__Bacillus	s__Bacillus_sp._UNCCL81	180	3.0730667406279E-5%	0.28571428571429	4
d__Bacteria	k__unclassified_d__Bacteria	p__Bacillota	c__Bacilli	o__Bacillales	f__Bacillaceae	g__Bacillus	s__Bacillus_sp._USDA818B3_A	704	1.20191e-06	0.74285714285714	14
d__Bacteria	k__unclassified_d__Bacteria	p__Bacillota	c__Bacilli	o__Bacillales	f__Bacillaceae	g__Bacillus	s__Bacillus_sp._V3	200	3.4145186006976E-5%	0.68571428571429	2
d__Bacteria	k__unclassified_d__Bacteria	p__Bacillota	c__Bacilli	o__Bacillales	f__Bacillaceae	g__Bacillus	s__Bacillus_sp._V3-13	184	3.1413571126418E-5%	0.42857142857143	3
d__Bacteria	k__unclassified_d__Bacteria	p__Bacillota	c__Bacilli	o__Bacillales	f__Bacillaceae	g__Bacillus	s__Bacillus_sp._V33-4	72	1.2292266962511E-5%	0.31428571428571	2
d__Bacteria	k__unclassified_d__Bacteria	p__Bacillota	c__Bacilli	o__Bacillales	f__Bacillaceae	g__Bacillus	s__Bacillus_sp._V3B	564	9.6289424539673E-5%	0.6	4
d__Bacteria	k__unclassified_d__Bacteria	p__Bacillota	c__Bacilli	o__Bacillales	f__Bacillaceae	g__Bacillus	s__Bacillus_sp._V5-8f	46	7.8533927816046E-6%	0.25714285714286	1
d__Bacteria	k__unclassified_d__Bacteria	p__Bacillota	c__Bacilli	o__Bacillales	f__Bacillaceae	g__Bacillus	s__Bacillus_sp._VT-16-64	380	6.4875853413255E-5%	0.77142857142857	2
d__Bacteria	k__unclassified_d__Bacteria	p__Bacillota	c__Bacilli	o__Bacillales	f__Bacillaceae	g__Bacillus	s__Bacillus_sp._WMMC1349	122	2.0828563464256E-5%	0.25714285714286	1
d__Bacteria	k__unclassified_d__Bacteria	p__Bacillota	c__Bacilli	o__Bacillales	f__Bacillaceae	g__Bacillus	s__Bacillus_sp._X1(2014)	1068	1.82335e-06	0.85714285714286	8
d__Bacteria	k__unclassified_d__Bacteria	p__Bacillota	c__Bacilli	o__Bacillales	f__Bacillaceae	g__Bacillus	s__Bacillus_sp._XF8	1764	3.01161e-06	0.8	2
d__Bacteria	k__unclassified_d__Bacteria	p__Bacillota	c__Bacilli	o__Bacillales	f__Bacillaceae	g__Bacillus	s__Bacillus_sp._Y1	180	3.0730667406279E-5%	0.57142857142857	3
d__Bacteria	k__unclassified_d__Bacteria	p__Bacillota	c__Bacilli	o__Bacillales	f__Bacillaceae	g__Bacillus	s__Bacillus_sp._ZJS3	60	1.0243555802093E-5%	0.085714285714286	1
d__Bacteria	k__unclassified_d__Bacteria	p__Bacillota	c__Bacilli	o__Bacillales	f__Bacillaceae	g__Bacillus	s__Bacillus_sp._es.036	64	1.0926459522232E-5%	0.34285714285714	2
d__Bacteria	k__unclassified_d__Bacteria	p__Bacillota	c__Bacilli	o__Bacillales	f__Bacillaceae	g__Bacillus	s__Bacillus_sp._m3-13	496	8.4680061297301E-5%	0.71428571428571	5
d__Bacteria	k__unclassified_d__Bacteria	p__Bacillota	c__Bacilli	o__Bacillales	f__Bacillaceae	g__Bacillus	s__Bacillus_sp._mrc49	8	1.3658074402791E-6%	0.085714285714286	1
d__Bacteria	k__unclassified_d__Bacteria	p__Bacillota	c__Bacilli	o__Bacillales	f__Bacillaceae	g__Bacillus	s__Bacillus_sp._sid0103	362	6.1802786672627E-5%	0.57142857142857	2
d__Bacteria	k__unclassified_d__Bacteria	p__Bacillota	c__Bacilli	o__Bacillales	f__Bacillaceae	g__Bacillus	s__Bacillus_spizizenii	88	1.502388184307E-5%	0.4	3
d__Bacteria	k__unclassified_d__Bacteria	p__Bacillota	c__Bacilli	o__Bacillales	f__Bacillaceae	g__Bacillus	s__Bacillus_stercoris	20	3.4145186006976E-6%	0.11428571428571	1
d__Bacteria	k__unclassified_d__Bacteria	p__Bacillota	c__Bacilli	o__Bacillales	f__Bacillaceae	g__Bacillus	s__Bacillus_stratosphericus	2454	4.18961e-06	1	11
d__Bacteria	k__unclassified_d__Bacteria	p__Bacillota	c__Bacilli	o__Bacillales	f__Bacillaceae	g__Bacillus	s__Bacillus_suaedae	290	4.9510519710116E-5%	0.34285714285714	3
d__Bacteria	k__unclassified_d__Bacteria	p__Bacillota	c__Bacilli	o__Bacillales	f__Bacillaceae	g__Bacillus	s__Bacillus_suaedaesalsae	676	1.15411e-06	0.54285714285714	7
d__Bacteria	k__unclassified_d__Bacteria	p__Bacillota	c__Bacilli	o__Bacillales	f__Bacillaceae	g__Bacillus	s__Bacillus_subtilis	1842	3.14477e-06	0.97142857142857	20
d__Bacteria	k__unclassified_d__Bacteria	p__Bacillota	c__Bacilli	o__Bacillales	f__Bacillaceae	g__Bacillus	s__Bacillus_taeanensis	218	3.7218252747604E-5%	0.34285714285714	1
d__Bacteria	k__unclassified_d__Bacteria	p__Bacillota	c__Bacilli	o__Bacillales	f__Bacillaceae	g__Bacillus	s__Bacillus_tequilensis	18	3.0730667406279E-6%	0.085714285714286	1
d__Bacteria	k__unclassified_d__Bacteria	p__Bacillota	c__Bacilli	o__Bacillales	f__Bacillaceae	g__Bacillus	s__Bacillus_testis	48	8.1948446416743E-6%	0.2	2
d__Bacteria	k__unclassified_d__Bacteria	p__Bacillota	c__Bacilli	o__Bacillales	f__Bacillaceae	g__Bacillus	s__Bacillus_thermotolerans	24	4.0974223208372E-6%	0.057142857142857	2
d__Bacteria	k__unclassified_d__Bacteria	p__Bacillota	c__Bacilli	o__Bacillales	f__Bacillaceae	g__Bacillus	s__Bacillus_thermozeamaize	1286	2.19554e-06	0.94285714285714	7
d__Bacteria	k__unclassified_d__Bacteria	p__Bacillota	c__Bacilli	o__Bacillales	f__Bacillaceae	g__Bacillus	s__Bacillus_thuringiensis	14924	2.54791e-05	1	72
d__Bacteria	k__unclassified_d__Bacteria	p__Bacillota	c__Bacilli	o__Bacillales	f__Bacillaceae	g__Bacillus	s__Bacillus_tianshenii	1292	2.20578e-06	0.77142857142857	7
d__Bacteria	k__unclassified_d__Bacteria	p__Bacillota	c__Bacilli	o__Bacillales	f__Bacillaceae	g__Bacillus	s__Bacillus_timonensis	1770	3.02185e-06	0.88571428571429	13
d__Bacteria	k__unclassified_d__Bacteria	p__Bacillota	c__Bacilli	o__Bacillales	f__Bacillaceae	g__Bacillus	s__Bacillus_toyonensis	11264	1.92306e-05	1	72
d__Bacteria	k__unclassified_d__Bacteria	p__Bacillota	c__Bacilli	o__Bacillales	f__Bacillaceae	g__Bacillus	s__Bacillus_tropicus	232	3.9608415768093E-5%	0.6	4
d__Bacteria	k__unclassified_d__Bacteria	p__Bacillota	c__Bacilli	o__Bacillales	f__Bacillaceae	g__Bacillus	s__Bacillus_tuaregi	148	2.5267437645162E-5%	0.51428571428571	3
d__Bacteria	k__unclassified_d__Bacteria	p__Bacillota	c__Bacilli	o__Bacillales	f__Bacillaceae	g__Bacillus	s__Bacillus_vallismortis	132	2.2535822764604E-5%	0.4	2
d__Bacteria	k__unclassified_d__Bacteria	p__Bacillota	c__Bacilli	o__Bacillales	f__Bacillaceae	g__Bacillus	s__Bacillus_velezensis	324	5.5315201331302E-5%	0.88571428571429	10
d__Bacteria	k__unclassified_d__Bacteria	p__Bacillota	c__Bacilli	o__Bacillales	f__Bacillaceae	g__Bacillus	s__Bacillus_weihaiensis	194	3.3120830426767E-5%	0.34285714285714	6
d__Bacteria	k__unclassified_d__Bacteria	p__Bacillota	c__Bacilli	o__Bacillales	f__Bacillaceae	g__Bacillus	s__Bacillus_wiedmannii	7420	1.26679e-05	1	32
d__Bacteria	k__unclassified_d__Bacteria	p__Bacillota	c__Bacilli	o__Bacillales	f__Bacillaceae	g__Bacillus	s__Bacillus_xiapuensis	4	6.8290372013953E-7%	0.057142857142857	1
d__Bacteria	k__unclassified_d__Bacteria	p__Bacillota	c__Bacilli	o__Bacillales	f__Bacillaceae	g__Bacillus	s__Bacillus_yapensis	82	1.399952626286E-5%	0.28571428571429	2
d__Bacteria	k__unclassified_d__Bacteria	p__Bacillota	c__Bacilli	o__Bacillales	f__Bacillaceae	g__Bacillus	s__Bacillus_zanthoxyli	70	1.1950815102442E-5%	0.22857142857143	3
d__Bacteria	k__unclassified_d__Bacteria	p__Bacillota	c__Bacilli	o__Bacillales	f__Bacillaceae	g__Bacillus	s__Bacillus_zhangzhouensis	16	2.7316148805581E-6%	0.14285714285714	1
d__Bacteria	k__unclassified_d__Bacteria	p__Bacillota	c__Bacilli	o__Bacillales	f__Bacillaceae	g__Caldalkalibacillus	s__Caldalkalibacillus_mannanilyticus	1740	2.97063e-06	0.6	4
d__Bacteria	k__unclassified_d__Bacteria	p__Bacillota	c__Bacilli	o__Bacillales	f__Bacillaceae	g__Caldalkalibacillus	s__Caldalkalibacillus_thermarum	498	8.5021513157371E-5%	1	4
d__Bacteria	k__unclassified_d__Bacteria	p__Bacillota	c__Bacilli	o__Bacillales	f__Bacillaceae	g__Caldibacillus	s__Caldibacillus_debilis	886	1.51263e-06	0.6	8
d__Bacteria	k__unclassified_d__Bacteria	p__Bacillota	c__Bacilli	o__Bacillales	f__Bacillaceae	g__Caldibacillus	s__Caldibacillus_hisashii	1768	3.01843e-06	0.91428571428571	6
d__Bacteria	k__unclassified_d__Bacteria	p__Bacillota	c__Bacilli	o__Bacillales	f__Bacillaceae	g__Caldibacillus	s__Caldibacillus_kokeshiiformis	36	6.1461334812557E-6%	0.11428571428571	1
d__Bacteria	k__unclassified_d__Bacteria	p__Bacillota	c__Bacilli	o__Bacillales	f__Bacillaceae	g__Caldibacillus	s__Caldibacillus_lycopersici	1822	3.11063e-06	1	19
d__Bacteria	k__unclassified_d__Bacteria	p__Bacillota	c__Bacilli	o__Bacillales	f__Bacillaceae	g__Caldibacillus	s__Caldibacillus_sp.	912	1.55702e-06	0.77142857142857	4
d__Bacteria	k__unclassified_d__Bacteria	p__Bacillota	c__Bacilli	o__Bacillales	f__Bacillaceae	g__Caldibacillus	s__Caldibacillus_sp._NES_3	370	6.3168594112906E-5%	0.54285714285714	5
d__Bacteria	k__unclassified_d__Bacteria	p__Bacillota	c__Bacilli	o__Bacillales	f__Bacillaceae	g__Caldibacillus	s__Caldibacillus_thermoamylovorans	6244	1.06601e-05	1	22
d__Bacteria	k__unclassified_d__Bacteria	p__Bacillota	c__Bacilli	o__Bacillales	f__Bacillaceae	g__Calditerricola	s__Calditerricola_satsumensis	346	5.9071171792069E-5%	0.6	6
d__Bacteria	k__unclassified_d__Bacteria	p__Bacillota	c__Bacilli	o__Bacillales	f__Bacillaceae	g__Calditerricola	s__Calditerricola_sp.	618	1.05509e-06	0.82857142857143	3
d__Bacteria	k__unclassified_d__Bacteria	p__Bacillota	c__Bacilli	o__Bacillales	f__Bacillaceae	g__Calidifontibacillus	s__Calidifontibacillus_erzurumensis	80	1.3658074402791E-5%	0.25714285714286	3
d__Bacteria	k__unclassified_d__Bacteria	p__Bacillota	c__Bacilli	o__Bacillales	f__Bacillaceae	g__Calidifontibacillus	s__Calidifontibacillus_oryziterrae	180	3.0730667406279E-5%	0.51428571428571	1
d__Bacteria	k__unclassified_d__Bacteria	p__Bacillota	c__Bacilli	o__Bacillales	f__Bacillaceae	g__Cerasibacillus	s__Cerasibacillus_quisquiliarum	38	6.4875853413255E-6%	0.22857142857143	2
d__Bacteria	k__unclassified_d__Bacteria	p__Bacillota	c__Bacilli	o__Bacillales	f__Bacillaceae	g__Cerasibacillus	s__Cerasibacillus_terrae	34	5.804681621186E-6%	0.17142857142857	1
d__Bacteria	k__unclassified_d__Bacteria	p__Bacillota	c__Bacilli	o__Bacillales	f__Bacillaceae	g__Compostibacillus	s__Compostibacillus_humi	180	3.0730667406279E-5%	0.51428571428571	3
d__Bacteria	k__unclassified_d__Bacteria	p__Bacillota	c__Bacilli	o__Bacillales	f__Bacillaceae	g__Cytobacillus	s__Cytobacillus_citreus	474	8.0924090836534E-5%	0.14285714285714	2
d__Bacteria	k__unclassified_d__Bacteria	p__Bacillota	c__Bacilli	o__Bacillales	f__Bacillaceae	g__Cytobacillus	s__Cytobacillus_depressus	138	2.3560178344814E-5%	0.42857142857143	1
d__Bacteria	k__unclassified_d__Bacteria	p__Bacillota	c__Bacilli	o__Bacillales	f__Bacillaceae	g__Cytobacillus	s__Cytobacillus_eiseniae	290	4.9510519710116E-5%	0.42857142857143	2
d__Bacteria	k__unclassified_d__Bacteria	p__Bacillota	c__Bacilli	o__Bacillales	f__Bacillaceae	g__Cytobacillus	s__Cytobacillus_firmus	1456	2.48577e-06	0.74285714285714	9
d__Bacteria	k__unclassified_d__Bacteria	p__Bacillota	c__Bacilli	o__Bacillales	f__Bacillaceae	g__Cytobacillus	s__Cytobacillus_gottheilii	854	1.458e-06	0.82857142857143	9
d__Bacteria	k__unclassified_d__Bacteria	p__Bacillota	c__Bacilli	o__Bacillales	f__Bacillaceae	g__Cytobacillus	s__Cytobacillus_horneckiae	172	2.9364859966E-5%	0.25714285714286	3
d__Bacteria	k__unclassified_d__Bacteria	p__Bacillota	c__Bacilli	o__Bacillales	f__Bacillaceae	g__Cytobacillus	s__Cytobacillus_kochii	1070	1.82677e-06	0.71428571428571	4
d__Bacteria	k__unclassified_d__Bacteria	p__Bacillota	c__Bacilli	o__Bacillales	f__Bacillaceae	g__Cytobacillus	s__Cytobacillus_luteolus	52	8.8777483618138E-6%	0.28571428571429	2
d__Bacteria	k__unclassified_d__Bacteria	p__Bacillota	c__Bacilli	o__Bacillales	f__Bacillaceae	g__Cytobacillus	s__Cytobacillus_oceanisediminis	794	1.35556e-06	0.91428571428571	11
d__Bacteria	k__unclassified_d__Bacteria	p__Bacillota	c__Bacilli	o__Bacillales	f__Bacillaceae	g__Cytobacillus	s__Cytobacillus_praedii	434	7.4095053635139E-5%	0.62857142857143	7
d__Bacteria	k__unclassified_d__Bacteria	p__Bacillota	c__Bacilli	o__Bacillales	f__Bacillaceae	g__Cytobacillus	s__Cytobacillus_solani	376	6.4192949693116E-5%	0.71428571428571	6
d__Bacteria	k__unclassified_d__Bacteria	p__Bacillota	c__Bacilli	o__Bacillales	f__Bacillaceae	g__Cytobacillus	s__Cytobacillus_sp._AMY_15.2	178	3.0389215546209E-5%	0.25714285714286	1
d__Bacteria	k__unclassified_d__Bacteria	p__Bacillota	c__Bacilli	o__Bacillales	f__Bacillaceae	g__Cytobacillus	s__Cytobacillus_sp._Bac17	12	2.0487111604186E-6%	0.057142857142857	1
d__Bacteria	k__unclassified_d__Bacteria	p__Bacillota	c__Bacilli	o__Bacillales	f__Bacillaceae	g__Cytobacillus	s__Cytobacillus_sp._NJ13	14	2.3901630204883E-6%	0.14285714285714	1
d__Bacteria	k__unclassified_d__Bacteria	p__Bacillota	c__Bacilli	o__Bacillales	f__Bacillaceae	g__Cytobacillus	s__Cytobacillus_sp._S13-E01	132	2.2535822764604E-5%	0.34285714285714	1
d__Bacteria	k__unclassified_d__Bacteria	p__Bacillota	c__Bacilli	o__Bacillales	f__Bacillaceae	g__Cytobacillus	s__Cytobacillus_spongiae	16	2.7316148805581E-6%	0.17142857142857	1
d__Bacteria	k__unclassified_d__Bacteria	p__Bacillota	c__Bacilli	o__Bacillales	f__Bacillaceae	g__Cytobacillus	s__Cytobacillus_stercorigallinarum	16	2.7316148805581E-6%	0.17142857142857	1
d__Bacteria	k__unclassified_d__Bacteria	p__Bacillota	c__Bacilli	o__Bacillales	f__Bacillaceae	g__Cytobacillus	s__Cytobacillus_suaedae	384	6.5558757133395E-5%	0.2	1
d__Bacteria	k__unclassified_d__Bacteria	p__Bacillota	c__Bacilli	o__Bacillales	f__Bacillaceae	g__Desertibacillus	s__Desertibacillus_haloalkaliphilus	328	5.5998105051441E-5%	0.37142857142857	5
d__Bacteria	k__unclassified_d__Bacteria	p__Bacillota	c__Bacilli	o__Bacillales	f__Bacillaceae	g__Domibacillus	s__Domibacillus_aminovorans	56	9.5606520819534E-6%	0.2	1
d__Bacteria	k__unclassified_d__Bacteria	p__Bacillota	c__Bacilli	o__Bacillales	f__Bacillaceae	g__Domibacillus	s__Domibacillus_antri	150	2.5608889505232E-5%	0.45714285714286	2
d__Bacteria	k__unclassified_d__Bacteria	p__Bacillota	c__Bacilli	o__Bacillales	f__Bacillaceae	g__Domibacillus	s__Domibacillus_indicus	884	1.50922e-06	0.77142857142857	3
d__Bacteria	k__unclassified_d__Bacteria	p__Bacillota	c__Bacilli	o__Bacillales	f__Bacillaceae	g__Domibacillus	s__Domibacillus_iocasae	48	8.1948446416743E-6%	0.31428571428571	1
d__Bacteria	k__unclassified_d__Bacteria	p__Bacillota	c__Bacilli	o__Bacillales	f__Bacillaceae	g__Domibacillus	s__Domibacillus_robiginosus	26	4.4388741809069E-6%	0.11428571428571	1
d__Bacteria	k__unclassified_d__Bacteria	p__Bacillota	c__Bacilli	o__Bacillales	f__Bacillaceae	g__Ectobacillus	s__Ectobacillus_antri	502	8.5704416877511E-5%	0.17142857142857	1
d__Bacteria	k__unclassified_d__Bacteria	p__Bacillota	c__Bacilli	o__Bacillales	f__Bacillaceae	g__Ectobacillus	s__Ectobacillus_funiculus	1068	1.82335e-06	0.74285714285714	5
d__Bacteria	k__unclassified_d__Bacteria	p__Bacillota	c__Bacilli	o__Bacillales	f__Bacillaceae	g__Ectobacillus	s__Ectobacillus_panaciterrae	52	8.8777483618138E-6%	0.22857142857143	3
d__Bacteria	k__unclassified_d__Bacteria	p__Bacillota	c__Bacilli	o__Bacillales	f__Bacillaceae	g__Ectobacillus	s__Ectobacillus_ponti	594	1.01411e-06	0.82857142857143	11
d__Bacteria	k__unclassified_d__Bacteria	p__Bacillota	c__Bacilli	o__Bacillales	f__Bacillaceae	g__Ectobacillus	s__Ectobacillus_sp._JY-23	10	1.7072593003488E-6%	0.085714285714286	1
d__Bacteria	k__unclassified_d__Bacteria	p__Bacillota	c__Bacilli	o__Bacillales	f__Bacillaceae	g__Edaphobacillus	s__Edaphobacillus_lindanitolerans	14	2.3901630204883E-6%	0.057142857142857	1
d__Bacteria	k__unclassified_d__Bacteria	p__Bacillota	c__Bacilli	o__Bacillales	f__Bacillaceae	g__Evansella	s__Evansella_caseinilytica	320	5.4632297611162E-5%	0.51428571428571	3
d__Bacteria	k__unclassified_d__Bacteria	p__Bacillota	c__Bacilli	o__Bacillales	f__Bacillaceae	g__Evansella	s__Evansella_cellulosilytica	72	1.2292266962511E-5%	0.25714285714286	2
d__Bacteria	k__unclassified_d__Bacteria	p__Bacillota	c__Bacilli	o__Bacillales	f__Bacillaceae	g__Evansella	s__Evansella_clarkii	24	4.0974223208372E-6%	0.11428571428571	2
d__Bacteria	k__unclassified_d__Bacteria	p__Bacillota	c__Bacilli	o__Bacillales	f__Bacillaceae	g__Evansella	s__Evansella_sp._AB-P1	318	5.4290845751092E-5%	0.68571428571429	5
d__Bacteria	k__unclassified_d__Bacteria	p__Bacillota	c__Bacilli	o__Bacillales	f__Bacillaceae	g__Evansella	s__Evansella_sp._LMS18	32	5.4632297611162E-6%	0.11428571428571	1
d__Bacteria	k__unclassified_d__Bacteria	p__Bacillota	c__Bacilli	o__Bacillales	f__Bacillaceae	g__Evansella	s__Evansella_tamaricis	54	9.2192002218836E-6%	0.31428571428571	5
d__Bacteria	k__unclassified_d__Bacteria	p__Bacillota	c__Bacilli	o__Bacillales	f__Bacillaceae	g__Falsibacillus	s__Falsibacillus_albus	56	9.5606520819534E-6%	0.28571428571429	3
d__Bacteria	k__unclassified_d__Bacteria	p__Bacillota	c__Bacilli	o__Bacillales	f__Bacillaceae	g__Fervidibacillus	s__Fervidibacillus_halotolerans	660	1.12679e-06	0.85714285714286	5
d__Bacteria	k__unclassified_d__Bacteria	p__Bacillota	c__Bacilli	o__Bacillales	f__Bacillaceae	g__Fictibacillus	s__Fictibacillus_aquaticus	30	5.1217779010465E-6%	0.11428571428571	2
d__Bacteria	k__unclassified_d__Bacteria	p__Bacillota	c__Bacilli	o__Bacillales	f__Bacillaceae	g__Fictibacillus	s__Fictibacillus_arsenicus	126	2.1511467184395E-5%	0.22857142857143	1
d__Bacteria	k__unclassified_d__Bacteria	p__Bacillota	c__Bacilli	o__Bacillales	f__Bacillaceae	g__Fictibacillus	s__Fictibacillus_enclensis	1468	2.50626e-06	0.65714285714286	3
d__Bacteria	k__unclassified_d__Bacteria	p__Bacillota	c__Bacilli	o__Bacillales	f__Bacillaceae	g__Fictibacillus	s__Fictibacillus_gelatini	12	2.0487111604186E-6%	0.17142857142857	1
d__Bacteria	k__unclassified_d__Bacteria	p__Bacillota	c__Bacilli	o__Bacillales	f__Bacillaceae	g__Fictibacillus	s__Fictibacillus_halophilus	84	1.434097812293E-5%	0.11428571428571	1
d__Bacteria	k__unclassified_d__Bacteria	p__Bacillota	c__Bacilli	o__Bacillales	f__Bacillaceae	g__Fictibacillus	s__Fictibacillus_nanhaiensis	130	2.2194370904535E-5%	0.14285714285714	1
d__Bacteria	k__unclassified_d__Bacteria	p__Bacillota	c__Bacilli	o__Bacillales	f__Bacillaceae	g__Fictibacillus	s__Fictibacillus_phosphorivorans	94	1.6048237423279E-5%	0.31428571428571	4
d__Bacteria	k__unclassified_d__Bacteria	p__Bacillota	c__Bacilli	o__Bacillales	f__Bacillaceae	g__Fictibacillus	s__Fictibacillus_solisalsi	96	1.6389689283349E-5%	0.11428571428571	1
d__Bacteria	k__unclassified_d__Bacteria	p__Bacillota	c__Bacilli	o__Bacillales	f__Bacillaceae	g__Fictibacillus	s__Fictibacillus_sp._26RED30	4	6.8290372013953E-7%	0.028571428571429	1
d__Bacteria	k__unclassified_d__Bacteria	p__Bacillota	c__Bacilli	o__Bacillales	f__Bacillaceae	g__Fictibacillus	s__Fictibacillus_sp._BK138	36	6.1461334812557E-6%	0.14285714285714	1
d__Bacteria	k__unclassified_d__Bacteria	p__Bacillota	c__Bacilli	o__Bacillales	f__Bacillaceae	g__Fictibacillus	s__Fictibacillus_sp._CENA-BCM004	500	8.5362965017441E-5%	0.62857142857143	3
d__Bacteria	k__unclassified_d__Bacteria	p__Bacillota	c__Bacilli	o__Bacillales	f__Bacillaceae	g__Fictibacillus	s__Fictibacillus_sp._KU28468	54	9.2192002218836E-6%	0.17142857142857	1
d__Bacteria	k__unclassified_d__Bacteria	p__Bacillota	c__Bacilli	o__Bacillales	f__Bacillaceae	g__Fictibacillus	s__Fictibacillus_sp._NE201	18	3.0730667406279E-6%	0.14285714285714	1
d__Bacteria	k__unclassified_d__Bacteria	p__Bacillota	c__Bacilli	o__Bacillales	f__Bacillaceae	g__Fictibacillus	s__Fictibacillus_sp._WQ_8-8	72	1.2292266962511E-5%	0.4	1
d__Bacteria	k__unclassified_d__Bacteria	p__Bacillota	c__Bacilli	o__Bacillales	f__Bacillaceae	g__Fictibacillus	s__Fictibacillus_sp._b24	2188	3.73548e-06	0.51428571428571	1
d__Bacteria	k__unclassified_d__Bacteria	p__Bacillota	c__Bacilli	o__Bacillales	f__Bacillaceae	g__Filobacillus	s__Filobacillus_milosensis	176	3.0047763686139E-5%	0.37142857142857	1
d__Bacteria	k__unclassified_d__Bacteria	p__Bacillota	c__Bacilli	o__Bacillales	f__Bacillaceae	g__Fredinandcohnia	s__Fredinandcohnia_onubensis	470	8.0241187116394E-5%	0.62857142857143	5
d__Bacteria	k__unclassified_d__Bacteria	p__Bacillota	c__Bacilli	o__Bacillales	f__Bacillaceae	g__Fredinandcohnia	s__Fredinandcohnia_sp._SECRCQ15	900	1.53653e-06	0.74285714285714	4
d__Bacteria	k__unclassified_d__Bacteria	p__Bacillota	c__Bacilli	o__Bacillales	f__Bacillaceae	g__Geobacillus	s__Geobacillus_genomosp._3	30	5.1217779010465E-6%	0.17142857142857	2
d__Bacteria	k__unclassified_d__Bacteria	p__Bacillota	c__Bacilli	o__Bacillales	f__Bacillaceae	g__Geobacillus	s__Geobacillus_icigianus	58	9.9021039420231E-6%	0.34285714285714	2
d__Bacteria	k__unclassified_d__Bacteria	p__Bacillota	c__Bacilli	o__Bacillales	f__Bacillaceae	g__Geobacillus	s__Geobacillus_kaustophilus	710	1.21215e-06	0.82857142857143	3
d__Bacteria	k__unclassified_d__Bacteria	p__Bacillota	c__Bacilli	o__Bacillales	f__Bacillaceae	g__Geobacillus	s__Geobacillus_proteiniphilus	16	2.7316148805581E-6%	0.11428571428571	1
d__Bacteria	k__unclassified_d__Bacteria	p__Bacillota	c__Bacilli	o__Bacillales	f__Bacillaceae	g__Geobacillus	s__Geobacillus_sp.	16	2.7316148805581E-6%	0.11428571428571	1
d__Bacteria	k__unclassified_d__Bacteria	p__Bacillota	c__Bacilli	o__Bacillales	f__Bacillaceae	g__Geobacillus	s__Geobacillus_sp._44B	68	1.1609363242372E-5%	0.2	1
d__Bacteria	k__unclassified_d__Bacteria	p__Bacillota	c__Bacilli	o__Bacillales	f__Bacillaceae	g__Geobacillus	s__Geobacillus_sp._44C	26	4.4388741809069E-6%	0.22857142857143	1
d__Bacteria	k__unclassified_d__Bacteria	p__Bacillota	c__Bacilli	o__Bacillales	f__Bacillaceae	g__Geobacillus	s__Geobacillus_sp._46C-IIa	12	2.0487111604186E-6%	0.11428571428571	1
d__Bacteria	k__unclassified_d__Bacteria	p__Bacillota	c__Bacilli	o__Bacillales	f__Bacillaceae	g__Geobacillus	s__Geobacillus_sp._BCO2	34	5.804681621186E-6%	0.28571428571429	2
d__Bacteria	k__unclassified_d__Bacteria	p__Bacillota	c__Bacilli	o__Bacillales	f__Bacillaceae	g__Geobacillus	s__Geobacillus_sp._BMUD	16	2.7316148805581E-6%	0.14285714285714	1
d__Bacteria	k__unclassified_d__Bacteria	p__Bacillota	c__Bacilli	o__Bacillales	f__Bacillaceae	g__Geobacillus	s__Geobacillus_sp._C56-T2	48	8.1948446416743E-6%	0.31428571428571	2
d__Bacteria	k__unclassified_d__Bacteria	p__Bacillota	c__Bacilli	o__Bacillales	f__Bacillaceae	g__Geobacillus	s__Geobacillus_sp._CAMR12739	22	3.7559704607674E-6%	0.17142857142857	1
d__Bacteria	k__unclassified_d__Bacteria	p__Bacillota	c__Bacilli	o__Bacillales	f__Bacillaceae	g__Geobacillus	s__Geobacillus_sp._CAMR5420	164	2.7999052525721E-5%	0.34285714285714	2
d__Bacteria	k__unclassified_d__Bacteria	p__Bacillota	c__Bacilli	o__Bacillales	f__Bacillaceae	g__Geobacillus	s__Geobacillus_sp._E263	36	6.1461334812557E-6%	0.22857142857143	1
d__Bacteria	k__unclassified_d__Bacteria	p__Bacillota	c__Bacilli	o__Bacillales	f__Bacillaceae	g__Geobacillus	s__Geobacillus_sp._NFOSA3	136	2.3218726484744E-5%	0.28571428571429	1
d__Bacteria	k__unclassified_d__Bacteria	p__Bacillota	c__Bacilli	o__Bacillales	f__Bacillaceae	g__Geobacillus	s__Geobacillus_sp._PA-3	524	8.9460387338278E-5%	0.42857142857143	2
d__Bacteria	k__unclassified_d__Bacteria	p__Bacillota	c__Bacilli	o__Bacillales	f__Bacillaceae	g__Geobacillus	s__Geobacillus_sp._T6	196	3.3462282286837E-5%	0.11428571428571	1
d__Bacteria	k__unclassified_d__Bacteria	p__Bacillota	c__Bacilli	o__Bacillales	f__Bacillaceae	g__Geobacillus	s__Geobacillus_sp._WSUCF-018B	44	7.5119409215348E-6%	0.31428571428571	1
d__Bacteria	k__unclassified_d__Bacteria	p__Bacillota	c__Bacilli	o__Bacillales	f__Bacillaceae	g__Geobacillus	s__Geobacillus_sp._WSUCF1	8	1.3658074402791E-6%	0.028571428571429	1
d__Bacteria	k__unclassified_d__Bacteria	p__Bacillota	c__Bacilli	o__Bacillales	f__Bacillaceae	g__Geobacillus	s__Geobacillus_sp._Y412MC52	6376	1.08855e-05	0.22857142857143	1
d__Bacteria	k__unclassified_d__Bacteria	p__Bacillota	c__Bacilli	o__Bacillales	f__Bacillaceae	g__Geobacillus	s__Geobacillus_sp._YHL	12	2.0487111604186E-6%	0.14285714285714	1
d__Bacteria	k__unclassified_d__Bacteria	p__Bacillota	c__Bacilli	o__Bacillales	f__Bacillaceae	g__Geobacillus	s__Geobacillus_sp._ZGt-1	26	4.4388741809069E-6%	0.2	1
d__Bacteria	k__unclassified_d__Bacteria	p__Bacillota	c__Bacilli	o__Bacillales	f__Bacillaceae	g__Geobacillus	s__Geobacillus_stearothermophilus	388	6.6241660853534E-5%	0.77142857142857	12
d__Bacteria	k__unclassified_d__Bacteria	p__Bacillota	c__Bacilli	o__Bacillales	f__Bacillaceae	g__Geobacillus	s__Geobacillus_subterraneus	114	1.9462756023977E-5%	0.2	3
d__Bacteria	k__unclassified_d__Bacteria	p__Bacillota	c__Bacilli	o__Bacillales	f__Bacillaceae	g__Geobacillus	s__Geobacillus_thermodenitrificans	194	3.3120830426767E-5%	0.14285714285714	2
d__Bacteria	k__unclassified_d__Bacteria	p__Bacillota	c__Bacilli	o__Bacillales	f__Bacillaceae	g__Geobacillus	s__Geobacillus_thermoleovorans	7126	1.21659e-05	0.77142857142857	1
d__Bacteria	k__unclassified_d__Bacteria	p__Bacillota	c__Bacilli	o__Bacillales	f__Bacillaceae	g__Geobacillus	s__[Bacillus]_caldolyticus	114	1.9462756023977E-5%	0.057142857142857	1
d__Bacteria	k__unclassified_d__Bacteria	p__Bacillota	c__Bacilli	o__Bacillales	f__Bacillaceae	g__Gottfriedia	s__Gottfriedia_acidiceleris	288	4.9169067850046E-5%	0.65714285714286	2
d__Bacteria	k__unclassified_d__Bacteria	p__Bacillota	c__Bacilli	o__Bacillales	f__Bacillaceae	g__Gottfriedia	s__Gottfriedia_endophyticus	5932	1.01275e-05	0.62857142857143	6
d__Bacteria	k__unclassified_d__Bacteria	p__Bacillota	c__Bacilli	o__Bacillales	f__Bacillaceae	g__Gottfriedia	s__Gottfriedia_luciferensis	14	2.3901630204883E-6%	0.11428571428571	1
d__Bacteria	k__unclassified_d__Bacteria	p__Bacillota	c__Bacilli	o__Bacillales	f__Bacillaceae	g__Gottfriedia	s__Gottfriedia_solisilvae	156	2.6633245085442E-5%	0.34285714285714	2
d__Bacteria	k__unclassified_d__Bacteria	p__Bacillota	c__Bacilli	o__Bacillales	f__Bacillaceae	g__Gracilibacillus	s__Gracilibacillus_alcaliphilus	272	4.6437452969488E-5%	0.62857142857143	3
d__Bacteria	k__unclassified_d__Bacteria	p__Bacillota	c__Bacilli	o__Bacillales	f__Bacillaceae	g__Gracilibacillus	s__Gracilibacillus_caseinilyticus	1572	2.68381e-06	0.8	2
d__Bacteria	k__unclassified_d__Bacteria	p__Bacillota	c__Bacilli	o__Bacillales	f__Bacillaceae	g__Gracilibacillus	s__Gracilibacillus_dipsosauri	46	7.8533927816046E-6%	0.22857142857143	3
d__Bacteria	k__unclassified_d__Bacteria	p__Bacillota	c__Bacilli	o__Bacillales	f__Bacillaceae	g__Gracilibacillus	s__Gracilibacillus_halophilus	8	1.3658074402791E-6%	0.028571428571429	1
d__Bacteria	k__unclassified_d__Bacteria	p__Bacillota	c__Bacilli	o__Bacillales	f__Bacillaceae	g__Gracilibacillus	s__Gracilibacillus_halotolerans	1796	3.06624e-06	0.85714285714286	3
d__Bacteria	k__unclassified_d__Bacteria	p__Bacillota	c__Bacilli	o__Bacillales	f__Bacillaceae	g__Gracilibacillus	s__Gracilibacillus_lacisalsi	578	9.8679587560162E-5%	0.82857142857143	7
d__Bacteria	k__unclassified_d__Bacteria	p__Bacillota	c__Bacilli	o__Bacillales	f__Bacillaceae	g__Gracilibacillus	s__Gracilibacillus_massiliensis	302	5.1559230870534E-5%	0.42857142857143	3
d__Bacteria	k__unclassified_d__Bacteria	p__Bacillota	c__Bacilli	o__Bacillales	f__Bacillaceae	g__Gracilibacillus	s__Gracilibacillus_orientalis	102	1.7414044863558E-5%	0.28571428571429	1
d__Bacteria	k__unclassified_d__Bacteria	p__Bacillota	c__Bacilli	o__Bacillales	f__Bacillaceae	g__Gracilibacillus	s__Gracilibacillus_oryzae	200	3.4145186006976E-5%	0.48571428571429	4
d__Bacteria	k__unclassified_d__Bacteria	p__Bacillota	c__Bacilli	o__Bacillales	f__Bacillaceae	g__Gracilibacillus	s__Gracilibacillus_phocaeensis	62	1.0585007662163E-5%	0.4	4
d__Bacteria	k__unclassified_d__Bacteria	p__Bacillota	c__Bacilli	o__Bacillales	f__Bacillaceae	g__Gracilibacillus	s__Gracilibacillus_salinarum	778	1.32825e-06	0.4	4
d__Bacteria	k__unclassified_d__Bacteria	p__Bacillota	c__Bacilli	o__Bacillales	f__Bacillaceae	g__Gracilibacillus	s__Gracilibacillus_saliphilus	102	1.7414044863558E-5%	0.11428571428571	1
d__Bacteria	k__unclassified_d__Bacteria	p__Bacillota	c__Bacilli	o__Bacillales	f__Bacillaceae	g__Gracilibacillus	s__Gracilibacillus_salitolerans	334	5.702246063165E-5%	0.6	3
d__Bacteria	k__unclassified_d__Bacteria	p__Bacillota	c__Bacilli	o__Bacillales	f__Bacillaceae	g__Gracilibacillus	s__Gracilibacillus_sp._YIM_98692	772	1.318e-06	0.97142857142857	9
d__Bacteria	k__unclassified_d__Bacteria	p__Bacillota	c__Bacilli	o__Bacillales	f__Bacillaceae	g__Gracilibacillus	s__Gracilibacillus_suaedae	90	1.5365333703139E-5%	0.42857142857143	1
d__Bacteria	k__unclassified_d__Bacteria	p__Bacillota	c__Bacilli	o__Bacillales	f__Bacillaceae	g__Gracilibacillus	s__Gracilibacillus_thailandensis	96	1.6389689283349E-5%	0.2	1
d__Bacteria	k__unclassified_d__Bacteria	p__Bacillota	c__Bacilli	o__Bacillales	f__Bacillaceae	g__Gracilibacillus	s__Gracilibacillus_timonensis	454	7.7509572235836E-5%	0.51428571428571	6
d__Bacteria	k__unclassified_d__Bacteria	p__Bacillota	c__Bacilli	o__Bacillales	f__Bacillaceae	g__Gracilibacillus	s__Gracilibacillus_ureilyticus	852	1.45458e-06	0.68571428571429	4
d__Bacteria	k__unclassified_d__Bacteria	p__Bacillota	c__Bacilli	o__Bacillales	f__Bacillaceae	g__Halalkalibacillus	s__Halalkalibacillus_halophilus	142	2.4243082064953E-5%	0.25714285714286	2
d__Bacteria	k__unclassified_d__Bacteria	p__Bacillota	c__Bacilli	o__Bacillales	f__Bacillaceae	g__Halalkalibacter	s__Halalkalibacter_akibai	32	5.4632297611162E-6%	0.28571428571429	1
d__Bacteria	k__unclassified_d__Bacteria	p__Bacillota	c__Bacilli	o__Bacillales	f__Bacillaceae	g__Halalkalibacter	s__Halalkalibacter_alkaliphilus	30	5.1217779010465E-6%	0.22857142857143	2
d__Bacteria	k__unclassified_d__Bacteria	p__Bacillota	c__Bacilli	o__Bacillales	f__Bacillaceae	g__Halalkalibacter	s__Halalkalibacter_alkalisediminis	438	7.4777957355278E-5%	0.54285714285714	1
d__Bacteria	k__unclassified_d__Bacteria	p__Bacillota	c__Bacilli	o__Bacillales	f__Bacillaceae	g__Halalkalibacter	s__Halalkalibacter_hemicellulosilyticus	270	4.6096001109418E-5%	0.28571428571429	2
d__Bacteria	k__unclassified_d__Bacteria	p__Bacillota	c__Bacilli	o__Bacillales	f__Bacillaceae	g__Halalkalibacter	s__Halalkalibacter_krulwichiae	34	5.804681621186E-6%	0.25714285714286	3
d__Bacteria	k__unclassified_d__Bacteria	p__Bacillota	c__Bacilli	o__Bacillales	f__Bacillaceae	g__Halalkalibacter	s__Halalkalibacter_nanhaiisediminis	6	1.0243555802093E-6%	0.085714285714286	1
d__Bacteria	k__unclassified_d__Bacteria	p__Bacillota	c__Bacilli	o__Bacillales	f__Bacillaceae	g__Halalkalibacter	s__Halalkalibacter_oceani	876	1.49556e-06	0.85714285714286	13
d__Bacteria	k__unclassified_d__Bacteria	p__Bacillota	c__Bacilli	o__Bacillales	f__Bacillaceae	g__Halalkalibacter	s__Halalkalibacter_sp._APA_J-10(15)	94	1.6048237423279E-5%	0.42857142857143	2
d__Bacteria	k__unclassified_d__Bacteria	p__Bacillota	c__Bacilli	o__Bacillales	f__Bacillaceae	g__Halalkalibacter	s__Halalkalibacter_urbisdiaboli	20	3.4145186006976E-6%	0.057142857142857	2
d__Bacteria	k__unclassified_d__Bacteria	p__Bacillota	c__Bacilli	o__Bacillales	f__Bacillaceae	g__Halalkalibacter	s__Halalkalibacter_wakoensis	248	4.2340030648651E-5%	0.4	7
d__Bacteria	k__unclassified_d__Bacteria	p__Bacillota	c__Bacilli	o__Bacillales	f__Bacillaceae	g__Halalkalibacterium_(ex_Joshi_et_al._2022)	s__Halalkalibacterium_halodurans	168	2.868195624586E-5%	0.62857142857143	5
d__Bacteria	k__unclassified_d__Bacteria	p__Bacillota	c__Bacilli	o__Bacillales	f__Bacillaceae	g__Halobacillus	s__Halobacillus_aidingensis	402	6.8631823874022E-5%	0.71428571428571	6
d__Bacteria	k__unclassified_d__Bacteria	p__Bacillota	c__Bacilli	o__Bacillales	f__Bacillaceae	g__Halobacillus	s__Halobacillus_andaensis	48	8.1948446416743E-6%	0.37142857142857	2
d__Bacteria	k__unclassified_d__Bacteria	p__Bacillota	c__Bacilli	o__Bacillales	f__Bacillaceae	g__Halobacillus	s__Halobacillus_campisalis	26	4.4388741809069E-6%	0.17142857142857	1
d__Bacteria	k__unclassified_d__Bacteria	p__Bacillota	c__Bacilli	o__Bacillales	f__Bacillaceae	g__Halobacillus	s__Halobacillus_dabanensis	62	1.0585007662163E-5%	0.22857142857143	2
d__Bacteria	k__unclassified_d__Bacteria	p__Bacillota	c__Bacilli	o__Bacillales	f__Bacillaceae	g__Halobacillus	s__Halobacillus_fulvus	18	3.0730667406279E-6%	0.14285714285714	1
d__Bacteria	k__unclassified_d__Bacteria	p__Bacillota	c__Bacilli	o__Bacillales	f__Bacillaceae	g__Halobacillus	s__Halobacillus_halophilus	12	2.0487111604186E-6%	0.057142857142857	1
d__Bacteria	k__unclassified_d__Bacteria	p__Bacillota	c__Bacilli	o__Bacillales	f__Bacillaceae	g__Halobacillus	s__Halobacillus_hunanensis	22	3.7559704607674E-6%	0.085714285714286	1
d__Bacteria	k__unclassified_d__Bacteria	p__Bacillota	c__Bacilli	o__Bacillales	f__Bacillaceae	g__Halobacillus	s__Halobacillus_ihumii	22	3.7559704607674E-6%	0.14285714285714	1
d__Bacteria	k__unclassified_d__Bacteria	p__Bacillota	c__Bacilli	o__Bacillales	f__Bacillaceae	g__Halobacillus	s__Halobacillus_karajensis	8	1.3658074402791E-6%	0.085714285714286	1
d__Bacteria	k__unclassified_d__Bacteria	p__Bacillota	c__Bacilli	o__Bacillales	f__Bacillaceae	g__Halobacillus	s__Halobacillus_litoralis	156	2.6633245085442E-5%	0.28571428571429	2
d__Bacteria	k__unclassified_d__Bacteria	p__Bacillota	c__Bacilli	o__Bacillales	f__Bacillaceae	g__Halobacillus	s__Halobacillus_locisalis	342	5.838826807193E-5%	0.57142857142857	2
d__Bacteria	k__unclassified_d__Bacteria	p__Bacillota	c__Bacilli	o__Bacillales	f__Bacillaceae	g__Halobacillus	s__Halobacillus_massiliensis	66	1.1267911382302E-5%	0.11428571428571	2
d__Bacteria	k__unclassified_d__Bacteria	p__Bacillota	c__Bacilli	o__Bacillales	f__Bacillaceae	g__Halobacillus	s__Halobacillus_naozhouensis	70	1.1950815102442E-5%	0.51428571428571	2
d__Bacteria	k__unclassified_d__Bacteria	p__Bacillota	c__Bacilli	o__Bacillales	f__Bacillaceae	g__Halobacillus	s__Halobacillus_salinus	1580	2.69747e-06	0.77142857142857	2
d__Bacteria	k__unclassified_d__Bacteria	p__Bacillota	c__Bacilli	o__Bacillales	f__Bacillaceae	g__Halobacillus	s__Halobacillus_sp.	20	3.4145186006976E-6%	0.057142857142857	1
d__Bacteria	k__unclassified_d__Bacteria	p__Bacillota	c__Bacilli	o__Bacillales	f__Bacillaceae	g__Halobacillus	s__Halobacillus_sp._A5	102	1.7414044863558E-5%	0.22857142857143	2
d__Bacteria	k__unclassified_d__Bacteria	p__Bacillota	c__Bacilli	o__Bacillales	f__Bacillaceae	g__Halobacillus	s__Halobacillus_sp._BBL2006	1490	2.54382e-06	0.2	2
d__Bacteria	k__unclassified_d__Bacteria	p__Bacillota	c__Bacilli	o__Bacillales	f__Bacillaceae	g__Halobacillus	s__Halobacillus_sp._GSS1	74	1.2633718822581E-5%	0.25714285714286	3
d__Bacteria	k__unclassified_d__Bacteria	p__Bacillota	c__Bacilli	o__Bacillales	f__Bacillaceae	g__Halobacillus	s__Halobacillus_sp._KGW1	20	3.4145186006976E-6%	0.085714285714286	1
d__Bacteria	k__unclassified_d__Bacteria	p__Bacillota	c__Bacilli	o__Bacillales	f__Bacillaceae	g__Halobacillus	s__Halobacillus_sp._Marseille-P3879	44	7.5119409215348E-6%	0.085714285714286	1
d__Bacteria	k__unclassified_d__Bacteria	p__Bacillota	c__Bacilli	o__Bacillales	f__Bacillaceae	g__Halobacillus	s__Halobacillus_sp._Nhm2S1	32	5.4632297611162E-6%	0.17142857142857	2
d__Bacteria	k__unclassified_d__Bacteria	p__Bacillota	c__Bacilli	o__Bacillales	f__Bacillaceae	g__Halobacillus	s__Halobacillus_sp._SSBR10-3	178	3.0389215546209E-5%	0.65714285714286	3
d__Bacteria	k__unclassified_d__Bacteria	p__Bacillota	c__Bacilli	o__Bacillales	f__Bacillaceae	g__Halobacillus	s__Halobacillus_sp._SSTM10-2	384	6.5558757133395E-5%	0.68571428571429	1
d__Bacteria	k__unclassified_d__Bacteria	p__Bacillota	c__Bacilli	o__Bacillales	f__Bacillaceae	g__Halobacillus	s__Halobacillus_trueperi	38	6.4875853413255E-6%	0.22857142857143	1
d__Bacteria	k__unclassified_d__Bacteria	p__Bacillota	c__Bacilli	o__Bacillales	f__Bacillaceae	g__Halolactibacillus	s__Halolactibacillus_alkaliphilus	212	3.6193897167395E-5%	0.17142857142857	1
d__Bacteria	k__unclassified_d__Bacteria	p__Bacillota	c__Bacilli	o__Bacillales	f__Bacillaceae	g__Halolactibacillus	s__Halolactibacillus_halophilus	1832	3.1277e-06	0.54285714285714	3
d__Bacteria	k__unclassified_d__Bacteria	p__Bacillota	c__Bacilli	o__Bacillales	f__Bacillaceae	g__Halolactibacillus	s__Halolactibacillus_miurensis	30	5.1217779010465E-6%	0.085714285714286	2
d__Bacteria	k__unclassified_d__Bacteria	p__Bacillota	c__Bacilli	o__Bacillales	f__Bacillaceae	g__Halolactibacillus	s__Halolactibacillus_sp._JCM_19043	16	2.7316148805581E-6%	0.11428571428571	1
d__Bacteria	k__unclassified_d__Bacteria	p__Bacillota	c__Bacilli	o__Bacillales	f__Bacillaceae	g__Heyndrickxia	s__Heyndrickxia_acidicola	18	3.0730667406279E-6%	0.14285714285714	2
d__Bacteria	k__unclassified_d__Bacteria	p__Bacillota	c__Bacilli	o__Bacillales	f__Bacillaceae	g__Heyndrickxia	s__Heyndrickxia_acidiproducens	476	8.1265542696604E-5%	0.62857142857143	2
d__Bacteria	k__unclassified_d__Bacteria	p__Bacillota	c__Bacilli	o__Bacillales	f__Bacillaceae	g__Heyndrickxia	s__Heyndrickxia_camelliae	626	1.06874e-06	0.65714285714286	6
d__Bacteria	k__unclassified_d__Bacteria	p__Bacillota	c__Bacilli	o__Bacillales	f__Bacillaceae	g__Heyndrickxia	s__Heyndrickxia_coagulans	3524	6.01638e-06	1	35
d__Bacteria	k__unclassified_d__Bacteria	p__Bacillota	c__Bacilli	o__Bacillales	f__Bacillaceae	g__Heyndrickxia	s__Heyndrickxia_ginsengihumi	104	1.7755496723628E-5%	0.45714285714286	3
d__Bacteria	k__unclassified_d__Bacteria	p__Bacillota	c__Bacilli	o__Bacillales	f__Bacillaceae	g__Heyndrickxia	s__Heyndrickxia_oleronia	1226	2.0931e-06	0.85714285714286	7
d__Bacteria	k__unclassified_d__Bacteria	p__Bacillota	c__Bacilli	o__Bacillales	f__Bacillaceae	g__Heyndrickxia	s__Heyndrickxia_shackletonii	12	2.0487111604186E-6%	0.057142857142857	1
d__Bacteria	k__unclassified_d__Bacteria	p__Bacillota	c__Bacilli	o__Bacillales	f__Bacillaceae	g__Heyndrickxia	s__Heyndrickxia_sp.	278	4.7461808549697E-5%	0.45714285714286	3
d__Bacteria	k__unclassified_d__Bacteria	p__Bacillota	c__Bacilli	o__Bacillales	f__Bacillaceae	g__Heyndrickxia	s__Heyndrickxia_sporothermodurans	1068	1.82335e-06	1	9
d__Bacteria	k__unclassified_d__Bacteria	p__Bacillota	c__Bacilli	o__Bacillales	f__Bacillaceae	g__Heyndrickxia	s__Weizmannia_acidilactici	54	9.2192002218836E-6%	0.37142857142857	3
[truncated: 11,689 more rows]
