# Supplementary material for: Mechanistic Insights into Lactobacillus harbinensis and Other Probiotics Regulating Lipid Metabolism in T2DM Mice via the PPARγ-LXRα-NPC1L1 Signaling Pathway Based on Multi-Omics Analysis
Source: Metabolites. 2026 Feb 27;16(3):157. doi: 10.3390/metabo16030157 (PMC13027407; doi:10.3390/metabo16030157)
Supplement: Supplementary file 1 [file metabolites-16-00157-s001.zip › Supplementary File(s)/S4.xlsx]

## Sheet: Sheet1
Table S4. The top ten differentially expressed proteins (DEP).
Group	Accession	Symbol	Protein Name	Entrez ID	Description	FC(Control/Model)	Log2FC(Control/Model)	P_value(Control/Model)	Regulate	Significant	GO Term	GO ID	KO ID	KO Name	Pathway ID	Pathway_defition	EggNOG ID	EggNOG_Functional Categories	Pfam ID	Domain	Domain Description	Subcellular Loc
control vs model	Q91XL3	Uxs1	UDP-glucuronic acid decarboxylase 1	67883	UXS1_MOUSE UDP-glucuronic acid decarboxylase 1 OS=Mus musculus OX=10090 GN=Uxs1 PE=1 SV=1	102.081	6.67357	3.016e-10	up	yes	BP:pentose metabolic process;BP:UDP-D-xylose biosynthetic process;BP:cellular biosynthetic process;BP:cellular nitrogen compound metabolic process;BP:nitrogen compound metabolic process;BP:small molecule metabolic process;BP:organic cyclic compound biosynthetic process;BP:organic cyclic compound metabolic process;BP:nucleobase-containing compound metabolic process;BP:organic substance metabolic p…	GO:0019321;GO:0033320;GO:0044249;GO:0034641;GO:0006807;GO:0044281;GO:1901362;GO:1901360;GO:0006139;GO:0071704;GO:0018130;GO:0009987;GO:1901576;GO:0009225;GO:0009226;GO:0006725;GO:0033319;GO:0009058;GO:0008150;GO:0008152;GO:0034654;GO:0044271;GO:0055086;GO:0046483;GO:0042732;GO:0044238;GO:0005975;GO:1901137;GO:0005996;GO:1901135;GO:0044237;GO:0006793;GO:0019438;GO:0043226;GO:0031090;GO:0043227;GO:…	K08678	UXS1, uxs	mmu00520;mmu01250;mmu01100	Amino sugar and nucleotide sugar metabolism;Biosynthesis of nucleotide sugars;Metabolic pathways	COG0451	S:Function unknown	PF16363.9;PF01370.25;PF11803.12;PF07993.16;PF04321.21;PF01073.23;PF02719.19	GDP_Man_Dehyd;Epimerase;UXS1_N;NAD_binding_4;RmlD_sub_bind;3Beta_HSD;Polysacc_synt_2	GDP-mannose 4,6 dehydratase;NAD dependent epimerase/dehydratase family;UDP-glucuronate decarboxylase N-terminal;Male sterility protein;RmlD substrate binding domain;3-beta hydroxysteroid dehydrogenase/isomerase family;Polysaccharide biosynthesis protein	mitochondrial
	A0A087WQS1	Sgk3	Serum/glucocorticoid regulated kinase 3	-	A0A087WQS1_MOUSE Serum/glucocorticoid regulated kinase 3 OS=Mus musculus OX=10090 GN=Sgk3 PE=1 SV=1	1e-05	-16.6096	5.317e-07	down	yes	BP:negative regulation of apoptotic signaling pathway;BP:regulation of extrinsic apoptotic signaling pathway;BP:negative regulation of extrinsic apoptotic signaling pathway;BP:phosphorylation;BP:regulation of response to stimulus;BP:regulation of extrinsic apoptotic signaling pathway in absence of ligand;BP:negative regulation of signaling;BP:regulation of signaling;BP:intracellular signal transd…	GO:2001234;GO:2001236;GO:2001237;GO:0016310;GO:0048583;GO:2001239;GO:0023057;GO:0023051;GO:0035556;GO:0010646;GO:0009968;GO:0009966;GO:0043067;GO:0050789;GO:0042981;GO:0043066;GO:0065007;GO:0048519;GO:0043069;GO:2001240;GO:0048585;GO:0007165;GO:0009987;GO:2001233;GO:0050794;GO:0008150;GO:0008152;GO:1901099;GO:0051179;GO:0044237;GO:0006796;GO:0006793;GO:0048523;GO:0010648;GO:0055037;GO:0043229;GO:…	K13304	SGK3	mmu04151;mmu04068	PI3K-Akt signaling pathway;FoxO signaling pathway	ENOG410XNPH	C:Energy production and conversion	PF00069.29;PF07714.21;PF00787.28	Pkinase;PK_Tyr_Ser-Thr;PX	Protein kinase domain;Protein tyrosine and serine/threonine kinase;PX domain	cytoplasmic
	A0A0A0MQI8	Gtdc1	Glycosyltransferase-like domain-containing protein 1	-	A0A0A0MQI8_MOUSE tRNA-queuosine alpha-mannosyltransferase (Fragment) OS=Mus musculus OX=10090 GN=Gtdc1 PE=1 SV=1	1e-05	-16.6096	8.125e-07	down	yes	MF:catalytic activity;MF:transferase activity;MF:molecular_function;MF:transferase activity, transferring glycosyl groups;	GO:0003824;GO:0016740;GO:0003674;GO:0016757;	------	------	------	------	ENOG410ZWWX	S:Function unknown	PF12038.12	DUF3524	Domain of unknown function	cytoplasmic
	Q99JF0	Slc22a3	Organic cation transporter 3	20519	Q99JF0_MOUSE Organic cation transporter 3 OS=Mus musculus OX=10090 GN=Slc22a3 PE=3 SV=1	102.081	6.67357	1.227e-06	up	yes	BP:norepinephrine transport;BP:dopamine transport;BP:neurotransmitter uptake;BP:regulation of neurotransmitter levels;BP:organic cation transport;BP:monoamine transport;BP:polyamine transport;BP:spermidine transport;BP:organic acid transport;BP:organic anion transport;BP:serotonin transport;BP:neurotransmitter transport;BP:organic hydroxy compound transport;BP:epinephrine transport;BP:regulation …	GO:0015874;GO:0015872;GO:0001504;GO:0001505;GO:0015695;GO:0015844;GO:0015846;GO:0015848;GO:0015849;GO:0015711;GO:0006837;GO:0006836;GO:0015850;GO:0048241;GO:0032098;GO:0065007;GO:0090494;GO:0065008;GO:0042908;GO:0090493;GO:0006811;GO:0006810;GO:0008150;GO:0051234;GO:0051608;GO:1901998;GO:0051610;GO:0051615;GO:0051625;GO:0051620;GO:0098810;GO:0015718;GO:0051937;GO:0071705;GO:0015697;GO:0071702;GO:…	K08200	SLC22A3, OCT3	mmu05231	Choline metabolism in cancer	ENOG410XSRI	G:Carbohydrate transport and metabolism	PF00083.28;PF07690.20	Sugar_tr;MFS_1	Sugar;Major Facilitator Superfamily	plasma membrane
	Q3TC46	Patl1	Protein PAT1 homolog 1	225929	PATL1_MOUSE Protein PAT1 homolog 1 OS=Mus musculus OX=10090 GN=Patl1 PE=1 SV=2	102.081	6.67357	1.543e-06	up	yes	BP:regulation of primary metabolic process;BP:regulation of metabolic process;BP:organic cyclic compound metabolic process;BP:organic cyclic compound catabolic process;BP:negative regulation of macromolecule metabolic process;BP:posttranscriptional regulation of gene expression;BP:negative regulation of biological process;BP:regulation of macromolecule metabolic process;BP:heterocycle metabolic p…	GO:0080090;GO:0019222;GO:1901360;GO:1901361;GO:0010605;GO:0010608;GO:0048519;GO:0060255;GO:0046483;GO:0034641;GO:0019439;GO:0022607;GO:0009892;GO:0009890;GO:0010629;GO:0006807;GO:0050789;GO:0016043;GO:0065007;GO:0071840;GO:0009889;GO:0046700;GO:0008150;GO:0008152;GO:0034655;GO:0050794;GO:0016070;GO:0016071;GO:0044270;GO:0010556;GO:0010558;GO:0044248;GO:0006139;GO:0051248;GO:0051246;GO:0033962;GO:…	K12617	PATL1, PAT1	mmu03018	RNA degradation	ENOG4110Q9I;ENOG410YH7J	J:Translation, ribosomal structure and biogenesis;S:Function unknown	PF09770.13	PAT1	Topoisomerase II-associated protein PAT1	cytoplasmic
	Q3TAV1	Gpnmb	PKD domain-containing protein	93695	Q3TAV1_MOUSE PKD domain-containing protein OS=Mus musculus OX=10090 GN=Gpnmb PE=2 SV=1	1e-05	-16.6096	2.371e-06	down	yes	BP:negative regulation of T cell proliferation;BP:regulation of phosphate metabolic process;BP:regulation of primary metabolic process;BP:regulation of metabolic process;BP:positive regulation of response to stimulus;BP:regulation of response to stimulus;BP:negative regulation of cell adhesion;BP:signal transduction;BP:negative regulation of G1/S transition of mitotic cell cycle;BP:positive regul…	GO:0042130;GO:0019220;GO:0080090;GO:0019222;GO:0048584;GO:0048583;GO:0007162;GO:0007165;GO:2000134;GO:0010604;GO:0009966;GO:0048869;GO:0009967;GO:0048518;GO:0065007;GO:0042127;GO:0060255;GO:0042129;GO:0042325;GO:0023056;GO:0042327;GO:0023052;GO:0009892;GO:0009893;GO:0009890;GO:0031954;GO:0023051;GO:0031952;GO:0034103;GO:0032944;GO:0032945;GO:0050789;GO:0007346;GO:0002682;GO:0002683;GO:0043408;GO:…	K20732	GPNMB	------	------	ENOG4110Q2V	S:Function unknown	PF20433.2;PF18911.4;PF00801.24	PKAT_KLD;PKD_4;PKD	PKAT, KLD domain;PKD domain;PKD domain	plasma membrane
	E9QL80	Lpgat1	Lysophosphatidylglycerol acyltransferase 1	226856	E9QL80_MOUSE Lysophosphatidylglycerol acyltransferase 1 OS=Mus musculus OX=10090 GN=Lpgat1 PE=1 SV=1	1e-05	-16.6096	4.441e-06	down	yes	BP:positive regulation of fatty acid metabolic process;BP:positive regulation of metabolic process;BP:regulation of metabolic process;BP:positive regulation of cellular biosynthetic process;BP:regulation of cellular biosynthetic process;BP:positive regulation of cellular metabolic process;BP:regulation of cellular metabolic process;BP:regulation of lipid biosynthetic process;BP:regulation of biol…	GO:0045923;GO:0009893;GO:0019222;GO:0031328;GO:0031326;GO:0031325;GO:0031323;GO:0046890;GO:0050789;GO:0062013;GO:0062012;GO:0010565;GO:0048518;GO:0065007;GO:0045723;GO:0019217;GO:0019216;GO:0009889;GO:0050794;GO:0008150;GO:0046889;GO:0042304;GO:0009891;GO:0080090;GO:0045834;GO:0048522;GO:0005789;GO:0031090;GO:0016020;GO:0110165;GO:0005575;GO:0003674;GO:0008374;GO:0016740;GO:0016746;GO:0016747;GO:…	K13514	LPGAT1	mmu00564	Glycerophospholipid metabolism	COG0204	I:Lipid transport and metabolism	PF16076.9;PF01553.25	Acyltransf_C;Acyltransferase	Acyltransferase C-terminus;Acyltransferase	peroxisomal
	Q9CQQ0	Smim8	Small integral membrane protein 8	66291	SMIM8_MOUSE Small integral membrane protein 8 OS=Mus musculus OX=10090 GN=Smim8 PE=1 SV=1	1e-05	-16.6096	5.898e-06	down	yes	CC:cellular_component;CC:membrane;CC:cellular anatomical entity;	GO:0005575;GO:0016020;GO:0110165;	------	------	------	------	ENOG4111ZT4	S:Function unknown	PF14937.10	DUF4500	Domain of unknown function	Golgi apparatus
	E9PZA4	Pnpla2	Patatin-like phospholipase domain containing 2	-	E9PZA4_MOUSE Patatin-like phospholipase domain containing 2 (Fragment) OS=Mus musculus OX=10090 GN=Pnpla2 PE=1 SV=1	0.3866	-1.3711	6.255e-06	down	yes	BP:regulation of primary metabolic process;BP:regulation of metabolic process;BP:lipid storage;BP:cellular component organization or biogenesis;BP:lipid droplet disassembly;BP:negative regulation of sequestering of triglyceride;BP:regulation of triglyceride catabolic process;BP:positive regulation of triglyceride catabolic process;BP:negative regulation of biological process;BP:regulation of trig…	GO:0080090;GO:0019222;GO:0019915;GO:0071840;GO:1905691;GO:0010891;GO:0010896;GO:0010898;GO:0048519;GO:0090207;GO:0046503;GO:0046486;GO:0046339;GO:0048878;GO:0019433;GO:0010883;GO:0010889;GO:0010888;GO:0009896;GO:0009894;GO:0009893;GO:1903008;GO:0050789;GO:1901576;GO:1901575;GO:0016043;GO:0016042;GO:0065007;GO:0006629;GO:0050794;GO:0008150;GO:0008152;GO:0051235;GO:0034389;GO:0090208;GO:0006639;GO:…	K16816	PNPLA2, ATGL	mmu04714;mmu00561;mmu04923;mmu01100	Thermogenesis;Glycerolipid metabolism;Regulation of lipolysis in adipocytes;Metabolic pathways	ENOG410XSQS	S:Function unknown	PF01734.26	Patatin	Patatin-like phospholipase	cytoplasmic
	A0A0R4IZW5	Cdh1	Cadherin 1	12550	A0A0R4IZW5_MOUSE Cadherin-1 OS=Mus musculus OX=10090 GN=Cdh1 PE=1 SV=1	3.0329	1.6007	6.594e-06	up	yes	BP:modulation of synaptic transmission;BP:regulation of intracellular protein transport;BP:protein localization;BP:positive regulation of intracellular transport;BP:regulation of primary metabolic process;BP:regulation of metabolic process;BP:regulation of transport;BP:regulation of intracellular transport;BP:localization within membrane;BP:negative regulation of cell adhesion;BP:regulation of ma…	GO:0050804;GO:0033157;GO:0008104;GO:0032388;GO:0080090;GO:0019222;GO:0051049;GO:0032386;GO:0051668;GO:0007162;GO:0010556;GO:0061387;GO:0031345;GO:0031344;GO:0071840;GO:0051716;GO:0071680;GO:0071681;GO:0043207;GO:0070727;GO:0009617;GO:0044419;GO:0048513;GO:0120193;GO:0010721;GO:0048518;GO:0048519;GO:0033036;GO:1902075;GO:1902074;GO:0042127;GO:0051050;GO:0060255;GO:0010977;GO:0072657;GO:0010975;GO:…	K05689	CDH1, CDHE, CD324	mmu05219;mmu05218;mmu04015;mmu05200;mmu05216;mmu04520;mmu04514;mmu05213;mmu05100;mmu04371;mmu04390;mmu05226	Bladder cancer;Melanoma;Rap1 signaling pathway;Pathways in cancer;Thyroid cancer;Adherens junction;Cell adhesion molecules;Endometrial cancer;Bacterial invasion of epithelial cells;Apelin signaling pathway;Hippo signaling pathway;Gastric cancer	ENOG410XQHI	T:Signal transduction mechanisms	PF00028.21;PF08758.15;PF01049.21	Cadherin;Cadherin_pro;CADH_Y-type_LIR	Cadherin domain;Cadherin prodomain like;Cadherin, Y-type LIR-motif	extracellular
Group	Accession	Symbol	Protein Name	Entrez ID	Description	FC(Control/Model)	Log2FC(Control/Model)	P_value(Control/Model)	Regulate	Significant	GO Term	GO ID	KO ID	KO Name	Pathway ID	Pathway_defition	EggNOG ID	EggNOG_Functional Categories	Pfam ID	Domain	Domain Description	Subcellular Loc
model vs metformin	A0A1W6AWH1	Nrm	Nurim	106582	A0A1W6AWH1_MOUSE Nurim OS=Mus musculus OX=10090 GN=Nrm PE=2 SV=1	1e-05	-16.6096	8.32e-08	down	yes	CC:nuclear envelope;CC:organelle membrane;CC:nuclear inner membrane;CC:membrane;CC:nuclear membrane;CC:organelle envelope;CC:envelope;CC:cellular_component;CC:organelle inner membrane;CC:cellular anatomical entity;	GO:0005635;GO:0031090;GO:0005637;GO:0016020;GO:0031965;GO:0031967;GO:0031975;GO:0005575;GO:0019866;GO:0110165;	------	------	------	------	ENOG4111VYI	S:Function unknown	------	------	------	extracellular
	F8WIU9	Smim7	Small integral membrane protein 7	-	F8WIU9_MOUSE Small integral membrane protein 7 OS=Mus musculus OX=10090 GN=Smim7 PE=1 SV=1	1e-05	-16.6096	1.48e-06	down	yes	CC:cellular_component;CC:membrane;CC:cellular anatomical entity;	GO:0005575;GO:0016020;GO:0110165;	------	------	------	------	ENOG4111VAP	S:Function unknown	------	------	------	plasma membrane
	D3Z4D1	Jtb	Jumping translocation breakpoint	-	D3Z4D1_MOUSE Jumping translocation breakpoint OS=Mus musculus OX=10090 GN=Jtb PE=1 SV=1	1e-05	-16.6096	2.058e-06	down	yes	BP:regulation of kinase activity;BP:regulation of phosphate metabolic process;BP:regulation of primary metabolic process;BP:regulation of metabolic process;BP:positive regulation of kinase activity;BP:positive regulation of cellular metabolic process;BP:regulation of cellular metabolic process;BP:mitotic cell cycle process;BP:positive regulation of protein metabolic process;BP:cell cycle process;…	GO:0043549;GO:0019220;GO:0080090;GO:0019222;GO:0033674;GO:0031325;GO:0031323;GO:1903047;GO:0051247;GO:0022402;GO:0061640;GO:0007005;GO:0007049;GO:0009893;GO:0051347;GO:0010604;GO:0048522;GO:0051171;GO:0051246;GO:0000281;GO:0016043;GO:0050789;GO:0065007;GO:0071840;GO:0044093;GO:0031399;GO:0048518;GO:0051174;GO:0050790;GO:0042127;GO:0000910;GO:0043085;GO:0045859;GO:0000278;GO:0045937;GO:0060255;GO:…	------	------	------	------	ENOG4111VSR	U:Intracellular trafficking, secretion, and vesicular transport	PF05439.16	JTB	Jumping translocation breakpoint protein	extracellular
	B7ZNS9	Cfd	Cfd protein	11537	B7ZNS9_MOUSE Complement factor D OS=Mus musculus OX=10090 GN=Cfd PE=2 SV=1	1e-05	-16.6096	5.321e-06	down	yes	BP:cell differentiation;BP:regulation of response to stimulus;BP:organonitrogen compound metabolic process;BP:nitrogen compound metabolic process;BP:signal transduction;BP:cell surface receptor signaling pathway;BP:regulation of biological process;BP:immune system process;BP:Notch signaling pathway;BP:response to external biotic stimulus;BP:cellular developmental process;BP:response to bacterium;…	GO:0030154;GO:0048583;GO:1901564;GO:0006807;GO:0007165;GO:0007166;GO:0050789;GO:0002376;GO:0007219;GO:0043207;GO:0048869;GO:0009617;GO:0044419;GO:0071704;GO:0002684;GO:0065007;GO:0048518;GO:0002682;GO:0032502;GO:0048584;GO:0006956;GO:0045087;GO:0009987;GO:0050794;GO:0006952;GO:0006950;GO:0008150;GO:0006957;GO:0008152;GO:0006955;GO:0009607;GO:0006959;GO:0051707;GO:0006508;GO:0044238;GO:0050776;GO:…	K01334	CFD	mmu04610;mmu05171;mmu05150	Complement and coagulation cascades;Coronavirus disease - COVID-19;Staphylococcus aureus infection	COG5640	S:Function unknown	PF00089.30;PF09342.15	Trypsin;DUF1986	Trypsin;Domain of unknown function	extracellular
	B2RRS6	Usp18	ubiquitinyl hydrolase 1	24110	B2RRS6_MOUSE ubiquitinyl hydrolase 1 OS=Mus musculus OX=10090 GN=Usp18 PE=2 SV=1	32	5	5.585e-06	up	yes	BP:negative regulation of response to external stimulus;BP:response to stilbenoid;BP:regulation of response to external stimulus;BP:negative regulation of response to stimulus;BP:regulation of response to stimulus;BP:regulation of cytokine-mediated signaling pathway;BP:negative regulation of response to biotic stimulus;BP:organonitrogen compound metabolic process;BP:regulation of biological proce…	GO:0032102;GO:0035634;GO:0032101;GO:0048585;GO:0048583;GO:0001959;GO:0002832;GO:1901564;GO:0050789;GO:0006807;GO:0060759;GO:0023051;GO:0010646;GO:0014070;GO:0002682;GO:0043207;GO:0009966;GO:0009615;GO:0009617;GO:0050727;GO:0044419;GO:0071704;GO:0009968;GO:0065007;GO:0031347;GO:0001960;GO:0006508;GO:0140374;GO:0031348;GO:0045088;GO:0002831;GO:0045087;GO:0048519;GO:0050794;GO:0006952;GO:0006950;GO:…	K11846	USP18_41	------	------	COG5077	S:Function unknown	PF00443.33;PF13423.10	UCH;UCH_1	Ubiquitin carboxyl-terminal hydrolase;Ubiquitin carboxyl-terminal hydrolase	nuclear
	F8WJ31	Zscan26	Zinc finger and SCAN domain containing 26	432731	F8WJ31_MOUSE Zinc finger and SCAN domain containing 26 OS=Mus musculus OX=10090 GN=Zscan26 PE=1 SV=1	1e-05	-16.6096	7.579e-06	down	yes	BP:regulation of primary metabolic process;BP:regulation of metabolic process;BP:regulation of cellular biosynthetic process;BP:regulation of cellular metabolic process;BP:regulation of biological process;BP:regulation of macromolecule metabolic process;BP:regulation of transcription from RNA polymerase II promoter;BP:biological regulation;BP:regulation of gene expression;BP:regulation of nucleob…	GO:0080090;GO:0019222;GO:0031326;GO:0031323;GO:0050789;GO:0060255;GO:0006357;GO:0065007;GO:0010468;GO:0019219;GO:0009889;GO:0050794;GO:0008150;GO:0051171;GO:2001141;GO:0051252;GO:0006355;GO:0010556;GO:0005654;GO:0110165;GO:0005829;GO:0005575;GO:0003674;GO:0005488;GO:0003676;GO:0003677;GO:0043167;GO:0043565;GO:1990837;GO:1901363;GO:0000987;GO:0003690;GO:0046872;GO:0140110;GO:0043169;GO:0001067;GO:…	K09230	SCAN	------	------	------	------	PF13465.10;PF00096.30;PF13894.10;PF13912.10;PF09723.14	zf-H2C2_2;zf-C2H2;zf-C2H2_4;zf-C2H2_6;Zn-ribbon_8	Zinc-finger double domain;Zinc finger, C2H2 type;C2H2-type zinc finger;C2H2-type zinc finger;Zinc ribbon domain	cytoplasmic
	Q6NVG5	Mreg	Melanoregulin	381269	MREG_MOUSE Melanoregulin OS=Mus musculus OX=10090 GN=Mreg PE=1 SV=1	32	5	7.609e-06	up	yes	BP:vesicle localization;BP:microtubule-based movement;BP:cell differentiation;BP:developmental pigmentation;BP:establishment of organelle localization;BP:cellular component organization or biogenesis;BP:cellular component organization;BP:establishment of pigment granule localization;BP:pigment granule transport;BP:establishment of vesicle localization;BP:phagosome maturation;BP:cytoskeleton-depen…	GO:0051648;GO:0007018;GO:0030154;GO:0048066;GO:0051656;GO:0071840;GO:0016043;GO:0051905;GO:0051904;GO:0051650;GO:0090382;GO:0030705;GO:0051875;GO:0006810;GO:0032402;GO:0032401;GO:0051641;GO:0032502;GO:0099111;GO:0030318;GO:0032400;GO:0050931;GO:0009987;GO:0010970;GO:0008150;GO:0051649;GO:0051234;GO:0051179;GO:0051640;GO:0006996;GO:0043473;GO:0007017;GO:0046907;GO:0072384;GO:0072385;GO:0048869;GO:…	------	------	------	------	ENOG4111SQ5	S:Function unknown	PF15812.9	MREG	Melanoregulin	extracellular
	A2AP84	Polr1b	DNA-directed RNA polymerase	-	A2AP84_MOUSE DNA-directed RNA polymerase OS=Mus musculus OX=10090 GN=Polr1b PE=1 SV=1	1e-05	-16.6096	8.064e-06	down	yes	BP:primary metabolic process;BP:nucleobase-containing compound metabolic process;BP:nucleolus organization;BP:organic cyclic compound biosynthetic process;BP:organic cyclic compound metabolic process;BP:RNA biosynthetic process;BP:ncRNA transcription;BP:cellular developmental process;BP:mesenchymal cell differentiation;BP:heterocycle metabolic process;BP:neural crest formation;BP:anatomical struc…	GO:0044238;GO:0006139;GO:0007000;GO:1901362;GO:1901360;GO:0032774;GO:0098781;GO:0048869;GO:0048762;GO:0046483;GO:0014029;GO:0048646;GO:0019438;GO:0006807;GO:0034660;GO:1901576;GO:0016043;GO:0006360;GO:0071840;GO:0018130;GO:0009303;GO:0008150;GO:0008152;GO:0034654;GO:0016070;GO:0044271;GO:0006351;GO:0030154;GO:0044249;GO:0034641;GO:0032502;GO:0009987;GO:0006725;GO:0016072;GO:0007566;GO:0043170;GO:…	K03002	RPA2, POLR1B	mmu03020	RNA polymerase	COG0085	U:Intracellular trafficking, secretion, and vesicular transport	PF04563.19;PF04565.20;PF06883.16;PF04561.18	RNA_pol_Rpb2_1;RNA_pol_Rpb2_3;RNA_pol_Rpa2_4;RNA_pol_Rpb2_2	RNA polymerase beta subunit;RNA polymerase Rpb2, domain 3;RNA polymerase I, Rpa2 specific domain;RNA polymerase Rpb2, domain 2	nuclear
	A0A5F8MPN1	Fry	FRY microtubule binding protein	-	A0A5F8MPN1_MOUSE FRY microtubule binding protein OS=Mus musculus OX=10090 GN=Fry PE=1 SV=1	32	5	8.289e-06	up	yes	BP:negative regulation of metabolic process;BP:regulation of primary metabolic process;BP:regulation of metabolic process;BP:cell projection organization;BP:neuron projection development;BP:plasma membrane bounded cell projection organization;BP:anatomical structure morphogenesis;BP:regulation of biological process;BP:cellular component organization or biogenesis;BP:negative regulation of protein…	GO:0009892;GO:0080090;GO:0019222;GO:0030030;GO:0031175;GO:0120036;GO:0009653;GO:0050789;GO:0071840;GO:0051248;GO:0010605;GO:0000902;GO:0051246;GO:0016043;GO:0065007;GO:1904428;GO:0031399;GO:0048519;GO:0032502;GO:0090043;GO:0008283;GO:0060255;GO:0090311;GO:0009987;GO:0008150;GO:0051171;GO:0051172;GO:0031400;GO:0030427;GO:0005737;GO:0000922;GO:0005815;GO:0110165;GO:0005575;GO:0005938;GO:0003674;GO:…	------	------	------	------	ENOG410XSZS	S:Function unknown	PF19421.3;PF14222.10;PF14225.10;PF14228.10	Fry_C;MOR2-PAG1_N;MOR2-PAG1_C;MOR2-PAG1_mid	Furry protein C-terminal;Cell morphogenesis N-terminal;Cell morphogenesis C-terminal;Cell morphogenesis central region	cytoplasmic
	Q99JF0	Slc22a3	Organic cation transporter 3	20519	Q99JF0_MOUSE Organic cation transporter 3 OS=Mus musculus OX=10090 GN=Slc22a3 PE=3 SV=1	1e-05	-16.6096	9.181e-06	down	yes	BP:norepinephrine transport;BP:dopamine transport;BP:neurotransmitter uptake;BP:regulation of neurotransmitter levels;BP:organic cation transport;BP:monoamine transport;BP:polyamine transport;BP:spermidine transport;BP:organic acid transport;BP:organic anion transport;BP:serotonin transport;BP:neurotransmitter transport;BP:organic hydroxy compound transport;BP:epinephrine transport;BP:regulation …	GO:0015874;GO:0015872;GO:0001504;GO:0001505;GO:0015695;GO:0015844;GO:0015846;GO:0015848;GO:0015849;GO:0015711;GO:0006837;GO:0006836;GO:0015850;GO:0048241;GO:0032098;GO:0065007;GO:0090494;GO:0065008;GO:0042908;GO:0090493;GO:0006811;GO:0006810;GO:0008150;GO:0051234;GO:0051608;GO:1901998;GO:0051610;GO:0051615;GO:0051625;GO:0051620;GO:0098810;GO:0015718;GO:0051937;GO:0071705;GO:0015697;GO:0071702;GO:…	K08200	SLC22A3, OCT3	mmu05231	Choline metabolism in cancer	ENOG410XSRI	G:Carbohydrate transport and metabolism	PF00083.28;PF07690.20	Sugar_tr;MFS_1	Sugar;Major Facilitator Superfamily	plasma membr
Group	Accession	Symbol	Protein Name	Entrez ID	Description	FC(Model/Low dose)	Log2FC(Model/Low dose)	P_value(Control/Model)	Regulate	Significant	GO Term	GO ID	KO ID	KO Name	Pathway ID	Pathway_defition	EggNOG ID	EggNOG_Functional Categories	Pfam ID	Domain	Domain Description	Subcellular Loc
model vs low dose	A0A075B5X5	Ighv1-66	Immunoglobulin heavy variable 1-66	-	A0A075B5X5_MOUSE Immunoglobulin heavy variable 1-66 (Fragment) OS=Mus musculus OX=10090 GN=Ighv1-66 PE=1 SV=1	1e-05	-16.6096	5.547e-07	down	yes	BP:B cell mediated immunity;BP:immunoglobulin mediated immune response;BP:adaptive immune response based on somatic recombination of immune receptors built from immunoglobulin superfamily domains;BP:immune system process;BP:response to stimulus;BP:immune response;BP:leukocyte mediated immunity;BP:lymphocyte mediated immunity;BP:biological_process;BP:adaptive immune response;BP:immune effector pro…	GO:0019724;GO:0016064;GO:0002460;GO:0002376;GO:0050896;GO:0006955;GO:0002443;GO:0002449;GO:0008150;GO:0002250;GO:0002252;GO:0032991;GO:0005575;GO:0019814;GO:0003823;GO:0003674;GO:0005488;	K06553	VPREB, CD179a	------	------	ENOG4111YE0	S:Function unknown	PF07686.21;PF13927.10	V-set;Ig_3	Immunoglobulin V-set domain;Immunoglobulin domain	extracellular
	Q9CPN9	Prss3b	RIKEN cDNA 2210010C04 gene	67373	Q9CPN9_MOUSE Serine protease 3B OS=Mus musculus OX=10090 GN=Prss3b PE=1 SV=1	1e-05	-16.6096	3.575e-06	down	yes	BP:nitrogen compound metabolic process;BP:zymogen activation;BP:organic substance metabolic process;BP:proteolysis;BP:multicellular organismal process;BP:digestion;BP:biological_process;BP:metabolic process;BP:protein processing;BP:primary metabolic process;BP:organonitrogen compound metabolic process;BP:protein maturation;BP:protein metabolic process;BP:macromolecule metabolic process;CC:extrace…	GO:0006807;GO:0031638;GO:0071704;GO:0006508;GO:0032501;GO:0007586;GO:0008150;GO:0008152;GO:0016485;GO:0044238;GO:1901564;GO:0051604;GO:0019538;GO:0043170;GO:0005615;GO:0110165;GO:0005575;GO:0004252;GO:0004175;GO:0003674;GO:0005488;GO:0008233;GO:0008236;GO:0043169;GO:0043167;GO:0046872;GO:0016787;GO:0017171;GO:0140096;GO:0003824;	K01312	PRSS1_2_3	mmu05164;mmu04972;mmu04080;mmu04974	Influenza A;Pancreatic secretion;Neuroactive ligand-receptor interaction;Protein digestion and absorption	COG5640	S:Function unknown	PF00089.30	Trypsin	Trypsin	extracellular
	Q6NVG5	Mreg	Melanoregulin	381269	MREG_MOUSE Melanoregulin OS=Mus musculus OX=10090 GN=Mreg PE=1 SV=1	32	5	7.609e-06	up	yes	BP:vesicle localization;BP:microtubule-based movement;BP:cell differentiation;BP:developmental pigmentation;BP:establishment of organelle localization;BP:cellular component organization or biogenesis;BP:cellular component organization;BP:establishment of pigment granule localization;BP:pigment granule transport;BP:establishment of vesicle localization;BP:phagosome maturation;BP:cytoskeleton-depen…	GO:0051648;GO:0007018;GO:0030154;GO:0048066;GO:0051656;GO:0071840;GO:0016043;GO:0051905;GO:0051904;GO:0051650;GO:0090382;GO:0030705;GO:0051875;GO:0006810;GO:0032402;GO:0032401;GO:0051641;GO:0032502;GO:0099111;GO:0030318;GO:0032400;GO:0050931;GO:0009987;GO:0010970;GO:0008150;GO:0051649;GO:0051234;GO:0051179;GO:0051640;GO:0006996;GO:0043473;GO:0007017;GO:0046907;GO:0072384;GO:0072385;GO:0048869;GO:…	------	------	------	------	ENOG4111SQ5	S:Function unknown	PF15812.9	MREG	Melanoregulin	extracellular
	A0A4U9FKB1	Ighg3	IgG3	-	A0A4U9FKB1_MOUSE IgG3 OS=Mus musculus OX=10090 GN=Ighg3 PE=4 SV=1	0.7393	-0.4358	9.812e-06	down	yes	BP:antimicrobial humoral response;BP:antibacterial humoral response;BP:regulation of response to stimulus;BP:defense response to bacterium;BP:regulation of biological process;BP:response to external biotic stimulus;BP:response to bacterium;BP:interspecies interaction between organisms;BP:positive regulation of immune system process;BP:regulation of immune system process;BP:positive regulation of …	GO:0019730;GO:0019731;GO:0048583;GO:0042742;GO:0050789;GO:0043207;GO:0009617;GO:0044419;GO:0002684;GO:0002682;GO:0048518;GO:0065007;GO:0048584;GO:0006956;GO:0002253;GO:0006952;GO:0006950;GO:0098542;GO:0006955;GO:0006958;GO:0006959;GO:0051707;GO:0050776;GO:0009607;GO:0009605;GO:0050896;GO:0050778;GO:0002376;GO:0002252;GO:0008150;GO:0016020;GO:0005886;GO:0042571;GO:0019814;GO:0005575;GO:0110165;GO:…	K06554	IGLL1, IGLL, CD179b	mmu05340	Primary immunodeficiency	ENOG410YNB1	S:Function unknown	PF07654.19;PF08205.16;PF00047.29;PF13927.10	C1-set;C2-set_2;ig;Ig_3	Immunoglobulin C1-set domain;CD80-like C2-set immunoglobulin domain;Immunoglobulin domain;Immunoglobulin domain	cytoplasmic
	Q91YI1	Atg13	Autophagy-related protein 13	51897	ATG13_MOUSE Autophagy-related protein 13 OS=Mus musculus OX=10090 GN=Atg13 PE=1 SV=2	32	5	1.094e-05	up	yes	------	------	K08331	ATG13	mmu04136;mmu05022;mmu04140;mmu04211;mmu05014;mmu05017;mmu05016;mmu05010	Autophagy - other;Pathways of neurodegeneration - multiple diseases;Autophagy - animal;Longevity regulating pathway;Amyotrophic lateral sclerosis;Spinocerebellar ataxia;Huntington disease;Alzheimer disease	ENOG410YGTM	S:Function unknown	PF10033.13	ATG13	Autophagy-related protein 13	cytoplasmic
	B7ZNS9	Cfd	Cfd protein	11537	B7ZNS9_MOUSE Complement factor D OS=Mus musculus OX=10090 GN=Cfd PE=2 SV=1	1e-05	-16.6096	1.16e-05	down	yes	BP:cell differentiation;BP:regulation of response to stimulus;BP:organonitrogen compound metabolic process;BP:nitrogen compound metabolic process;BP:signal transduction;BP:cell surface receptor signaling pathway;BP:regulation of biological process;BP:immune system process;BP:Notch signaling pathway;BP:response to external biotic stimulus;BP:cellular developmental process;BP:response to bacterium;…	GO:0030154;GO:0048583;GO:1901564;GO:0006807;GO:0007165;GO:0007166;GO:0050789;GO:0002376;GO:0007219;GO:0043207;GO:0048869;GO:0009617;GO:0044419;GO:0071704;GO:0002684;GO:0065007;GO:0048518;GO:0002682;GO:0032502;GO:0048584;GO:0006956;GO:0045087;GO:0009987;GO:0050794;GO:0006952;GO:0006950;GO:0008150;GO:0006957;GO:0008152;GO:0006955;GO:0009607;GO:0006959;GO:0051707;GO:0006508;GO:0044238;GO:0050776;GO:…	K01334	CFD	mmu04610;mmu05171;mmu05150	Complement and coagulation cascades;Coronavirus disease - COVID-19;Staphylococcus aureus infection	COG5640	S:Function unknown	PF00089.30;PF09342.15	Trypsin;DUF1986	Trypsin;Domain of unknown function	extracellular
	Q8BY20	Chdh	Glucose-methanol-choline oxidoreductase C-terminal domain-containing protein	218865	Q8BY20_MOUSE Glucose-methanol-choline oxidoreductase C-terminal domain-containing protein (Fragment) OS=Mus musculus OX=10090 GN=Chdh PE=2 SV=1	1e-05	-16.6096	1.295e-05	down	yes	BP:cellular modified amino acid biosynthetic process;BP:cellular biosynthetic process;BP:nitrogen compound metabolic process;BP:organic substance biosynthetic process;BP:ammonium ion metabolic process;BP:organic substance metabolic process;BP:amino-acid betaine biosynthetic process;BP:glycine betaine biosynthetic process from choline;BP:glycine betaine metabolic process;BP:cellular nitrogen compo…	GO:0042398;GO:0044249;GO:0006807;GO:1901576;GO:0097164;GO:0071704;GO:0006578;GO:0019285;GO:0031455;GO:0044271;GO:0009987;GO:0009058;GO:0031456;GO:0008150;GO:0008152;GO:1901564;GO:0006575;GO:1901566;GO:0006577;GO:0019695;GO:0034641;GO:0044237;GO:0043229;GO:0043227;GO:0043226;GO:0031090;GO:0016020;GO:0005739;GO:0110165;GO:0031966;GO:0043231;GO:0019866;GO:0005575;GO:0005743;GO:1901363;GO:0003674;GO:…	K00108	betA, CHDH	mmu00260;mmu01100	Glycine, serine and threonine metabolism;Metabolic pathways	COG2303	E:Amino acid transport and metabolism	PF05199.17	GMC_oxred_C	GMC oxidoreductase	cytoplasmic
	Q8BLD7	Acaa1a	Uncharacterized protein	-	Q8BLD7_MOUSE Uncharacterized protein OS=Mus musculus OX=10090 GN=Acaa1a PE=2 SV=1	1.2995	0.378	0.003968	up	yes	BP:lipid oxidation;BP:fatty acid metabolic process;BP:fatty acid beta-oxidation;BP:response to stimulus;BP:very long-chain fatty acid metabolic process;BP:bile acid metabolic process;BP:response to extracellular stimulus;BP:carboxylic acid metabolic process;BP:cellular catabolic process;BP:fatty acid catabolic process;BP:small molecule metabolic process;BP:small molecule catabolic process;BP:resp…	GO:0034440;GO:0006631;GO:0006635;GO:0050896;GO:0000038;GO:0008206;GO:0009991;GO:0019752;GO:0044248;GO:0009062;GO:0044281;GO:0044282;GO:0042221;GO:0042178;GO:0044242;GO:1901360;GO:0006629;GO:0009719;GO:0033993;GO:1901575;GO:0033540;GO:0030258;GO:0009410;GO:0042537;GO:0016042;GO:0071704;GO:0014070;GO:1901361;GO:0007584;GO:0009987;GO:0006725;GO:0032787;GO:0008150;GO:0008152;GO:0072329;GO:0043436;GO:…	K07513	ACAA1	mmu00280;mmu01100;mmu00071;mmu01212;mmu04146;mmu03320;mmu01040;mmu00592	Valine, leucine and isoleucine degradation;Metabolic pathways;Fatty acid degradation;Fatty acid metabolism;Peroxisome;PPAR signaling pathway;Biosynthesis of unsaturated fatty acids;alpha-Linolenic acid metabolism	COG0183	I:Lipid transport and metabolism	PF02803.22;PF00108.27	Thiolase_C;Thiolase_N	Thiolase, C-terminal domain;Thiolase, N-terminal domain	cytoplasmic
	P11404	Fabp3	Fatty acid-binding protein, heart	14077	FABPH_MOUSE Fatty acid-binding protein, heart OS=Mus musculus OX=10090 GN=Fabp3 PE=1 SV=5	1.7869	0.8375	0.0008533	up	yes	BP:fat cell differentiation;BP:lipid oxidation;BP:regulation of phosphate metabolic process;BP:regulation of primary metabolic process;BP:regulation of metabolic process;BP:regulation of transport;BP:small molecule metabolic process;BP:small molecule catabolic process;BP:cellular lipid metabolic process;BP:cellular developmental process;BP:positive regulation of lipid metabolic process;BP:positiv…	GO:0045444;GO:0034440;GO:0019220;GO:0080090;GO:0019222;GO:0051049;GO:0044281;GO:0044282;GO:0044255;GO:0048869;GO:0045834;GO:0048518;GO:0015718;GO:0051050;GO:0015849;GO:0015711;GO:0032787;GO:0072329;GO:0043436;GO:0043434;GO:0010033;GO:0010243;GO:0048878;GO:0016054;GO:0009893;GO:0009891;GO:0009062;GO:0050789;GO:0015908;GO:1901575;GO:0045937;GO:0016042;GO:0065007;GO:0015909;GO:0006629;GO:0140214;GO:…	K08752	FABP3	mmu03320	PPAR signaling pathway	ENOG4111US8	S:Function unknown	PF00061.27;PF14651.10	Lipocalin;Lipocalin_7	Lipocalin / cytosolic fatty-acid binding protein family;Lipocalin / cytosolic fatty-acid binding protein family	cytoplasmic
	Q3V1B9	Polr1e	DNA-directed RNA polymerase I subunit RPA49	64424	Q3V1B9_MOUSE DNA-directed RNA polymerase I subunit RPA49 OS=Mus musculus OX=10090 GN=Polr1e PE=2 SV=1	1e-05	-16.6096	1.485e-05	down	yes	BP:cellular component assembly;BP:macromolecular complex subunit organization;BP:metabolic process;BP:cellular biosynthetic process;BP:nitrogen compound metabolic process;BP:organic substance biosynthetic process;BP:organic cyclic compound biosynthetic process;BP:cellular component organization or biogenesis;BP:RNA biosynthetic process;BP:protein-DNA complex subunit organization;BP:transcription …	GO:0022607;GO:0043933;GO:0008152;GO:0044249;GO:0006807;GO:1901576;GO:1901362;GO:0071840;GO:0032774;GO:0071824;GO:0042790;GO:0044271;GO:0016043;GO:0065003;GO:0071704;GO:0006362;GO:1901360;GO:0065004;GO:0034660;GO:0018130;GO:0009987;GO:0006725;GO:0006354;GO:0009303;GO:0009058;GO:0009059;GO:0008150;GO:0070897;GO:0034654;GO:0044238;GO:0046483;GO:0016070;GO:0090304;GO:0016072;GO:0001188;GO:0034641;GO:…	K03005	RPA49, POLR1E	mmu03020	RNA polymerase	ENOG410XSWJ	K:Transcription	PF06870.16	RNA_pol_I_A49	A49-like RNA polymerase I associated factor	nuclear
Group	Accession	Symbol	Protein Name	Entrez ID	Description	FC(Model/High dose)	Log2FC(Model/High dose)	P_value(Control/Model)	Regulate	Significant	GO Term	GO ID	KO ID	KO Name	Pathway ID	Pathway_defition	EggNOG ID	EggNOG_Functional Categories	Pfam ID	Domain	Domain Description	Subcellular Loc
model vs high dose	Q4L0E7	Krt77	Type II cytokeratin Kb39	406220	Q4L0E7_MOUSE Type II cytokeratin Kb39 (Fragment) OS=Mus musculus OX=10090 GN=Krt77 PE=2 SV=1	0.1165	-3.1016	7.967e-10	down	yes	BP:cellular component organization or biogenesis;BP:fibril organization;BP:cellular component organization;BP:multicellular organismal process;BP:cellular process;BP:biological_process;BP:organelle organization;BP:cytoskeleton organization;BP:intermediate filament organization;BP:intermediate filament cytoskeleton organization;BP:intermediate filament-based process;BP:keratinization;CC:supramolec…	GO:0071840;GO:0097435;GO:0016043;GO:0032501;GO:0009987;GO:0008150;GO:0006996;GO:0007010;GO:0045109;GO:0045104;GO:0045103;GO:0031424;GO:0099512;GO:0099513;GO:0045095;GO:0043229;GO:0043228;GO:0043226;GO:0005856;GO:0099080;GO:0099081;GO:0016020;GO:0110165;GO:0005882;GO:0005886;GO:0001533;GO:0043232;GO:0005575;GO:0003674;GO:0030280;GO:0005198;	K07605	KRT2	------	------	ENOG4111ACY	Z:Cytoskeleton	PF00038.25;PF13166.10	Filament;AAA_13	Intermediate filament protein;AAA domain	cytoplasmic
	P17897	Lyz1	Lysozyme C-1	17110	LYZ1_MOUSE Lysozyme C-1 OS=Mus musculus OX=10090 GN=Lyz1 PE=1 SV=1	0.03422	-4.869	1.027e-07	down	yes	BP:defense response to bacterium;BP:defense response to Gram-negative bacterium;BP:response to external biotic stimulus;BP:response to bacterium;BP:interspecies interaction between organisms;BP:cell killing;BP:cellular process;BP:defense response;BP:defense response to Gram-positive bacterium;BP:biological_process;BP:metabolic process;BP:response to other organism;BP:response to biotic stimulus;B…	GO:0042742;GO:0050829;GO:0043207;GO:0009617;GO:0044419;GO:0001906;GO:0009987;GO:0006952;GO:0050830;GO:0008150;GO:0008152;GO:0051707;GO:0009607;GO:0009605;GO:0050896;GO:0031640;GO:0006950;GO:0098542;GO:0042995;GO:0031974;GO:0005788;GO:0043229;GO:0030133;GO:0030135;GO:0043226;GO:0030136;GO:0031985;GO:0031984;GO:0005615;GO:0031410;GO:0048237;GO:0110165;GO:0005795;GO:0099503;GO:0030140;GO:0030141;GO:…	K13915	LYZ	mmu04970	Salivary secretion	ENOG4111QHM	G:Carbohydrate transport and metabolism	PF00062.24	Lys	C-type lysozyme/alpha-lactalbumin family	ER
	E9PXP7	Ston2	Stonin-2	-	E9PXP7_MOUSE Stonin-2 OS=Mus musculus OX=10090 GN=Ston2 PE=1 SV=1	32	5	1.136e-06	up	yes	BP:regulation of transport;BP:cell differentiation;BP:clathrin-dependent endocytosis;BP:regulation of cellular component organization;BP:synaptic vesicle endocytosis;BP:regulation of biological process;BP:hematopoietic progenitor cell differentiation;BP:biological regulation;BP:regulation of localization;BP:developmental process;BP:presynaptic endocytosis;BP:transport;BP:vesicle-mediated transpor…	GO:0051049;GO:0030154;GO:0072583;GO:0051128;GO:0048488;GO:0050789;GO:0002244;GO:0065007;GO:0032879;GO:0032502;GO:0140238;GO:0006810;GO:0099003;GO:0009987;GO:0060627;GO:0008150;GO:0051649;GO:0051234;GO:0030100;GO:0051179;GO:0050794;GO:0006897;GO:0016192;GO:0006898;GO:0048869;GO:0098657;GO:0008021;GO:0030135;GO:0030122;GO:0043229;GO:0043228;GO:0030131;GO:0030133;GO:0043227;GO:0043226;GO:0030136;GO:…	K20067	STON1_2	------	------	ENOG410XQHF	S:Function unknown	PF12016.12;PF00928.25	Stonin2_N;Adap_comp_sub	Stonin 2;Adaptor complexes medium subunit family	cytoplasmic
	Q3TJ21	Pycr2	Pyrroline-5-carboxylate reductase	69051	Q3TJ21_MOUSE Pyrroline-5-carboxylate reductase OS=Mus musculus OX=10090 GN=Pycr2 PE=2 SV=1	32	5	3.283e-06	up	yes	BP:small molecule biosynthetic process;BP:carboxylic acid metabolic process;BP:cellular biosynthetic process;BP:nitrogen compound metabolic process;BP:small molecule metabolic process;BP:cellular response to chemical stimulus;BP:glutamine family amino acid metabolic process;BP:L-proline biosynthetic process;BP:organic cyclic compound biosynthetic process;BP:organic cyclic compound metabolic proce…	GO:0044283;GO:0019752;GO:0044249;GO:0006807;GO:0044281;GO:0070887;GO:0009064;GO:0055129;GO:1901362;GO:1901360;GO:1901576;GO:0051716;GO:0006561;GO:0006560;GO:0006520;GO:0062197;GO:0071704;GO:1901605;GO:1901607;GO:0018130;GO:0008652;GO:0009987;GO:0009058;GO:0006950;GO:0008150;GO:0008152;GO:0043436;GO:0042221;GO:0034599;GO:0006979;GO:0046483;GO:0044238;GO:1901564;GO:1901566;GO:0006082;GO:0046394;GO:…	K00286	proC	mmu00330;mmu01230;mmu01100	Arginine and proline metabolism;Biosynthesis of amino acids;Metabolic pathways	COG0345	E:Amino acid transport and metabolism	PF14748.10;PF03807.21	P5CR_dimer;F420_oxidored	Pyrroline-5-carboxylate reductase dimerisation;NADP oxidoreductase coenzyme F420-dependent	mitochondrial
	Q3TXU5	Dhps	Deoxyhypusine synthase	330817	DHYS_MOUSE Deoxyhypusine synthase OS=Mus musculus OX=10090 GN=Dhps PE=1 SV=2	32	5	3.839e-06	up	yes	BP:positive regulation of cell proliferation;BP:polyamine catabolic process;BP:metabolic process;BP:regulation of cell activation;BP:regulation of cell-cell adhesion;BP:positive regulation of cell activation;BP:amine catabolic process;BP:regulation of T cell activation;BP:polyamine metabolic process;BP:homeostatic process;BP:glucose homeostasis;BP:cellular biogenic amine catabolic process;BP:nitr…	GO:0008284;GO:0006598;GO:0008152;GO:0050865;GO:0022407;GO:0050867;GO:0009310;GO:0050863;GO:0006595;GO:0042592;GO:0042593;GO:0042402;GO:0006807;GO:0032946;GO:0008216;GO:0032944;GO:0050789;GO:0022409;GO:1901575;GO:0051249;GO:0045785;GO:0051240;GO:0070665;GO:0033500;GO:1903039;GO:0070663;GO:0065007;GO:0048518;GO:0002682;GO:0030155;GO:1903037;GO:0042127;GO:0009308;GO:0042129;GO:0050794;GO:0046203;GO:…	K00809	DHPS, dys	------	------	COG1899	O:Posttranslational modification, protein turnover, chaperones	PF01916.21	DS	Deoxyhypusine synthase	cytoplasmic
	Q8C440	Tmcc3	Transmembrane and coiled-coil domain protein 3	319880	Q8C440_MOUSE Transmembrane and coiled-coil domain protein 3 OS=Mus musculus OX=10090 GN=Tmcc3 PE=2 SV=1	32	5	5.296e-06	up	yes	CC:endomembrane system;CC:endoplasmic reticulum;CC:membrane;CC:endoplasmic reticulum membrane;CC:cellular_component;CC:intracellular organelle;CC:organelle membrane;CC:membrane-bounded organelle;CC:organelle;CC:cellular anatomical entity;CC:intracellular membrane-bounded organelle;MF:binding;MF:identical protein binding;MF:14-3-3 protein binding;MF:molecular_function;MF:protein binding;	GO:0012505;GO:0005783;GO:0016020;GO:0005789;GO:0005575;GO:0043229;GO:0031090;GO:0043227;GO:0043226;GO:0110165;GO:0043231;GO:0005488;GO:0042802;GO:0071889;GO:0003674;GO:0005515;	------	------	------	------	ENOG410Y9KV	A:RNA processing and modification	PF10267.13	Tmemb_cc2	Predicted transmembrane and coiled-coil 2 protein	cytoplasmic
	B2RRS6	Usp18	ubiquitinyl hydrolase 1	24110	B2RRS6_MOUSE ubiquitinyl hydrolase 1 OS=Mus musculus OX=10090 GN=Usp18 PE=2 SV=1	32	5	5.585e-06	up	yes	BP:negative regulation of response to external stimulus;BP:response to stilbenoid;BP:regulation of response to external stimulus;BP:negative regulation of response to stimulus;BP:regulation of response to stimulus;BP:regulation of cytokine-mediated signaling pathway;BP:negative regulation of response to biotic stimulus;BP:organonitrogen compound metabolic process;BP:regulation of biological proce…	GO:0032102;GO:0035634;GO:0032101;GO:0048585;GO:0048583;GO:0001959;GO:0002832;GO:1901564;GO:0050789;GO:0006807;GO:0060759;GO:0023051;GO:0010646;GO:0014070;GO:0002682;GO:0043207;GO:0009966;GO:0009615;GO:0009617;GO:0050727;GO:0044419;GO:0071704;GO:0009968;GO:0065007;GO:0031347;GO:0001960;GO:0006508;GO:0140374;GO:0031348;GO:0045088;GO:0002831;GO:0045087;GO:0048519;GO:0050794;GO:0006952;GO:0006950;GO:…	K11846	USP18_41	------	------	COG5077	S:Function unknown	PF00443.33;PF13423.10	UCH;UCH_1	Ubiquitin carboxyl-terminal hydrolase;Ubiquitin carboxyl-terminal hydrolase	nuclear
	A0A0U1RP87	Vamp5	Vesicle-associated membrane protein 5	-	A0A0U1RP87_MOUSE Vesicle-associated membrane protein 5 OS=Mus musculus OX=10090 GN=Vamp5 PE=1 SV=1	1e-05	-16.6096	6.111e-06	down	yes	BP:anatomical structure development;BP:cell differentiation;BP:establishment of protein localization to membrane;BP:protein localization;BP:protein localization to membrane;BP:protein localization to cell periphery;BP:cellular macromolecule localization;BP:skeletal muscle tissue development;BP:nitrogen compound transport;BP:Golgi to plasma membrane protein transport;BP:transport;BP:organic substa…	GO:0048856;GO:0030154;GO:0090150;GO:0008104;GO:0072657;GO:1990778;GO:0070727;GO:0007519;GO:0071705;GO:0043001;GO:0006810;GO:0071702;GO:0051641;GO:0032502;GO:0061951;GO:0048193;GO:0009987;GO:0009888;GO:0045184;GO:0072659;GO:0008150;GO:0060537;GO:0051668;GO:0051234;GO:0051179;GO:0006893;GO:0006892;GO:0033036;GO:0098876;GO:0048869;GO:0015031;GO:0016192;GO:0005770;GO:0012506;GO:0014704;GO:0043229;GO:…	K08514	VAMP5	mmu04130	SNARE interactions in vesicular transport	COG5143	S:Function unknown	PF00957.25	Synaptobrevin	Synaptobrevin	plasma membrane
	P11404	Fabp3	Fatty acid-binding protein, heart	14077	FABPH_MOUSE Fatty acid-binding protein, heart OS=Mus musculus OX=10090 GN=Fabp3 PE=1 SV=5	3.0588	1.613	0.003607	up	yes	BP:fat cell differentiation;BP:lipid oxidation;BP:regulation of phosphate metabolic process;BP:regulation of primary metabolic process;BP:regulation of metabolic process;BP:regulation of transport;BP:small molecule metabolic process;BP:small molecule catabolic process;BP:cellular lipid metabolic process;BP:cellular developmental process;BP:positive regulation of lipid metabolic process;BP:positiv…	GO:0045444;GO:0034440;GO:0019220;GO:0080090;GO:0019222;GO:0051049;GO:0044281;GO:0044282;GO:0044255;GO:0048869;GO:0045834;GO:0048518;GO:0015718;GO:0051050;GO:0015849;GO:0015711;GO:0032787;GO:0072329;GO:0043436;GO:0043434;GO:0010033;GO:0010243;GO:0048878;GO:0016054;GO:0009893;GO:0009891;GO:0009062;GO:0050789;GO:0015908;GO:1901575;GO:0045937;GO:0016042;GO:0065007;GO:0015909;GO:0006629;GO:0140214;GO:…	K08752	FABP3	mmu03320	PPAR signaling pathway	ENOG4111US8	S:Function unknown	PF00061.27;PF14651.10	Lipocalin;Lipocalin_7	Lipocalin / cytosolic fatty-acid binding protein family;Lipocalin / cytosolic fatty-acid binding protein family	cytoplasmic
	Q3UJQ2	Hmgcs1	Hydroxymethylglutaryl-coenzyme A synthase C-terminal domain-containing protein	208715	Q3UJQ2_MOUSE Hydroxymethylglutaryl-coenzyme A synthase C-terminal domain-containing protein (Fragment) OS=Mus musculus OX=10090 GN=Hmgcs1 PE=2 SV=1	32	5	0.0001394	up	yes	BP:small molecule metabolic process;BP:small molecule biosynthetic process;BP:organic cyclic compound biosynthetic process;BP:organic cyclic compound metabolic process;BP:cellular response to stimulus;BP:steroid metabolic process;BP:secondary alcohol biosynthetic process;BP:secondary alcohol metabolic process;BP:response to organic substance;BP:heterocycle metabolic process;BP:organonitrogen comp…	GO:0044281;GO:0044283;GO:1901362;GO:1901360;GO:0051716;GO:0008202;GO:1902653;GO:1902652;GO:0010033;GO:0046483;GO:1901564;GO:0010243;GO:1902767;GO:0019637;GO:0016114;GO:0071404;GO:0055086;GO:0006807;GO:0010142;GO:0009719;GO:0035383;GO:0006629;GO:0009150;GO:0045337;GO:0008150;GO:0008152;GO:0090407;GO:0045338;GO:0008654;GO:0050896;GO:0033865;GO:0006695;GO:0006694;GO:0006753;GO:1901617;GO:1901615;GO:…	K01641	HMGCS	mmu00650;mmu00900;mmu01100;mmu00280;mmu03320	Butanoate metabolism;Terpenoid backbone biosynthesis;Metabolic pathways;Valine, leucine and isoleucine degradation;PPAR signaling pathway	COG3425	I:Lipid transport and metabolism	PF08540.14	HMG_CoA_synt_C	Hydroxymethylglutaryl-coenzyme A synthase C terminal	cytoplasmic
