# Supplementary material for: Mechanistic Insights into Lactobacillus harbinensis and Other Probiotics Regulating Lipid Metabolism in T2DM Mice via the PPARγ-LXRα-NPC1L1 Signaling Pathway Based on Multi-Omics Analysis
Source: Metabolites. 2026 Feb 27;16(3):157. doi: 10.3390/metabo16030157 (PMC13027407; doi:10.3390/metabo16030157)
Supplement: Supplementary file 1 [file metabolites-16-00157-s001.zip › Supplementary File(s)/S5.xlsx]

## Sheet: Sheet1
Table S5. Strain identification and deposit information of the CPCM consortium.
No	Species names	Deposit numbers
1	Lactococcus lactis	CPCM‑01, CGMCC 1.2472
2	Lacticaseibacillus paracasei	CPCM‑02, CGMCC 1.2435
3	Lactobacillus harbinensis	CPCM‑03, DSM 16991
4	Lactobacillus helveticus	CPCM‑04, CGMCC 1.1877
5	Lactiplantibacillus pentosus	CPCM‑05, CGMCC 1.2439
6	Lactobacillus kefiranofaciens subsp. kefirgranum	CPCM‑06, CGMCC 1.3207
7	Lactiplantibacillus plantarum	CPCM‑07, CGMCC 1.12974
8	Lacticaseibacillus paracasei subsp. tolerans	CPCM‑08, DSM 20012
9	Lentilactobacillus hilgardii	CPCM‑09, DSM 20051
10	Lactobacillus kefiranofaciens subsp. kefiranofaciens	CPCM‑10, CGMCC 1.2831
11	Candida ethanolica	CPCM‑11, CGMCC 2.142
12	Issatchenkia orientalis	CPCM‑12, CGMCC 2.542
13	Kluyveromyces marxianus	CPCM‑13, CGMCC 2.1977
14	Pichia membranifaciens	CPCM‑14, CGMCC 2.2343
Note: CGMCC = China General Microbiological Culture Collection Center (https://cgmcc.net/); DSMZ = German Collection of Microorganisms and Cell Cultures (https://www.dsmz.de/).
